# Supplementary material for: Biomechanics of running: A special reference to the comparisons of wearing boots and running shoes
Source: PLoS One. 2022 Jun 24;17(6):e0270496. doi: 10.1371/journal.pone.0270496 (PMC9231798; doi:10.1371/journal.pone.0270496)
Supplement: S3 Table — Data (Mean±SD) of each participant and each joint. (XLSX) [file pone.0270496.s004.xlsx]

## Sheet: hip_flexion
	s01				s02				s03				s04				s07				s08				s09				s10				s11				s12				s14				s15				s16
	boot		shoe		boot		shoe		boot		shoe		boot		shoe		boot		shoe		boot		shoe		boot		shoe		boot		shoe		boot		shoe		boot		shoe		boot		shoe		boot		shoe		boot
	mean	std	mean	std	mean	std	mean	std	mean	std	mean	std	mean	std	mean	std	mean	std	mean	std	mean	std	mean	std	mean	std	mean	std	mean	std	mean	std	mean	std	mean	std	mean	std	mean	std	mean	std	mean	std	mean	std	mean	std	mean
0	14.158	0.886124	13.214	4.45685	31.487	0.618848	26.2839	2.58436	12.3176	2.40715	16.6586	3.01485	8.71204	2.62813	5.10352	1.42029	8.38126	2.85323	6.05631	1.15267	17.4827	4.4363	15.256	3.41068	17.3373	0.441991	22.6603	2.25522	22.7879	2.67746	23.9155	1.26889	18.6056	1.66214	18.8384	1.40959	22.1559	3.78875	20.9274	1.49125	33.0916	0.941607	25.1746	3.14259	24.2498	2.12769	16.8366	2.01887	11.9855
1	13.5392	0.817076	12.8963	4.63097	30.9372	0.447011	26.1355	2.92297	11.8069	2.41616	16.0976	3.04367	8.25821	2.71047	4.83252	1.46354	7.65606	2.67597	5.4005	1.23523	16.8869	4.66344	14.6202	3.43662	16.477	0.432921	22.1483	2.27409	22.2388	2.97574	23.2601	1.42064	17.9777	1.42257	18.213	1.40858	21.2494	3.65035	19.9626	1.31925	33.0744	0.748658	24.7634	3.13441	23.3314	1.88231	15.8923	1.91437	11.6119
2	13.0366	0.858642	12.5438	4.74128	30.3814	0.340214	25.8299	3.20951	11.4315	2.37074	15.6275	3.04349	7.90815	2.80177	4.50968	1.56261	7.11376	2.49283	4.88379	1.3447	16.3793	4.86822	13.9733	3.55576	15.6641	0.497358	21.5126	2.29414	21.7802	3.22464	22.6054	1.63549	17.3559	1.2513	17.5414	1.49305	20.4176	3.54577	19.105	1.24721	33.2824	0.661439	24.3583	3.06124	22.3692	1.77682	14.8687	1.89347	11.3212
3	12.7548	1.02631	12.1195	4.71283	30.0181	0.342854	25.3217	3.39724	11.3168	2.26403	15.305	2.99069	7.76008	2.88975	4.12762	1.71614	6.93402	2.31451	4.68156	1.49029	16.0456	5.04771	13.3355	3.75536	14.9926	0.606128	20.8264	2.30462	21.4409	3.34743	22.0174	1.84026	16.8758	1.17946	16.9488	1.68737	19.79	3.56823	18.5603	1.36134	33.8423	0.727493	24.0596	2.9351	21.4851	1.88738	13.9357	1.92697	11.2425
4	12.7534	1.31687	11.6564	4.52752	30.0125	0.455431	24.6732	3.51734	11.4985	2.12664	15.1665	2.89032	7.83839	2.98991	3.74469	1.85481	7.1336	2.1751	4.92546	1.69424	15.9306	5.23689	12.7562	3.96119	14.5824	0.744347	20.2376	2.27376	21.2741	3.27152	21.6073	2.05528	16.6437	1.18487	16.6022	2.04149	19.517	3.75562	18.4966	1.66136	34.7343	0.881758	23.9335	2.79831	20.7858	2.21327	13.2633	1.9688	11.5284
5	13.0379	1.68871	11.2209	4.1814	30.3658	0.647568	23.9767	3.59556	12.0017	1.99983	15.2592	2.76325	8.19652	3.11182	3.45893	1.86971	7.76645	2.09723	5.70789	1.92079	16.0138	5.47291	12.2821	4.08946	14.4625	0.905117	19.8627	2.20577	21.2873	3.0294	21.4464	2.31874	16.7366	1.3576	16.5869	2.50411	19.6486	4.17026	18.9211	2.13289	35.7882	1.01257	24.0667	2.6747	20.3756	2.69143	12.9835	2.0353	12.1575
6	13.5255	2.03743	10.9055	3.71	30.8871	0.869641	23.3178	3.63015	12.6433	1.9677	15.5888	2.64994	8.73583	3.25158	3.3599	1.68593	8.59248	2.09998	6.88309	2.09286	16.2095	5.7444	11.9518	4.06473	14.6243	1.07407	19.7457	2.11151	21.422	2.69303	21.535	2.63849	17.0755	1.69617	16.902	2.97496	20.1554	4.76731	19.7547	2.60308	36.659	1.06158	24.3716	2.59368	20.3053	3.0657	13.082	2.1252	13.0085
7	14.0578	2.2645	10.7385	3.19334	31.2891	1.05569	22.7282	3.61043	13.1712	2.09473	16.0503	2.59499	9.32824	3.37146	3.46478	1.31079	9.32814	2.19029	8.15374	2.12962	16.3543	5.99033	11.7271	3.94759	15.03	1.25536	19.878	2.00472	21.5304	2.36778	21.7989	2.90049	17.486	2.12036	17.3889	3.33481	20.87	5.40999	20.7146	2.91686	37.0215	1.08617	24.6895	2.56482	20.469	3.18455	13.4202	2.22471	13.7734
8	14.4141	2.31078	10.6745	2.73686	31.3227	1.17567	22.1562	3.56946	13.3145	2.38431	16.4803	2.60727	9.78294	3.42446	3.71139	0.845223	9.74179	2.30775	9.11352	2.02742	16.2934	6.16052	11.5632	3.85879	15.6162	1.45056	20.2056	1.90667	21.4556	2.06951	22.1248	2.99745	17.7799	2.47669	17.8641	3.49	21.5705	5.97005	21.5143	2.95909	36.7635	1.12476	24.8062	2.55871	20.7943	3.02375	13.8131	2.2769	14.156
9	14.4397	2.23907	10.599	2.43876	30.9537	1.21201	21.5332	3.57944	12.9167	2.71796	16.6688	2.67103	9.90952	3.39575	3.93719	0.473638	9.64841	2.34965	9.53791	1.90984	15.9121	6.23928	11.4069	3.89814	16.2993	1.65785	20.68	1.79068	21.12	1.72718	22.3847	2.88032	17.8183	2.6668	18.1291	3.41281	22.1	6.36938	21.9716	2.85348	36.0013	1.20845	24.5128	2.56004	21.1219	2.6883	14.0877	2.22372	13.9606
10	13.9946	2.10149	10.3611	2.36481	30.2204	1.21948	20.8101	3.73669	11.9759	3.03033	16.4038	2.77528	9.62312	3.26197	3.95251	0.366346	9.17291	2.26065	9.27834	1.86761	15.2113	6.27132	11.2231	4.07542	16.9421	1.80815	21.1903	1.63107	20.5628	1.31981	22.4711	2.59088	17.5303	2.64849	18.0448	3.13121	22.377	6.54559	22.0596	2.72375	35.0172	1.28127	23.8347	2.5102	21.3394	2.34493	14.0979	2.06243	13.1706
11	13.1475	1.96682	9.88181	2.44356	29.2388	1.21426	19.9845	4.06919	10.5514	3.24093	15.6149	2.97329	8.88087	3.08595	3.61567	0.477254	8.43341	2.06164	8.53861	1.91691	14.2311	6.32545	10.9567	4.33887	17.3272	1.81062	21.5447	1.44183	19.8306	0.924099	22.2533	2.17479	16.8855	2.46811	17.5593	2.73363	22.4595	6.57552	21.8796	2.74093	34.03	1.39682	22.8481	2.43423	21.3306	2.10114	13.8316	1.86717	11.9412
12	11.959	1.87717	9.10594	2.60717	28.0362	1.2082	19.0237	4.54965	8.76174	3.40433	14.3183	3.21894	7.76477	2.89399	2.80721	0.909165	7.61756	1.8689	7.42819	2.03419	13.011	6.44608	10.5548	4.62337	17.2455	1.63882	21.4909	1.25782	18.9886	0.761263	21.6577	1.69963	15.9187	2.15684	16.6706	2.28894	22.3948	6.49045	21.5904	2.95795	33.1009	1.57502	21.7291	2.33105	21.0497	1.958	13.2547	1.67611	10.4933
13	10.5767	1.84504	8.03172	2.75867	26.6256	1.18483	17.8958	5.06769	6.68659	3.50833	12.6169	3.44958	6.36433	2.75609	1.56018	1.54915	6.78514	1.82154	6.09969	2.21455	11.5836	6.62372	9.95608	4.88026	16.5417	1.33422	20.8484	1.25474	18.008	0.875498	20.633	1.40592	14.6997	1.82438	15.4221	1.91623	22.2451	6.31118	21.3064	3.28754	32.17	1.77195	20.5714	2.25441	20.4013	1.8798	12.3919	1.51491	8.98398
14	9.11486	1.88588	6.71655	2.85635	24.9706	1.17785	16.5197	5.47852	4.43959	3.58155	10.6894	3.57055	4.79685	2.66148	-0.0839424	2.26211	5.91202	1.96491	4.55512	2.48036	9.96802	6.83537	9.12105	5.1257	15.2415	1.0342	19.5965	1.41801	16.8558	1.04799	19.2784	1.48047	13.3219	1.52137	13.913	1.67426	22.0046	6.02188	21.0466	3.56025	31.1162	1.93748	19.3979	2.22748	19.3691	1.82868	11.1745	1.43225	7.52725
15	7.62882	1.98924	5.22056	2.87483	23.0862	1.27141	14.8526	5.69827	2.09519	3.60639	8.6557	3.54393	3.13397	2.60407	-1.99126	2.86486	4.90288	2.26047	2.83578	2.76963	8.24976	7.05275	8.03469	5.35528	13.4575	0.89813	17.8053	1.64098	15.5147	1.16703	17.7648	1.75773	11.8881	1.2942	12.2311	1.61245	21.6027	5.60178	20.7127	3.58936	29.8508	2.07045	18.1651	2.27337	17.9105	1.76909	9.60262	1.39551	6.12441
16	6.10317	2.13778	3.62399	2.84244	21.0293	1.45839	12.9066	5.71964	-0.268213	3.62393	6.61185	3.40788	1.4244	2.56297	-4.07203	3.25405	3.70133	2.56594	0.980247	3.05398	6.49858	7.26042	6.74708	5.64104	11.3788	0.953644	15.6246	1.82268	13.9666	1.19466	16.2396	2.01583	10.4625	1.15739	10.4627	1.68962	20.9594	5.10636	20.2036	3.36682	28.3153	2.20214	16.827	2.3612	16.0422	1.75887	7.68463	1.39866	4.68343
17	4.47084	2.28712	1.92696	2.79647	18.8603	1.63235	10.7568	5.60404	-2.6283	3.66001	4.57138	3.21331	-0.341485	2.54242	-6.2472	3.41592	2.22452	2.80067	-0.96735	3.28688	4.74621	7.43484	5.28646	6.00301	9.13194	1.11907	13.2209	1.94804	12.2471	1.19389	14.7943	2.2717	9.05992	1.08799	8.65934	1.84558	19.9844	4.57991	19.3451	2.91586	26.4647	2.32787	15.3309	2.47984	13.8482	1.78831	5.49539	1.40274	3.06722
18	2.6811	2.41522	0.0997474	2.76872	16.6367	1.72123	8.52277	5.45895	-4.98885	3.72724	2.52384	3.00862	-2.20078	2.525	-8.45461	3.43581	0.480835	2.9589	-3.00638	3.47842	2.95547	7.55862	3.70434	6.41209	6.77777	1.30852	10.688	2.04475	10.375	1.23069	13.3683	2.54687	7.64701	1.07566	6.82158	1.99066	18.6103	4.18871	18.0237	2.41444	24.3426	2.46505	13.6591	2.58596	11.4377	1.87398	3.14208	1.42751	1.14538
19	0.710055	2.52627	-1.91923	2.79028	14.3638	1.7159	6.3299	5.3809	-7.35015	3.8039	0.449351	2.79475	-4.1841	2.50906	-10.6733	3.3972	-1.53239	3.09776	-5.18281	3.62332	1.07269	7.61384	2.0008	6.80852	4.26153	1.49445	8.05934	2.13796	8.35238	1.33309	11.84	2.81837	6.16343	1.08404	4.92317	2.04976	16.8102	4.05527	16.1462	1.93036	21.962	2.59583	11.7926	2.69665	8.9428	1.96453	0.715774	1.48488	-1.10408
20	-1.41121	2.63777	-4.11439	2.85904	12.013	1.67489	4.23725	5.40257	-9.69216	3.8717	-1.64543	2.55154	-6.32879	2.48098	-12.9003	3.36267	-3.72365	3.26282	-7.49108	3.74585	-0.965835	7.59012	0.163903	7.13881	1.50855	1.63268	5.33585	2.24936	6.1849	1.45388	10.0425	3.09945	4.52895	1.08114	2.92678	1.99642	14.5711	4.26698	13.6432	1.54197	19.3894	2.69705	9.75845	2.79684	6.44091	2.02271	-1.73409	1.57826	-3.66463
21	-3.63387	2.76456	-6.44468	2.95156	9.54944	1.67408	2.25418	5.47575	-11.9798	3.90158	-3.73093	2.24357	-8.61614	2.45342	-15.1376	3.33353	-6.00294	3.45652	-9.90154	3.85319	-3.15933	7.4901	-1.80675	7.42357	-1.55221	1.6639	2.50208	2.39038	3.86548	1.55418	7.91077	3.40156	2.70878	1.07654	0.810932	1.83742	11.9084	4.82215	10.559	1.34818	16.6575	2.76572	7.59187	2.89913	3.94233	2.03404	-4.20622	1.68316	-6.44135
22	-5.88859	2.89332	-8.84837	3.01267	6.95927	1.71715	0.333737	5.52	-14.1684	3.90572	-5.7677	1.86696	-11.0168	2.4345	-17.3853	3.28198	-8.27199	3.64047	-12.3283	3.94098	-5.48872	7.3199	-3.91781	7.68151	-4.85441	1.61872	-0.467603	2.54822	1.42298	1.61904	5.47674	3.72082	0.684317	1.08739	-1.41845	1.66328	8.91059	5.59962	7.01943	1.51882	13.7913	2.80235	5.35845	2.98682	1.40378	2.00787	-6.72663	1.76685	-9.29459
23	-8.12329	3.01202	-11.2679	3.02479	4.26838	1.7826	-1.58213	5.46388	-16.2393	3.906	-7.71437	1.44881	-13.4521	2.43367	-19.6256	3.16622	-10.4842	3.77436	-14.7121	4.00029	-7.89353	7.11624	-6.13242	7.91363	-8.259	1.50957	-3.55068	2.6867	-1.09936	1.61167	2.82817	3.94484	-1.51741	1.165	-3.73437	1.52577	5.6838	6.41406	3.20014	2.00339	10.8508	2.82726	3.12308	3.0472	-1.22295	1.95828	-9.31483	1.83502	-12.0924
24	-10.3051	3.10595	-13.6434	2.99306	1.53168	1.81664	-3.5039	5.27755	-18.1669	3.90784	-9.56605	1.06517	-15.8385	2.43386	-21.8289	2.98881	-12.6594	3.84509	-17.0492	4.03159	-10.3288	6.91586	-8.44296	8.05229	-11.5733	1.38746	-6.64172	2.77495	-3.62783	1.52738	0.102116	4.00658	-3.85361	1.29819	-6.11837	1.46309	2.41952	7.09472	-0.613875	2.51317	7.91278	2.8355	0.947662	3.07198	-3.94624	1.885	-11.9686	1.89821	-14.7726
25	-12.4214	3.15044	-15.9255	2.94565	-1.17933	1.8144	-5.42697	4.99194	-19.9549	3.8957	-11.3329	0.754167	-18.1211	2.42332	-23.9471	2.75731	-14.8518	3.86514	-19.3574	4.01812	-12.7717	6.74884	-10.8282	8.03827	-14.6332	1.28559	-9.57871	2.80633	-6.08187	1.37527	-2.5973	3.85707	-6.2708	1.45871	-8.53436	1.49178	-0.695992	7.52465	-4.1513	2.8299	5.07325	2.81927	-1.11664	3.03295	-6.7251	1.79183	-14.6573	1.97373	-17.324
26	-14.4598	3.12798	-18.067	2.87638	-3.79393	1.76048	-7.29836	4.63087	-21.6156	3.83979	-13.0298	0.55982	-20.2637	2.37374	-25.9638	2.51282	-17.0976	3.84979	-21.6732	3.947	-15.2167	6.61528	-13.2688	7.85892	-17.3532	1.22658	-12.2456	2.8124	-8.41635	1.19501	-5.20402	3.56043	-8.73051	1.59386	-10.9496	1.62188	-3.50244	7.6322	-7.22792	2.84153	2.40416	2.76685	-3.07027	2.94609	-9.49769	1.68236	-17.3399	2.04728	-19.7633
27	-16.4118	3.02515	-20.0662	2.7776	-6.26111	1.66762	-9.06123	4.2079	-23.155	3.71573	-14.6899	0.460171	-22.2794	2.30729	-27.8376	2.25933	-19.3969	3.80577	-23.9975	3.80387	-17.6587	6.49755	-15.7278	7.57026	-19.7349	1.19434	-14.5994	2.82763	-10.6196	1.05745	-7.66056	3.21199	-11.1917	1.69284	-13.3354	1.85357	-5.9456	7.41772	-9.77934	2.58229	-0.0618926	2.64751	-4.92315	2.80815	-12.2141	1.57294	-19.9704	2.08848	-22.0972
28	-18.2741	2.82398	-21.9124	2.60447	-8.52118	1.52014	-10.6705	3.7597	-24.5547	3.51106	-16.3241	0.430436	-24.1602	2.22079	-29.5613	2.01849	-21.7107	3.73011	-26.3037	3.59644	-20.0895	6.35109	-18.1659	7.24325	-21.8211	1.13431	-16.6791	2.90086	-12.7117	1.01692	-9.9667	2.92589	-13.6318	1.76032	-15.6753	2.16675	-8.05858	6.914	-11.8289	2.14318	-2.33809	2.48402	-6.71089	2.65902	-14.861	1.47703	-22.5005	2.05639	-24.3297
29	-20.0312	2.53868	-23.6011	2.34181	-10.5407	1.3575	-12.1081	3.30051	-25.7779	3.2311	-17.9352	0.435134	-25.8926	2.13991	-31.1096	1.77332	-23.9694	3.61476	-28.5194	3.34265	-22.4837	6.13821	-20.5441	6.90658	-23.6752	1.0021	-18.5556	2.98154	-14.6938	1.12386	-12.1243	2.78764	-16.026	1.81146	-17.9582	2.51681	-9.92896	6.21721	-13.4935	1.6507	-4.44584	2.27226	-8.44232	2.51455	-17.4416	1.41245	-24.8937	1.94132	-26.4587
30	-21.6395	2.16657	-25.1149	1.98472	-12.2981	1.18562	-13.3512	2.85019	-26.792	2.90883	-19.5081	0.459632	-27.438	2.04608	-32.4593	1.53099	-26.1104	3.46343	-30.5413	3.07162	-24.7959	5.8107	-22.8369	6.55266	-25.32	0.819127	-20.2613	2.99339	-16.5506	1.3204	-14.1529	2.81032	-18.3704	1.85884	-20.1954	2.87703	-11.7196	5.45673	-14.9572	1.24216	-6.39422	2.03651	-10.1151	2.38909	-19.9358	1.37625	-27.1001	1.74375	-28.4718
31	-23.0602	1.75726	-26.4397	1.57674	-13.8221	1.02737	-14.429	2.42502	-27.5866	2.58161	-21.0094	0.501192	-28.7645	1.94887	-33.597	1.29518	-28.0711	3.26487	-32.3234	2.80371	-26.9937	5.38372	-25.0108	6.15906	-26.7252	0.667607	-21.8184	2.88395	-18.2205	1.51053	-16.0337	2.96011	-20.6725	1.91177	-22.408	3.23705	-13.5361	4.75696	-16.3645	0.99052	-8.1763	1.78068	-11.7138	2.27491	-22.2957	1.36196	-29.0829	1.52078	-30.3545
32	-24.2602	1.33244	-27.5873	1.17824	-15.1314	0.876028	-15.3194	2.05186	-28.1669	2.30085	-22.3784	0.542639	-29.8662	1.80129	-34.4924	1.09124	-29.8232	3.01334	-33.8323	2.52641	-29.0345	4.85645	-27.0397	5.68672	-27.8471	0.616839	-23.2122	2.65656	-19.65	1.61282	-17.7252	3.1413	-22.9586	1.9667	-24.6226	3.58768	-15.4402	4.20373	-17.8518	0.886951	-9.77158	1.50605	-13.2402	2.16333	-24.4255	1.34519	-30.7916	1.34323	-32.053
33	-25.2329	0.981351	-28.5678	0.829501	-16.2278	0.740738	-16.0502	1.76549	-28.5671	2.11054	-23.542	0.586821	-30.7638	1.60447	-35.1855	0.965588	-31.3338	2.69213	-35.0879	2.21366	-30.9046	4.25709	-28.9136	5.15081	-28.625	0.665875	-24.3901	2.33693	-20.7895	1.56943	-19.203	3.27027	-25.239	2.01972	-26.8315	3.89293	-17.4213	3.83854	-19.4819	0.834481	-11.1927	1.24633	-14.6997	2.03944	-26.272	1.30352	-32.1524	1.23517	-33.5117
34	-25.9797	0.795956	-29.3994	0.555339	-17.1123	0.64252	-16.6082	1.62265	-28.8073	2.03028	-24.4593	0.637712	-31.5062	1.33539	-35.6902	0.920009	-32.5841	2.32326	-36.0868	1.81387	-32.5857	3.64784	-30.6249	4.56172	-29.0392	0.738643	-25.3168	1.98399	-21.57	1.36117	-20.4077	3.2482	-27.49	2.06124	-28.99	4.10799	-19.4636	3.62064	-21.2619	0.775102	-12.4933	1.02943	-16.1192	1.90985	-27.7625	1.24521	-33.1692	1.19639	-34.7219
35	-26.4759	0.8332	-30.0812	0.367403	-17.7664	0.617449	-16.9877	1.6449	-28.9209	2.0546	-25.0978	0.700583	-32.1448	1.0292	-36.0555	0.92054	-33.5745	1.94299	-36.8215	1.36605	-34.0626	3.08982	-32.1736	3.94849	-29.1114	0.789682	-25.9956	1.67297	-21.986	1.03354	-21.3167	3.02675	-29.6183	2.06627	-31.002	4.1737	-21.4946	3.5038	-23.1607	0.684238	-13.7318	0.920159	-17.5181	1.77712	-28.8679	1.15125	-33.7975	1.16386	-35.685
36	-26.7182	0.996738	-30.5823	0.313425	-18.1925	0.67715	-17.1738	1.78588	-28.9132	2.16589	-25.4862	0.812778	-32.7201	0.747218	-36.2992	0.939718	-34.3146	1.58923	-37.2918	0.908337	-35.3276	2.64133	-33.5581	3.363	-28.952	0.815728	-26.4172	1.47471	-22.0321	0.62431	-21.901	2.58912	-31.5164	2.05181	-32.7628	4.07317	-23.457	3.39385	-25.1029	0.604304	-14.9681	0.940095	-18.9103	1.64278	-29.6031	1.06415	-34.1431	1.13662	-36.4816
37	-26.7169	1.13094	-30.8647	0.343058	-18.4001	0.784093	-17.1481	1.96774	-28.8017	2.3422	-25.6487	0.995558	-33.2327	0.613949	-36.4358	0.981189	-34.8396	1.26576	-37.5256	0.54366	-36.384	2.31604	-34.7868	2.82295	-28.6527	0.816727	-26.6086	1.39084	-21.8082	0.267703	-22.1473	1.96087	-33.036	1.98406	-34.1812	3.8526	-25.2656	3.214	-27.0043	0.564423	-16.21	1.04443	-20.2829	1.49442	-29.9968	0.984239	-34.2843	1.09626	-37.1605
38	-26.5039	1.21309	-30.8902	0.40384	-18.4042	0.893667	-16.9289	2.14428	-28.602	2.54164	-25.6142	1.29336	-33.6683	0.699652	-36.455	1.04987	-35.1652	0.980845	-37.5813	0.382487	-37.2173	2.1075	-35.8579	2.40028	-28.2944	0.785174	-26.6142	1.35102	-21.4225	0.289631	-22.0976	1.24242	-34.0995	1.88991	-35.1728	3.54978	-26.8762	2.94549	-28.7753	0.557962	-17.4169	1.1247	-21.6057	1.31941	-30.1479	0.922543	-34.3214	1.05018	-37.7377
39	-26.1341	1.23943	-30.6743	0.460115	-18.2475	0.969206	-16.5097	2.28901	-28.3487	2.72786	-25.4118	1.65754	-33.9839	0.867483	-36.3728	1.15011	-35.3155	0.743806	-37.5048	0.477448	-37.8414	2.02301	-36.7839	2.12668	-27.9191	0.749469	-26.4799	1.27941	-21.012	0.526337	-21.8112	0.634265	-34.6649	1.77349	-35.7477	3.24006	-28.2362	2.60391	-30.3617	0.568656	-18.5183	1.09721	-22.8182	1.10363	-30.149	0.874468	-34.3329	1.00062	-38.2052
40	-25.6521	1.23534	-30.2428	0.518091	-17.9693	1.00617	-15.9479	2.4191	-28.0593	2.86017	-25.0405	2.05228	-34.1733	1.01819	-36.1903	1.27357	-35.2961	0.593064	-37.3324	0.636143	-38.2392	2.06612	-37.558	2.01732	-27.5445	0.741531	-26.2924	1.16503	-20.6536	0.687404	-21.3577	0.766145	-34.775	1.63169	-35.9238	3.01958	-29.3068	2.23531	-31.6904	0.608781	-19.4183	0.910061	-23.8582	0.880911	-30.0658	0.831736	-34.3497	0.952491	-38.5098
41	-25.0871	1.23172	-29.6675	0.574778	-17.6041	1.01137	-15.2625	2.54493	-27.7458	2.92605	-24.5216	2.41744	-34.2264	1.0887	-35.938	1.41605	-35.1439	0.537492	-37.0638	0.781113	-38.412	2.22926	-38.18	2.03183	-27.1909	0.78358	-26.1	1.02843	-20.3934	0.743095	-20.7994	1.33181	-34.5024	1.52503	-35.7807	2.89176	-30.1388	1.88519	-32.7558	0.723852	-20.0792	0.606826	-24.6579	0.679145	-29.9332	0.787654	-34.375	0.905899	-38.6386
42	-24.4677	1.23867	-28.988	0.627062	-17.1862	1.00762	-14.5072	2.6801	-27.3865	2.92929	-23.8465	2.71213	-34.186	1.10338	-35.637	1.55538	-34.8868	0.580063	-36.7023	0.873294	-38.365	2.5037	-38.6457	2.10228	-26.8765	0.87643	-25.9257	0.912227	-20.2195	0.768746	-20.1607	1.82273	-33.9599	1.45535	-35.391	2.89589	-30.7404	1.59151	-33.5391	0.876532	-20.4549	0.25861	-25.1696	0.582101	-29.7291	0.744819	-34.3796	0.878256	-38.5751
43	-23.8093	1.2638	-28.2476	0.6796	-16.7321	1.01565	-13.7027	2.82634	-26.9622	2.90833	-23.051	2.94553	-34.0781	1.08376	-35.312	1.66539	-34.5587	0.654155	-36.2534	0.924228	-38.1038	2.83797	-38.9612	2.20867	-26.6224	1.01427	-25.7609	0.850765	-20.0904	0.854938	-19.4788	2.17835	-33.2266	1.45826	-34.7992	3.00276	-31.1646	1.3694	-34.0007	1.05798	-20.5805	0.189575	-25.3867	0.642551	-29.4229	0.707839	-34.3152	0.877285	-38.3419
44	-23.1306	1.30535	-27.4669	0.751057	-16.2453	1.03429	-12.8537	2.97686	-26.4396	2.8846	-22.1538	3.10687	-33.9351	1.08129	-34.9896	1.73386	-34.175	0.72007	-35.736	0.942653	-37.6428	3.24463	-39.1202	2.35103	-26.4397	1.18354	-25.5871	0.857146	-19.9661	1.07033	-18.7988	2.38957	-32.3733	1.52987	-34.0548	3.16745	-31.4286	1.23581	-34.188	1.23184	-20.4827	0.438299	-25.3355	0.782304	-28.9674	0.695507	-34.1332	0.883262	-37.9709
45	-22.4246	1.3711	-26.67	0.851399	-15.7186	1.05109	-11.9618	3.11071	-25.7956	2.90064	-21.1918	3.22674	-33.7562	1.11635	-34.6883	1.76339	-33.7303	0.7648	-35.1633	0.963199	-36.9988	3.685	-39.111	2.551	-26.3046	1.36299	-25.3777	0.920282	-19.817	1.36287	-18.159	2.48418	-31.4578	1.63715	-33.1868	3.3597	-31.5294	1.15305	-34.0965	1.37902	-20.2303	0.627708	-25.096	0.946146	-28.3546	0.710477	-33.8047	0.904197	-37.4857
46	-21.6703	1.48346	-25.8659	0.98165	-15.1511	1.05798	-11.0304	3.21443	-25.0116	2.97831	-20.1795	3.31197	-33.5367	1.17971	-34.4206	1.76909	-33.2265	0.804383	-34.5307	0.994966	-36.1725	4.13265	-38.9251	2.82178	-26.185	1.5473	-25.1031	1.01879	-19.6349	1.65632	-17.588	2.46095	-30.5192	1.75333	-32.244	3.5394	-31.459	1.1007	-33.7895	1.51257	-19.8729	0.754121	-24.7238	1.08918	-27.5949	0.75569	-33.3061	0.955289	-36.9053
47	-20.8237	1.66018	-25.0486	1.14644	-14.5577	1.05798	-10.0786	3.29053	-24.0887	3.15896	-19.1078	3.38064	-33.2524	1.24486	-34.1894	1.76978	-32.6833	0.850105	-33.8346	1.02783	-35.1973	4.56353	-38.5378	3.15009	-26.039	1.74744	-24.7417	1.13973	-19.4187	1.88527	-17.0533	2.36752	-29.5939	1.85788	-31.2654	3.69819	-31.2301	1.07264	-33.3266	1.62316	-19.4452	0.853962	-24.268	1.23799	-26.7213	0.826571	-32.6545	1.04741	-36.2164
48	-19.8439	1.88818	-24.1958	1.33877	-13.9581	1.07052	-9.11848	3.36677	-23.009	3.4724	-17.9571	3.43692	-32.8996	1.31152	-33.981	1.78808	-32.1052	0.898277	-33.0916	1.03598	-34.0925	4.95143	-37.9509	3.50176	-25.8285	1.97138	-24.2891	1.26215	-19.1667	2.05045	-16.5042	2.24995	-28.6925	1.95179	-30.2915	3.8505	-30.8448	1.07484	-32.7554	1.72417	-18.9628	0.989143	-23.7251	1.38987	-25.7803	0.91213	-31.8571	1.18492	-35.4131
49	-18.6999	2.1328	-23.2647	1.54395	-13.3507	1.1179	-8.14483	3.48142	-21.788	3.90648	-16.6885	3.47919	-32.4379	1.39119	-33.7626	1.85234	-31.5084	0.939507	-32.3226	1.00507	-32.8665	5.31223	-37.1766	3.85338	-25.5126	2.21411	-23.7685	1.39148	-18.8533	2.18293	-15.8766	2.21178	-27.8009	2.05262	-29.3398	4.02407	-30.329	1.12953	-32.114	1.82393	-18.4218	1.18833	-23.0741	1.57006	-24.8045	1.01226	-30.9509	1.33871	-34.4917
50	-17.3755	2.37818	-22.2011	1.72958	-12.6908	1.21069	-7.11275	3.66045	-20.3896	4.41574	-15.2814	3.52826	-31.8449	1.50919	-33.4956	1.98447	-30.8735	0.936837	-31.5412	0.967124	-31.5187	5.67454	-36.226	4.18246	-25.0619	2.44484	-23.2005	1.53731	-18.4112	2.33876	-15.1135	2.33257	-26.8882	2.18763	-28.4	4.2525	-29.7057	1.22825	-31.4043	1.93198	-17.7877	1.49096	-22.2518	1.75224	-23.8005	1.12972	-29.9592	1.48534	-33.4371
51	-15.8739	2.57697	-20.9581	1.89428	-11.877	1.37254	-5.97433	3.90237	-18.8339	4.9112	-13.6719	3.62206	-31.0603	1.67125	-33.1005	2.2152	-30.185	0.877045	-30.7155	0.959539	-29.9854	6.08915	-35.1259	4.5118	-24.4455	2.65316	-22.5869	1.70338	-17.7363	2.55712	-14.1537	2.66582	-25.9114	2.36535	-27.4337	4.54032	-28.9614	1.36113	-30.5975	2.04436	-17.0043	1.87968	-21.2165	1.97084	-22.7589	1.26502	-28.91	1.62076	-32.2228
52	-14.1832	2.75335	-19.5059	2.02034	-10.7899	1.5832	-4.63872	4.20044	-17.0846	5.28307	-11.8588	3.82482	-30.0956	1.84767	-32.5512	2.52129	-29.3901	0.756615	-29.7693	0.985567	-28.2743	6.55531	-33.8643	4.84789	-23.6336	2.80897	-21.9043	1.88175	-16.7398	2.82453	-12.9609	3.15722	-24.8015	2.56482	-26.3645	4.87483	-28.1177	1.51179	-29.6654	2.14969	-15.9885	2.35007	-19.8929	2.16676	-21.6385	1.41899	-27.7841	1.7388	-30.7793
53	-12.3005	2.90511	-17.8524	2.12563	-9.34829	1.82706	-3.10139	4.5596	-15.1689	5.50377	-9.82699	4.14772	-28.9468	2.02159	-31.7891	2.89239	-28.4517	0.647448	-28.5494	1.08861	-26.3672	7.05443	-32.434	5.22253	-22.5792	2.91918	-21.0971	2.02755	-15.3769	3.13093	-11.5043	3.71933	-23.5023	2.76877	-25.124	5.18921	-27.1599	1.68687	-28.5704	2.23271	-14.6806	2.81927	-18.2908	2.37788	-20.411	1.58631	-26.5541	1.85876	-29.0561
54	-10.2507	3.05688	-16.0165	2.21648	-7.5515	2.06709	-1.36057	4.94201	-13.0767	5.59275	-7.61599	4.55015	-27.6603	2.16517	-30.8212	3.27327	-27.3077	0.639121	-26.8988	1.25494	-24.2908	7.53204	-30.8156	5.64301	-21.2602	3.01055	-20.0893	2.08196	-13.7179	3.43986	-9.76219	4.28794	-21.9345	2.93719	-23.6263	5.42741	-26.0662	1.86743	-27.273	2.28605	-13.0571	3.23017	-16.4111	2.53536	-19.0222	1.75109	-25.143	2.02789	-27.0117
55	-8.1031	3.21982	-14.0501	2.30935	-5.5133	2.25867	0.592061	5.33773	-10.8418	5.65323	-5.27572	4.95381	-26.2394	2.30488	-29.6431	3.63343	-25.9238	0.65243	-24.7521	1.48139	-22.09	7.9892	-28.9845	6.10935	-19.659	3.10831	-18.8338	2.03878	-11.8755	3.76027	-7.77092	4.80282	-20.0972	3.07407	-21.8161	5.52529	-24.8275	2.05024	-25.7773	2.30622	-11.1717	3.51871	-14.3326	2.67029	-17.4322	1.90993	-23.5114	2.27414	-24.6879
56	-5.94781	3.39261	-12.0053	2.41511	-3.35617	2.40498	2.80951	5.6911	-8.49814	5.75	-2.88025	5.26581	-24.6734	2.47399	-28.2515	3.948	-24.2538	0.655257	-22.2064	1.67581	-19.7716	8.48482	-26.9429	6.59686	-17.7479	3.25354	-17.2898	1.92465	-9.98872	4.11776	-5.55869	5.24678	-17.9965	3.16787	-19.7069	5.49434	-23.3993	2.20424	-24.0952	2.32403	-9.10483	3.73812	-12.0913	2.75058	-15.5902	2.03568	-21.6055	2.62222	-22.1971
57	-3.82744	3.56358	-9.91162	2.53537	-1.1304	2.52946	5.33911	5.95834	-6.11153	5.89291	-0.484217	5.4308	-22.8694	2.74356	-26.6286	4.20875	-22.3239	0.621766	-19.484	1.8341	-17.35	9.08897	-24.665	7.06764	-15.4649	3.47783	-15.4009	1.80505	-8.12573	4.5718	-3.19073	5.58734	-15.6979	3.24538	-17.3468	5.41499	-21.7192	2.28859	-22.2113	2.36948	-6.92481	3.97641	-9.71931	2.8264	-13.4553	2.13843	-19.4367	3.04377	-19.6306
58	-1.69781	3.71025	-7.72454	2.68039	1.21899	2.65096	8.20017	6.077	-3.68511	6.01957	1.91312	5.41492	-20.7676	3.09069	-24.7431	4.4351	-20.178	0.687038	-16.783	2.01935	-14.807	9.8053	-22.18	7.51675	-12.6819	3.79462	-13.102	1.75058	-6.24354	5.16832	-0.719136	5.80199	-13.2545	3.31867	-14.8218	5.35707	-19.7403	2.34308	-20.1026	2.45194	-4.60559	4.35025	-7.19237	2.88885	-10.9648	2.23874	-17.0038	3.51059	-17.0173
59	0.543291	3.82833	-5.39829	2.85253	3.81308	2.7432	11.3012	5.97701	-1.24199	6.12175	4.31557	5.25415	-18.3003	3.50493	-22.5971	4.59958	-17.921	0.890796	-14.1896	2.31227	-12.1314	10.4842	-19.5189	7.89504	-9.41334	4.12424	-10.3108	1.77203	-4.21784	5.90257	1.81385	5.89123	-10.699	3.42851	-12.1963	5.38798	-17.3664	2.3863	-17.6238	2.57853	-2.09095	4.83832	-4.50094	2.95884	-8.12801	2.37581	-14.3167	3.99224	-14.2467
60	2.97871	3.89318	-2.88294	3.05542	6.66858	2.74868	14.4412	5.65585	1.25035	6.18838	6.73704	5.01525	-15.5599	3.87848	-20.2399	4.72277	-15.5817	1.2009	-11.6328	2.68379	-9.31485	10.9636	-16.7265	8.18388	-5.73943	4.41482	-6.92537	1.92324	-1.9127	6.6673	4.405	5.88228	-8.05726	3.60545	-9.52908	5.49725	-14.5121	2.49994	-14.6814	2.69141	0.753113	5.34599	-1.64504	2.98695	-4.95225	2.62917	-11.4054	4.44538	-11.1649
61	5.63376	3.95005	-0.224598	3.23927	9.7052	2.61705	17.3481	5.15018	3.78362	6.22443	9.15326	4.80744	-12.6868	4.14247	-17.7432	4.76433	-13.1666	1.4923	-8.99716	3.0027	-6.37042	11.1309	-13.8388	8.30689	-1.86349	4.53648	-3.05554	2.10682	0.736383	7.32862	7.06811	5.87514	-5.34887	3.86508	-6.84696	5.62047	-11.2054	2.68804	-11.212	2.79453	3.92078	5.74328	1.34303	2.95999	-1.59243	3.00172	-8.31123	4.839	-7.66457
62	8.43132	4.00279	2.50983	3.37288	12.7211	2.37627	19.9145	4.61046	6.36813	6.19615	11.5287	4.72028	-9.85283	4.27555	-15.2009	4.76814	-10.662	1.67775	-6.25153	3.17175	-3.34037	11.0594	-10.9015	8.21251	1.97195	4.48	1.09338	2.16453	3.68765	7.83158	9.81184	5.9454	-2.59806	4.18245	-4.14879	5.67823	-7.43982	2.93726	-7.21251	2.82181	7.35916	5.94591	4.41076	2.87082	1.80062	3.45429	-5.12595	5.17904	-3.73521
63	11.2618	4.0825	5.24308	3.44572	15.5463	2.1199	22.065	4.17081	8.98472	6.03448	13.848	4.75515	-7.19181	4.28005	-12.6672	4.7488	-8.08822	1.739	-3.41738	3.18994	-0.289225	10.9366	-7.96779	7.92275	5.59563	4.30517	5.22613	2.10323	6.86253	8.18963	12.6409	6.10851	0.194713	4.50502	-1.41793	5.6248	-3.36459	3.1716	-2.94432	2.78856	10.9153	5.96254	7.49363	2.7302	5.08084	3.88203	-1.93393	5.47492	0.533937
64	14.0237	4.18316	7.92067	3.46885	18.1134	1.9453	23.9321	3.82502	11.6186	5.69826	16.1216	4.83339	-4.72162	4.20691	-10.1969	4.70895	-5.53499	1.7494	-0.577374	3.12919	2.71701	10.9136	-5.0678	7.53242	8.9099	4.11975	9.07776	2.04378	10.1507	8.49885	15.5385	6.29674	3.02379	4.78241	1.3607	5.44597	0.83518	3.38661	1.30293	2.6829	14.44	5.84314	10.5383	2.56358	8.1497	4.18602	1.18865	5.75173	5.01023
65	16.6652	4.2807	10.4954	3.44857	20.4925	1.88383	25.6291	3.56196	14.1942	5.20451	18.366	4.85242	-2.44017	4.08962	-7.8178	4.66243	-3.08218	1.77076	2.21606	3.07346	5.6579	10.9853	-2.19257	7.16417	11.9113	3.97235	12.5313	2.01982	13.4443	8.80728	18.4668	6.41096	5.87623	4.98211	4.1661	5.18871	4.94336	3.57717	5.18808	2.53024	17.8104	5.66926	13.4892	2.37191	10.9865	4.3532	4.18831	6.00431	9.49162
66	19.1768	4.33042	12.9285	3.39766	22.7986	1.90954	27.2451	3.31789	16.6153	4.62563	20.5505	4.72633	-0.307243	3.9694	-5.57658	4.60134	-0.779248	1.79851	4.91472	3.02389	8.52716	11.0365	0.673803	6.89546	14.6677	3.85353	15.5647	1.98291	16.6462	9.11441	21.3667	6.38941	8.70637	5.10562	6.95601	4.88179	8.76007	3.78439	8.51753	2.36449	20.9698	5.4682	16.3292	2.17344	13.5981	4.38417	7.06745	6.22588	13.8228
67	21.5706	4.30674	15.1791	3.31051	25.0903	1.94168	28.7794	3.03564	18.7921	4.03455	22.6316	4.45471	1.65628	3.8506	-3.49655	4.55509	1.38133	1.80121	7.46839	2.94835	11.3097	10.91	3.55244	6.72865	17.2317	3.70511	18.2671	1.93998	19.6753	9.36338	24.1627	6.19699	11.4757	5.14829	9.68945	4.53606	12.1091	3.97168	11.1993	2.30211	23.9147	5.27165	19.0233	1.95963	16.0158	4.33972	9.82783	6.37499	17.8535
68	23.8413	4.22266	17.2396	3.2191	27.3351	1.92348	30.1834	2.69469	20.6625	3.47677	24.534	4.10858	3.41856	3.75543	-1.61185	4.53953	3.41713	1.72263	9.81306	2.82228	13.9618	10.5326	6.36301	6.59613	19.6441	3.51633	20.6913	1.89183	22.433	9.49953	26.7771	5.83169	14.1642	5.11254	12.3374	4.15776	14.9004	4.18536	13.3283	2.31374	26.689	5.08017	21.5659	1.74766	18.2823	4.25452	12.4946	6.45812	21.5477
69	25.9502	4.09792	19.0917	3.12051	29.4218	1.85807	31.404	2.2861	22.2724	2.97383	26.2003	3.76288	4.92674	3.67806	0.0860552	4.55266	5.33805	1.57909	11.8975	2.65658	16.4545	9.95385	9.01815	6.41118	21.8726	3.30759	22.8822	1.86517	24.8607	9.50656	29.1605	5.39246	16.7521	4.9674	14.8599	3.74094	17.1184	4.37218	15.0191	2.40157	29.2876	4.90636	23.9417	1.54446	20.4433	4.17871	15.0385	6.46165	24.8324
70	27.8379	3.94047	20.7316	2.99843	31.2444	1.79728	32.3704	1.86535	23.6775	2.53341	27.5974	3.45862	6.18567	3.62293	1.58157	4.59709	7.11139	1.42038	13.6738	2.52522	18.7395	9.28287	11.4461	6.09585	23.8479	3.12836	24.8574	1.89792	26.9061	9.41253	31.2367	4.98349	19.2259	4.70547	17.232	3.307	18.8108	4.48234	16.4023	2.43359	31.6634	4.74284	26.1739	1.37262	22.512	4.14062	17.4314	6.42761	27.6731
71	29.4575	3.77469	22.1307	2.83465	32.745	1.80467	33.1068	1.48238	24.9288	2.1867	28.7171	3.20847	7.21564	3.57286	2.89705	4.62928	8.68508	1.31917	15.1644	2.4473	20.8152	8.62783	13.6189	5.6223	25.4695	2.96278	26.5677	2.00521	28.5624	9.29272	32.9678	4.69458	21.5039	4.3327	19.4063	2.87441	20.0538	4.46993	17.5669	2.25866	33.7645	4.57002	28.2557	1.2343	24.4761	4.14759	19.6213	6.36617	30.0771
72	30.7636	3.57487	23.2657	2.62084	33.8986	1.89141	33.5853	1.19976	26.0266	1.94592	29.5343	3.00281	8.07272	3.54171	4.03687	4.64929	10.0234	1.28316	16.3865	2.45691	22.6566	8.06176	15.5646	5.036	26.6936	2.80963	27.9951	2.16857	29.8941	9.202	34.3486	4.48772	23.5067	3.9006	21.3414	2.46638	20.994	4.31976	18.5887	1.87418	35.5477	4.39687	30.1752	1.12851	26.2657	4.2037	21.5479	6.32445	32.0208
73	31.7347	3.33765	24.109	2.41697	34.7182	2.05666	33.848	1.04401	26.9373	1.79934	30.0659	2.84729	8.79661	3.5318	5.01315	4.63339	11.1119	1.29873	17.4048	2.5011	24.2537	7.57896	17.2828	4.46553	27.533	2.65551	29.158	2.3548	30.9288	9.14203	35.4031	4.30675	25.151	3.50206	22.9758	2.11515	21.7645	4.04031	19.5341	1.3144	37.0164	4.25103	31.8914	1.04022	27.8052	4.26781	23.1886	6.27147	33.5279
74	32.377	3.07938	24.6476	2.23338	35.2068	2.27824	33.9029	1.02861	27.6345	1.74309	30.3252	2.69841	9.41363	3.56081	5.84478	4.59946	11.9854	1.34202	18.2309	2.55983	25.5565	7.17709	18.7748	3.9757	28.0329	2.49783	30.0438	2.5434	31.7079	9.05953	36.2097	4.10291	26.415	3.14563	24.2813	1.78375	22.5221	3.68043	20.4595	0.792842	38.1968	4.13647	33.3878	0.950947	29.0333	4.33874	24.5067	6.21035	34.6118
75	32.7123	2.80599	24.9094	2.11242	35.3764	2.47995	33.7539	1.1094	28.1137	1.76906	30.3632	2.49393	9.94143	3.60287	6.5385	4.52964	12.6637	1.41061	18.8554	2.62718	26.4653	6.80322	20.016	3.58477	28.2672	2.37117	30.6502	2.75729	32.2293	8.93586	36.7962	3.87354	27.3403	2.85892	25.2437	1.47844	23.3652	3.31192	21.3985	0.638305	39.1211	4.03983	34.6352	0.890022	29.9189	4.39075	25.5155	6.10651	35.3148
76	32.7659	2.56101	24.9081	2.00022	35.2464	2.64485	33.4186	1.23514	28.3789	1.82942	30.238	2.19976	10.3945	3.63866	7.12281	4.42202	13.1719	1.49602	19.2383	2.66523	27.0256	6.41171	21.0107	3.23045	28.2761	2.27112	30.973	2.9812	32.4793	8.74404	37.1735	3.5782	27.9634	2.59805	25.8945	1.17844	24.3436	3.01809	22.333	0.828632	39.8213	3.92408	35.6303	0.910413	30.4943	4.41554	26.2295	5.97508	35.6784
77	32.5859	2.33499	24.7069	1.87444	34.8657	2.70523	32.8992	1.36646	28.4309	1.8631	29.9587	1.82829	10.7885	3.65361	7.59311	4.25499	13.5135	1.55805	19.365	2.66318	27.2295	5.93652	21.7935	2.90562	28.0897	2.17127	30.9919	3.19169	32.4437	8.4408	37.3274	3.21485	28.3384	2.34683	26.2683	0.935012	25.3941	2.81259	23.2132	1.01126	40.3266	3.80119	36.3502	1.0856	30.7999	4.43989	26.6933	5.8323	35.7498
78	32.1783	2.13816	24.319	1.71347	34.3031	2.66283	32.2325	1.48933	28.2458	1.81873	29.5478	1.46577	11.1334	3.6516	7.96899	4.04404	13.7235	1.57964	19.2525	2.57222	27.1659	5.39674	22.3487	2.63291	27.7128	2.05309	30.7291	3.39436	32.1463	8.07702	37.2587	2.78927	28.4876	2.10892	26.3804	0.864106	26.4146	2.68387	23.9637	1.09692	40.6584	3.69842	36.8236	1.36218	30.9054	4.45123	26.9347	5.70416	35.5502
79	31.5647	1.99808	23.7602	1.53324	33.638	2.55792	31.4526	1.60665	27.8171	1.73492	28.9935	1.18024	11.4315	3.64012	8.24788	3.79764	13.8032	1.5517	18.9417	2.42553	26.8491	4.81368	22.7133	2.4473	27.1738	1.91901	30.2358	3.59272	31.6236	7.69928	36.9562	2.36074	28.4076	1.8853	26.2582	0.912432	27.2841	2.59356	24.4898	1.13351	40.8578	3.62488	37.0856	1.67756	30.869	4.48249	26.9825	5.60547	35.0653
80	30.7426	1.99843	23.0048	1.3734	32.9197	2.44208	30.6209	1.72753	27.1478	1.63037	28.2988	1.03992	11.6557	3.60535	8.45182	3.53807	13.7652	1.51309	18.4903	2.23266	26.2811	4.2526	22.8673	2.34574	26.4965	1.77983	29.5746	3.77488	30.935	7.37075	36.445	2.01606	28.0925	1.74372	25.9106	1.00639	27.9097	2.53012	24.7436	1.20379	40.9436	3.57548	37.1926	1.97158	30.7408	4.52893	26.8541	5.52959	34.3035
81	29.7137	2.1381	22.0473	1.23534	32.1697	2.35174	29.7811	1.84197	26.2653	1.52335	27.4675	1.03855	11.7756	3.53339	8.58278	3.28024	13.5814	1.45935	17.8995	2.0128	25.4971	3.73249	22.8139	2.30604	25.7344	1.65194	28.7918	3.93178	30.129	7.11459	35.7462	1.82099	27.5372	1.67259	25.3467	1.07869	28.2464	2.48289	24.7234	1.35972	40.9202	3.51287	37.1802	2.24308	30.545	4.60249	26.5807	5.46545	33.2455
82	28.519	2.38704	20.9112	1.14058	31.4	2.26868	28.9604	1.92912	25.2327	1.39843	26.5139	1.13535	11.7447	3.40685	8.63537	3.04702	13.2586	1.38396	17.1765	1.77381	24.5075	3.28144	22.5342	2.34736	24.9675	1.57691	27.9233	4.04254	29.2787	6.9025	34.9043	1.7491	26.7486	1.69793	24.5612	1.14266	28.3101	2.46092	24.4238	1.63435	40.7741	3.42924	37.058	2.48658	30.289	4.71231	26.1885	5.38822	31.9137
83	27.197	2.62807	19.6426	1.084	30.6352	2.1545	28.1781	1.96483	24.0988	1.26473	25.463	1.27261	11.5596	3.23042	8.59253	2.84024	12.8006	1.26323	16.3175	1.55337	23.3559	2.93077	22	2.46027	24.2584	1.59653	27.0175	4.06518	28.4554	6.69296	33.9586	1.71728	25.7832	1.76444	23.5673	1.17091	28.1389	2.46297	23.8893	1.99406	40.4632	3.32807	36.7914	2.73159	29.9759	4.83882	25.693	5.31208	30.365
84	25.8342	2.7945	18.3271	1.06809	29.9124	1.99102	27.4514	1.95306	22.9198	1.14212	24.348	1.38818	11.235	3.02728	8.42477	2.67188	12.2645	1.11698	15.3725	1.4039	22.1105	2.67519	21.2594	2.63223	23.6254	1.7096	26.1351	4.00051	27.7192	6.44504	32.9544	1.67053	24.6666	1.85999	22.3576	1.11136	27.7828	2.49877	23.1698	2.37113	39.9855	3.22778	36.3515	2.9626	29.6048	4.9554	25.1095	5.21772	28.6169
85	24.5008	2.8371	17.0571	1.06863	29.2789	1.77132	26.7989	1.89881	21.7332	1.03701	23.2029	1.43499	10.8017	2.81627	8.11535	2.54277	11.6907	0.97068	14.3916	1.37349	20.8439	2.50592	20.3482	2.81819	23.0436	1.84727	25.3177	3.87484	27.1086	6.1338	31.9336	1.6094	23.4709	1.95657	21.0012	0.986593	27.3011	2.54109	22.3494	2.66717	39.3181	3.14771	35.6998	3.19369	29.1774	5.03001	24.4479	5.12369	26.7247
86	23.2561	2.78119	15.8953	1.06886	28.7482	1.52138	26.2331	1.80617	20.5718	0.943504	22.0709	1.36606	10.284	2.61161	7.65828	2.44295	11.1093	0.851238	13.3807	1.44994	19.631	2.38773	19.3419	2.98547	22.4571	1.91832	24.5811	3.72072	26.6431	5.72955	30.9433	1.55108	22.2377	2.03657	19.5627	0.833507	26.7472	2.57833	21.5188	2.82291	38.4831	3.08918	34.8418	3.39071	28.6976	5.03861	23.723	5.00962	24.7038
87	22.1222	2.65636	14.8843	1.05732	28.3262	1.27598	25.7579	1.67405	19.4743	0.871679	20.9954	1.19003	9.70513	2.40688	7.08245	2.3811	10.5224	0.761286	12.3166	1.59376	18.5095	2.30147	18.2926	3.09091	21.8283	1.89428	23.9192	3.5576	26.2795	5.21812	30.0197	1.49717	21.0311	2.08997	18.1325	0.730079	26.151	2.57634	20.767	2.78346	37.4988	3.03788	33.7926	3.54627	28.1596	4.9768	22.9587	4.86275	22.5872
88	21.0754	2.51177	14.004	1.04645	28.0037	1.08231	25.3695	1.4973	18.4676	0.837918	20.0082	0.938524	9.09175	2.2015	6.4381	2.34498	9.92239	0.697197	11.1522	1.75846	17.5081	2.22137	17.269	3.12865	21.1309	1.79852	23.3223	3.3821	25.969	4.58903	29.1732	1.39194	19.9119	2.09724	16.7889	0.741034	25.5333	2.52565	20.1354	2.61658	36.4033	2.96775	32.615	3.62486	27.5549	4.85862	22.1707	4.6521	20.3979
89	20.0973	2.3619	13.2456	1.0487	27.7741	0.962091	25.0676	1.28749	17.5845	0.86587	19.1513	0.650755	8.47555	2.00723	5.78912	2.3428	9.2994	0.677705	9.89362	1.90671	16.6197	2.14084	16.2993	3.09354	20.3757	1.66752	22.7762	3.18967	25.6235	3.86335	28.3634	1.22738	18.9242	2.05202	15.5962	0.864297	24.8998	2.42439	19.6501	2.37995	35.2746	2.8698	31.3903	3.61139	26.8656	4.7196	21.3725	4.37188	18.1618
90	19.1795	2.21341	12.6013	1.06082	27.6431	0.90875	24.8786	1.05897	16.8329	0.942685	18.4317	0.432542	7.8802	1.84765	5.19303	2.38347	8.64602	0.725089	8.5717	2.02981	15.8449	2.05228	15.3932	2.9897	19.5986	1.53057	22.2581	2.98439	25.172	3.08784	27.5533	0.999996	18.0891	1.93271	14.5917	1.04013	24.2604	2.27784	19.2967	2.17575	34.205	2.75217	30.1967	3.51806	26.0951	4.5899	20.5548	4.02784	15.939
91	18.3228	2.07129	12.075	1.08602	27.6062	0.893377	24.814	0.84634	16.2092	1.06625	17.847	0.43302	7.31149	1.74411	4.67752	2.45146	7.94262	0.831828	7.25527	2.13089	15.1804	1.96663	14.5432	2.8381	18.848	1.38343	21.7576	2.77522	24.5734	2.3174	26.7031	0.782661	17.4085	1.76628	13.7936	1.21276	23.623	2.11675	19.0487	2.03614	33.3027	2.64701	29.1314	3.34773	25.2487	4.48683	19.7111	3.65369	13.8253
92	17.5457	1.9531	11.6763	1.10452	27.659	0.875466	24.9072	0.691377	15.6923	1.21007	17.3771	0.633218	6.76176	1.70154	4.2631	2.53293	7.18818	0.978836	6.01323	2.20665	14.6367	1.89655	13.7471	2.65655	18.1628	1.22035	21.2827	2.56645	23.8497	1.58795	25.8236	0.675075	16.8509	1.57447	13.2158	1.30392	22.9954	1.96109	18.8713	1.97053	32.629	2.57511	28.2323	3.15444	24.3629	4.41014	18.8485	3.27817	11.9469
93	16.8388	1.87941	11.3831	1.13492	27.775	0.838497	25.1381	0.627483	15.2503	1.33184	16.9724	0.874526	6.22735	1.72058	3.92806	2.60147	6.38522	1.16229	4.87823	2.24075	14.2206	1.82803	13.0222	2.48203	17.5672	1.05398	20.8555	2.36969	23.0575	0.97834	24.9532	0.738004	16.3855	1.40966	12.8463	1.28675	22.3811	1.825	18.7454	1.95841	32.2028	2.559	27.5537	2.9722	23.4829	4.35004	17.9929	2.93624	10.4187
94	16.1975	1.87285	11.1572	1.16113	27.9375	0.764559	25.486	0.641783	14.8327	1.37574	16.5962	1.06704	5.7081	1.77828	3.64915	2.63042	5.57076	1.37714	3.87443	2.2262	13.9069	1.76035	12.3924	2.34686	17.072	0.93246	20.4925	2.21318	22.2702	0.615938	24.1483	0.878678	15.985	1.30069	12.6644	1.17894	21.7766	1.70635	18.6258	1.96834	31.9503	2.60842	27.0525	2.86435	22.6566	4.29036	17.1905	2.641	9.33419
95	15.5851	1.92282	10.9219	1.18222	28.111	0.668673	25.8921	0.705756	14.4309	1.36059	16.2216	1.17992	5.20597	1.84131	3.38682	2.61731	4.78691	1.60715	2.99544	2.18283	13.65	1.66827	11.8392	2.26686	16.6498	0.882146	20.2091	2.13326	21.5517	0.617921	23.452	0.988421	15.6234	1.23703	12.6224	1.03	21.1786	1.60048	18.4735	1.97866	31.7715	2.71028	26.6914	2.85854	21.9091	4.21516	16.4668	2.404	8.68906
96	14.9758	2.00394	10.6128	1.20711	28.2561	0.593827	26.2997	0.751605	14.0405	1.34371	15.8312	1.20343	4.70649	1.88355	3.1105	2.56591	4.05709	1.81234	2.23285	2.17058	13.3971	1.53819	11.3299	2.25865	16.2494	0.910576	19.9639	2.1469	20.8947	0.755036	22.8622	1.02148	15.2779	1.19063	12.6521	0.908955	20.5774	1.49534	18.2384	1.98102	31.5788	2.81159	26.3876	2.9259	21.26	4.09225	15.8173	2.21777	8.39697
97	14.3467	2.07784	10.1821	1.233	28.3122	0.642197	26.6453	0.715646	13.6607	1.36475	15.4342	1.17507	4.18946	1.91163	2.79311	2.47808	3.40042	1.92541	1.56797	2.24192	13.1054	1.41264	10.8133	2.31385	15.8111	1.00083	19.6727	2.2532	20.2599	0.870714	22.3451	0.96702	14.9179	1.13451	12.6839	0.851101	19.9598	1.38451	17.8999	1.97568	31.3565	2.85502	26.1006	3.01676	20.6658	3.91656	15.1952	2.08065	8.28155
98	13.701	2.12373	9.64097	1.26599	28.2153	0.868397	26.8417	0.557488	13.2652	1.40605	15.0402	1.13971	3.64423	1.95763	2.42059	2.35852	2.7916	1.92698	0.9638	2.39824	12.7499	1.37162	10.2594	2.4056	15.2785	1.13689	19.2284	2.41816	19.5923	0.950055	21.8423	0.865418	14.4952	1.07233	12.6368	0.866967	19.3111	1.27683	17.4409	1.96848	31.1509	2.80225	25.8267	3.08341	20.0555	3.7034	14.5236	1.99171	8.18445
99	13.0781	2.13598	9.04552	1.30758	27.9007	1.20749	26.7956	0.395811	12.7982	1.43152	14.6634	1.13869	3.0892	2.04752	1.97932	2.20348	2.21922	1.78543	0.366705	2.5754	12.3374	1.46624	9.65532	2.50113	14.6422	1.27944	18.5788	2.58368	18.8891	0.999282	21.3155	0.746194	13.9485	1.0369	12.4612	0.952487	18.6301	1.1956	16.8763	1.98973	31.0553	2.64994	25.6157	3.08537	19.3531	3.48968	13.7257	1.95477	7.98435
100	12.8681	2.13839	8.83657	1.33457	27.7441	1.33507	26.7493	0.405269	12.6246	1.43795	14.5528	1.15262	2.90525	2.08799	1.83427	2.14902	2.0331	1.72316	0.149967	2.63112	12.2102	1.51297	9.46202	2.52228	14.37	1.34395	18.2646	2.65388	18.6289	1.00984	21.1206	0.712513	13.762	1.04341	12.375	1.00892	18.4387	1.17565	16.7055	2.01001	31.0548	2.5766	25.5608	3.07725	19.1257	3.42641	13.4652	1.93929	7.87594
[truncated: 19 more columns]

## Sheet: hip_adduction
	s01				s02				s03				s04				s07				s08				s09				s10				s11				s12				s14				s15				s16
	boot		shoe		boot		shoe		boot		shoe		boot		shoe		boot		shoe		boot		shoe		boot		shoe		boot		shoe		boot		shoe		boot		shoe		boot		shoe		boot		shoe		boot
	mean	std	mean	std	mean	std	mean	std	mean	std	mean	std	mean	std	mean	std	mean	std	mean	std	mean	std	mean	std	mean	std	mean	std	mean	std	mean	std	mean	std	mean	std	mean	std	mean	std	mean	std	mean	std	mean	std	mean	std	mean
0	8.00244	2.14428	9.3779	1.11355	6.91482	0.949269	7.8231	0.428128	13.3697	3.61969	10.9915	0.850953	6.24413	1.00062	8.17716	2.23037	9.09797	1.09964	5.84744	0.570359	9.56468	3.12278	12.1189	1.20734	4.18814	1.42513	2.86166	1.18948	4.40911	1.96493	2.12824	2.73836	5.00044	1.56391	3.93687	2.3875	2.78168	0.738047	2.89261	0.433228	4.30889	1.93443	7.83404	1.03086	5.2324	1.87043	6.43438	0.902757	3.02937
1	8.64505	2.14428	9.9581	1.03237	7.07042	1.09533	7.82383	0.403391	14.3346	3.58699	12.1411	1.05516	7.01552	0.930292	8.88113	2.32464	9.78701	1.13808	6.51889	0.512179	9.92568	3.23438	12.1209	1.32814	4.53132	1.4979	3.08096	1.13384	4.97597	2.03871	2.33815	2.43211	5.46991	1.74648	4.59633	2.25582	2.76183	0.682402	2.83898	0.497071	5.08662	1.78527	8.47795	0.885755	5.16599	1.59565	6.50552	1.10458	4.33755
2	9.37564	2.0847	10.621	0.952794	7.36199	1.23145	7.88326	0.413024	15.3226	3.51881	13.2969	1.1632	7.86668	0.827438	9.64789	2.39346	10.5711	1.20317	7.33413	0.43766	10.3416	3.32975	12.201	1.44765	4.93186	1.55118	3.51187	1.1264	5.66614	2.15138	2.77552	2.08791	6.0464	1.94532	5.32335	2.13481	2.76256	0.584408	2.83348	0.547699	5.79288	1.60336	9.09945	0.779811	5.18945	1.34736	6.66882	1.31457	5.72517
3	10.1396	1.97912	11.3178	0.87563	7.77936	1.32955	8.03389	0.471223	16.3292	3.41976	14.3817	1.19298	8.74489	0.677298	10.4129	2.38577	11.4529	1.2916	8.29541	0.339026	10.8401	3.39751	12.3664	1.5581	5.38741	1.59539	4.13962	1.18167	6.43005	2.24387	3.43325	1.77457	6.69467	2.12424	6.05926	2.04527	2.79753	0.441939	2.85533	0.59846	6.34907	1.38574	9.61622	0.702215	5.29722	1.18276	6.89417	1.48293	7.11982
4	10.8986	1.85528	12.0027	0.790376	8.25349	1.37574	8.26547	0.563151	17.3477	3.31278	15.3463	1.20697	9.57924	0.503654	11.1147	2.28202	12.379	1.39018	9.33111	0.268169	11.4195	3.44792	12.5993	1.66512	5.90459	1.6581	4.9229	1.26323	7.17793	2.27068	4.21547	1.53802	7.34878	2.24327	6.73472	1.99563	2.87897	0.297224	2.87284	0.647819	6.76551	1.16094	9.98962	0.639893	5.45219	1.08797	7.1213	1.57478	8.42903
5	11.6455	1.744	12.6452	0.6874	8.72313	1.37773	8.54936	0.679138	18.3628	3.21398	16.1735	1.25478	10.3068	0.348583	11.7093	2.09788	13.2824	1.47741	10.3683	0.324612	12.0566	3.49105	12.8743	1.76129	6.47782	1.74759	5.78107	1.33256	7.84138	2.2045	5.05428	1.39805	7.9586	2.28523	7.32054	1.95548	3.01427	0.259938	2.87188	0.709658	7.11668	0.96233	10.1681	0.591541	5.59847	1.02618	7.30633	1.60082	9.60874
6	12.3857	1.67838	13.2162	0.589283	9.14635	1.36688	8.84888	0.805082	19.3454	3.13422	16.8595	1.32699	10.9245	0.259447	12.1874	1.88427	14.0911	1.55227	11.3166	0.47953	12.7099	3.52586	13.1633	1.82627	7.08579	1.86491	6.66501	1.37067	8.36438	2.023	5.89959	1.32395	8.53055	2.28003	7.83904	1.89667	3.21368	0.405824	2.87911	0.842699	7.52473	0.868375	10.2134	0.55701	5.69932	0.988055	7.46529	1.60317	10.6427
7	13.1046	1.66653	13.6856	0.546351	9.52461	1.36472	9.12612	0.949344	20.24	3.06829	17.4329	1.39959	11.4339	0.268019	12.5572	1.71235	14.6989	1.61998	12.1123	0.658581	13.3333	3.53494	13.449	1.85231	7.69505	1.99386	7.53225	1.36819	8.74142	1.76149	6.71904	1.28883	9.11187	2.2905	8.3568	1.79087	3.49277	0.645169	2.95596	1.12552	8.05242	0.905762	10.1885	0.585713	5.76373	1.00429	7.65279	1.62658	11.5493
8	13.7471	1.65973	14.0194	0.598989	9.86304	1.37619	9.36009	1.13102	20.9592	3.01685	17.8933	1.41673	11.8702	0.339434	12.8213	1.62065	15.0854	1.70365	12.7038	0.847046	13.8725	3.48206	13.727	1.84744	8.27591	2.11616	8.37902	1.32852	8.97657	1.49124	7.46277	1.28746	9.74806	2.37104	8.92481	1.66319	3.87009	0.965689	3.2031	1.64189	8.63658	1.03145	10.1787	0.699241	5.82497	1.12389	7.91203	1.69226	12.3473
9	14.2445	1.61372	14.2285	0.712837	10.1493	1.38334	9.52623	1.38365	21.3918	2.96157	18.2653	1.36646	12.2068	0.431939	12.9838	1.6135	15.1853	1.79635	13.1008	1.02886	14.2773	3.35385	13.9856	1.85101	8.81502	2.21642	9.20165	1.2666	9.07774	1.28467	8.06165	1.34432	10.4464	2.53342	9.56878	1.56951	4.35499	1.35532	3.66181	2.28778	9.09232	1.13491	10.2196	0.895875	5.93547	1.35379	8.23488	1.78603	13.0256
10	14.4753	1.49457	14.312	0.840049	10.3204	1.38439	9.59426	1.69524	21.4356	2.92313	18.5367	1.21143	12.3849	0.510513	13.0084	1.69151	15.0594	1.87345	13.2892	1.17477	14.5006	3.15864	14.1952	1.88433	9.30097	2.28968	9.96519	1.21057	9.04502	1.13393	8.46068	1.46011	11.1711	2.7394	10.2744	1.56809	4.94498	1.79053	4.31762	2.90211	9.26086	1.16747	10.275	1.1196	6.0828	1.62448	8.56822	1.87077	13.543
11	14.4099	1.35664	14.2802	0.952709	10.3113	1.40184	9.55411	2.02882	21.0545	2.89032	18.7104	0.987128	12.3064	0.557133	12.8767	1.81188	14.7423	1.89095	13.3302	1.24239	14.5141	2.89505	14.3165	1.94609	9.70709	2.34093	10.5931	1.18759	8.89014	1.0243	8.63873	1.62608	11.877	2.93339	11.0054	1.65095	5.59209	2.19451	5.1142	3.29479	9.04215	1.11177	10.2539	1.32528	6.19513	1.83495	8.83659	1.90726	13.8552
12	14.0327	1.23488	14.1159	1.02576	10.0488	1.46657	9.3673	2.3175	20.2989	2.87625	18.7555	0.752633	11.935	0.597146	12.5351	1.96253	14.3487	1.84795	13.2567	1.18562	14.3258	2.59465	14.3184	2.0139	9.98107	2.36215	10.9826	1.20652	8.64312	0.930231	8.59746	1.75327	12.5169	3.05997	11.6969	1.739	6.24287	2.48028	5.95659	3.35471	8.50999	1.01081	10.0874	1.48363	6.18644	1.94941	8.94034	1.85151	13.9704
13	13.4516	1.13027	13.8032	1.04991	9.53394	1.60446	9.02461	2.52558	19.2659	2.83353	18.6448	0.583293	11.2793	0.621003	11.9923	2.08528	13.9541	1.7579	13.1272	1.0292	13.9749	2.2529	14.1947	2.07587	10.0435	2.32092	11.0801	1.20963	8.35444	0.870595	8.39873	1.83051	13.0435	3.08463	12.2628	1.76478	6.82554	2.6078	6.73435	3.10073	7.79728	0.908233	9.72207	1.58453	5.95975	1.9773	8.814	1.70981	13.8805
14	12.7719	1.01551	13.3482	1.0134	8.80481	1.7781	8.50848	2.61041	18.0788	2.73296	18.3613	0.532641	10.4285	0.631619	11.2562	2.21699	13.5822	1.65928	12.9439	0.809584	13.4991	1.91945	13.951	2.13249	9.85642	2.22937	10.912	1.18371	8.08334	0.877913	8.10878	1.84912	13.3736	2.96714	12.6259	1.73796	7.27534	2.56044	7.34637	2.66466	7.05086	0.841494	9.18588	1.62594	5.50236	1.98313	8.35005	1.49251	13.5837
15	12.0592	0.896085	12.7562	0.91943	7.93544	1.94973	7.82764	2.57425	16.8085	2.51548	17.905	0.566609	9.47034	0.594766	10.3781	2.33574	13.2044	1.58227	12.6894	0.602574	12.9334	1.62635	13.6057	2.18191	9.41982	2.11831	10.5347	1.10786	7.84886	0.970732	7.80543	1.86014	13.4795	2.74265	12.7116	1.73431	7.51574	2.35143	7.69852	2.17119	6.3475	0.827358	8.51649	1.62337	4.83503	2.0355	7.53493	1.25322	13.0483
16	11.3212	0.805324	12.0573	0.793685	6.99193	2.07403	7.02008	2.44242	15.5207	2.19942	17.2775	0.706413	8.48831	0.510277	9.39197	2.45449	12.7802	1.53717	12.3251	0.438403	12.2916	1.42742	13.1748	2.25164	8.77347	2.0047	10.0032	1.00912	7.63421	1.12241	7.53015	1.90876	13.3055	2.451	12.5153	1.77067	7.52647	2.06296	7.75918	1.73555	5.69328	0.844753	7.76029	1.59155	4.01344	2.12844	6.40114	1.03066	12.2593
17	10.5215	0.766146	11.246	0.666718	6.0088	2.14975	6.14331	2.25646	14.2421	1.82167	16.5073	0.932609	7.50886	0.385316	8.33166	2.54835	12.2647	1.52346	11.814	0.324589	11.5944	1.34221	12.6585	2.33626	7.97184	1.91419	9.34378	0.93696	7.38321	1.28679	7.27269	1.99609	12.9224	2.18114	12.0847	1.84102	7.30032	1.76406	7.5477	1.39872	5.0394	0.862743	6.95046	1.55197	3.10121	2.23134	5.05575	0.894034	11.255
18	9.61577	0.787508	10.3327	0.565239	5.00801	2.2044	5.26221	2.05673	12.9851	1.46861	15.6147	1.18574	6.54162	0.295502	7.22136	2.58213	11.6573	1.54479	11.1675	0.255952	10.866	1.35661	12.068	2.43732	7.08204	1.80779	8.56175	0.896941	7.04704	1.44172	7.00383	2.10122	12.3555	2.00629	11.4718	1.85216	6.88463	1.55956	7.14723	1.21164	4.33419	0.895969	6.10286	1.50664	2.14416	2.31011	3.65288	0.830512	10.0819
19	8.58315	0.846439	9.31089	0.522242	4.02666	2.26728	4.41889	1.87603	11.7271	1.2365	14.6371	1.38009	5.57181	0.363172	6.09119	2.54024	10.942	1.60743	10.4037	0.265223	10.1155	1.41547	11.3944	2.54115	6.18533	1.68438	7.66933	0.870984	6.57122	1.60517	6.70394	2.20264	11.6905	1.9444	10.7808	1.79475	6.3654	1.45467	6.69203	1.122	3.52093	0.950173	5.22026	1.46872	1.18438	2.33816	2.30038	0.813099	8.82716
20	7.45117	0.921413	8.21195	0.555009	3.11525	2.3497	3.62039	1.72482	10.4166	1.20057	13.6193	1.48931	4.60295	0.551684	4.97327	2.42106	10.1312	1.70183	9.57647	0.311227	9.32332	1.4654	10.6257	2.63634	5.31781	1.5363	6.69871	0.857228	5.95564	1.77633	6.3497	2.29952	10.9766	1.98818	10.065	1.6746	5.81292	1.43789	6.28147	1.06551	2.58865	1.01561	4.28767	1.42986	0.273161	2.30855	1.05454	0.795306	7.51271
21	6.25783	1.00098	7.06808	0.609975	2.3119	2.45298	2.86366	1.61215	8.98784	1.38679	12.5813	1.50226	3.65983	0.761	3.90245	2.25101	9.22569	1.79535	8.71975	0.354483	8.46319	1.47319	9.75251	2.71896	4.46798	1.36997	5.69664	0.854167	5.21089	1.95254	5.92603	2.39648	10.238	2.08714	9.34574	1.52655	5.27988	1.4906	5.96393	0.988194	1.53986	1.07649	3.27825	1.38183	-0.558342	2.25591	-0.0463004	0.767918	6.11092
22	5.04312	1.07293	5.90438	0.628117	1.60963	2.55024	2.12968	1.53438	7.42154	1.70382	11.5219	1.43547	2.76511	0.96066	2.90802	2.06793	8.24735	1.85176	7.85508	0.4106	7.49765	1.42385	8.75089	2.76378	3.57263	1.20573	4.71078	0.863391	4.36852	2.11692	5.4033	2.4987	9.47958	2.17489	8.61432	1.37816	4.77988	1.59124	5.74765	0.909111	0.407694	1.14023	2.17347	1.31177	-1.29559	2.20228	-0.981939	0.738469	4.5777
23	3.82785	1.13194	4.72548	0.592199	0.953164	2.62933	1.41795	1.49406	5.74221	2.03651	10.4223	1.3049	1.91915	1.12623	2.00863	1.88599	7.21215	1.85483	6.98408	0.487443	6.42985	1.35447	7.64597	2.77548	2.56763	1.06648	3.76165	0.873619	3.4494	2.27802	4.74556	2.57984	8.69891	2.19206	7.85198	1.25874	4.31495	1.71209	5.58908	0.867024	-0.76492	1.20654	0.970215	1.24407	-1.93975	2.14833	-1.75685	0.746184	2.85543
24	2.61565	1.17894	3.53235	0.530325	0.276547	2.67097	0.727833	1.48335	4.02953	2.27508	9.26253	1.12716	1.09667	1.24918	1.19425	1.71394	6.13672	1.81931	6.10306	0.565489	5.26117	1.32979	6.44046	2.75986	1.40119	0.978461	2.82815	0.883209	2.4598	2.46245	3.95926	2.64307	7.88078	2.12003	7.0425	1.20324	3.8762	1.84505	5.45117	0.947348	-1.94345	1.2719	-0.298207	1.20151	-2.50114	2.0844	-2.40848	0.794432	0.941314
25	1.40109	1.2107	2.33386	0.487939	-0.476887	2.66908	0.0605103	1.47569	2.38015	2.34209	8.03835	0.926504	0.268856	1.33704	0.468887	1.5384	5.03702	1.76989	5.20884	0.613706	3.98913	1.37987	5.16235	2.73881	0.0673603	0.954308	1.85878	0.898121	1.3981	2.67231	3.05571	2.6781	7.03141	1.97926	6.19285	1.23798	3.46279	1.98329	5.28607	1.15742	-3.09325	1.33762	-1.59125	1.19717	-2.97574	1.98277	-3.00509	0.877864	-1.13689
26	0.169342	1.22771	1.13834	0.495709	-1.3295	2.64345	-0.59537	1.43022	0.888449	2.21845	6.77636	0.739614	-0.569679	1.40371	-0.188716	1.35128	3.94099	1.71643	4.3043	0.608406	2.63874	1.47315	3.81705	2.73519	-1.39213	1.0117	0.809847	0.947887	0.257262	2.9018	2.065	2.70545	6.15367	1.81837	5.30349	1.35149	3.07774	2.1215	5.06579	1.44245	-4.19874	1.41436	-2.86318	1.2083	-3.37588	1.84997	-3.61306	0.961174	-3.30985
27	-1.09661	1.2286	-0.0523525	0.551026	-2.26682	2.60489	-1.24187	1.30511	-0.37833	1.94793	5.52111	0.625298	-1.39114	1.46375	-0.779282	1.14435	2.88614	1.6562	3.41375	0.558574	1.22849	1.54464	2.42432	2.75492	-2.89548	1.11817	-0.325434	1.02827	-0.962482	3.11457	0.994589	2.72758	5.24477	1.67576	4.3695	1.51802	2.70823	2.24764	4.77342	1.72661	-5.25947	1.49966	-4.08634	1.2163	-3.72374	1.70906	-4.25765	1.00452	-5.48105
28	-2.39207	1.21401	-1.23878	0.632052	-3.23704	2.56217	-1.86632	1.0985	-1.38178	1.66621	4.33435	0.64163	-2.14641	1.5374	-1.31053	0.932606	1.90748	1.58931	2.5845	0.519012	-0.180164	1.56717	1.01039	2.78761	-4.33052	1.19516	-1.51292	1.06663	-2.24867	3.27051	-0.145184	2.7643	4.2886	1.56887	3.37957	1.7237	2.32468	2.34214	4.40373	1.9538	-6.27503	1.57711	-5.24428	1.21805	-4.05726	1.59151	-4.91026	0.973742	-7.55814
29	-3.68148	1.18289	-2.41422	0.709911	-4.15574	2.49829	-2.4315	0.818231	-2.10329	1.51647	3.27552	0.756249	-2.77055	1.61993	-1.76431	0.732358	1.04928	1.50204	1.87904	0.534366	-1.52599	1.54423	-0.391802	2.79664	-5.59795	1.19705	-2.69018	0.995554	-3.54745	3.32285	-1.33697	2.81709	3.26428	1.50185	2.32446	1.96479	1.88334	2.40283	3.9383	2.06332	-7.21368	1.61387	-6.32373	1.20943	-4.40801	1.5244	-5.52146	0.909785	-9.44186
30	-4.88933	1.12601	-3.55493	0.763789	-4.91427	2.40611	-2.88279	0.498069	-2.53316	1.62181	2.4024	0.904789	-3.20816	1.72484	-2.1156	0.58291	0.339995	1.39624	1.36658	0.591288	-2.74044	1.47402	-1.75113	2.73955	-6.61721	1.15359	-3.7862	0.814371	-4.79318	3.25971	-2.53143	2.86514	2.16823	1.49491	1.21838	2.21637	1.3547	2.42872	3.36975	2.0655	-8.02428	1.56441	-7.32167	1.194	-4.78883	1.50271	-6.06558	0.896997	-11.0301
31	-5.93474	1.05521	-4.61549	0.784454	-5.4485	2.27129	-3.19909	0.175077	-2.68661	1.89676	1.73791	1.05765	-3.42578	1.83098	-2.34494	0.516388	-0.186667	1.25946	1.06136	0.646309	-3.7988	1.39308	-3.04284	2.57669	-7.33502	1.11568	-4.71485	0.602217	-5.91503	3.08813	-3.66882	2.86522	1.01032	1.55376	0.0975971	2.44008	0.713071	2.4226	2.68263	1.94102	-8.6739	1.44269	-8.21946	1.15624	-5.17447	1.49144	-6.54571	1.00881	-12.2814
32	-6.73079	0.941703	-5.54022	0.784405	-5.72608	2.13375	-3.32751	0.121042	-2.57507	2.24334	1.29779	1.16911	-3.43795	1.92713	-2.4346	0.557874	-0.527393	1.12792	0.980434	0.707514	-4.65319	1.34625	-4.23545	2.30267	-7.78456	1.13156	-5.41511	0.456576	-6.87257	2.83397	-4.68651	2.76981	-0.159445	1.68091	-0.971595	2.5985	-0.038113	2.38356	1.89406	1.731	-9.1287	1.30058	-9.00057	1.10389	-5.51077	1.44763	-6.96843	1.22824	-13.1705
33	-7.21748	0.79677	-6.24461	0.761377	-5.77049	1.98192	-3.29584	0.366815	-2.25483	2.57095	1.08427	1.26014	-3.26873	1.98517	-2.40899	0.663651	-0.681776	1.012	1.09795	0.766789	-5.28248	1.38884	-5.29669	1.94631	-7.99514	1.18584	-5.83348	0.427757	-7.65938	2.55692	-5.5772	2.5771	-1.27149	1.84582	-1.90532	2.68116	-0.885776	2.28983	1.03002	1.47812	-9.3707	1.23296	-9.61267	1.01621	-5.74241	1.36216	-7.3119	1.48402	-13.7371
34	-7.37232	0.617964	-6.68414	0.737941	-5.63377	1.83383	-3.11599	0.544142	-1.77266	2.82765	1.09804	1.30708	-2.98506	1.99409	-2.2791	0.794162	-0.660165	0.945215	1.40197	0.846686	-5.65506	1.58099	-6.18781	1.55864	-7.999	1.23105	-5.99348	0.467989	-8.27489	2.28515	-6.33681	2.30333	-2.26776	2.02529	-2.64377	2.71748	-1.78433	2.14712	0.142159	1.23563	-9.38917	1.3251	-10.0255	0.926731	-5.82542	1.25936	-7.54273	1.72104	-14.0567
35	-7.19879	0.422572	-6.82538	0.708203	-5.36167	1.66615	-2.84118	0.655986	-1.19508	2.9859	1.36039	1.32923	-2.63205	1.96517	-2.07152	0.924337	-0.465335	0.897599	1.8709	0.926272	-5.7496	1.8398	-6.86978	1.17909	-7.79306	1.27614	-5.94513	0.521051	-8.75669	2.03507	-6.99888	2.00702	-3.06062	2.18869	-3.12394	2.73909	-2.67994	1.95983	-0.703577	1.04726	-9.17136	1.5206	-10.1934	0.825714	-5.75882	1.18142	-7.61531	1.90576	-14.1494
36	-6.7612	0.24658	-6.70028	0.69488	-4.99143	1.49343	-2.52018	0.711223	-0.562461	3.02875	1.85705	1.33193	-2.2556	1.92361	-1.79321	1.03249	-0.0978289	0.844011	2.47966	1.00851	-5.58347	2.09832	-7.31213	0.955585	-7.40868	1.31343	-5.7002	0.554474	-9.13297	1.83143	-7.57561	1.75747	-3.62618	2.34403	-3.36144	2.78966	-3.50272	1.75968	-1.42718	0.950769	-8.7534	1.76118	-10.1405	0.753918	-5.57954	1.15641	-7.5497	2.01556	-14.0602
37	-6.1585	0.12721	-6.37015	0.703373	-4.54791	1.32928	-2.19074	0.723396	0.082202	2.96419	2.57686	1.29059	-1.86828	1.88736	-1.45092	1.10158	0.42658	0.76617	3.18872	1.05487	-5.20306	2.28485	-7.50252	1.00664	-6.86938	1.34031	-5.29441	0.584931	-9.43363	1.68395	-8.06658	1.60086	-3.94685	2.47225	-3.39018	2.85415	-4.1774	1.56514	-1.97316	0.913579	-8.17963	1.96311	-9.90254	0.696047	-5.33206	1.18376	-7.37631	2.03471	-13.7931
38	-5.484	0.128654	-5.89341	0.726989	-4.04592	1.18848	-1.88152	0.707024	0.714637	2.81198	3.46291	1.22074	-1.47081	1.85342	-1.05997	1.12973	1.0868	0.680151	3.94459	1.04807	-4.65962	2.35963	-7.44351	1.2929	-6.20871	1.34836	-4.7552	0.633728	-9.65836	1.60836	-8.45484	1.57903	-4.05945	2.58637	-3.26494	2.91395	-4.67847	1.38078	-2.28856	0.924937	-7.52522	2.10177	-9.56322	0.653645	-5.06045	1.20835	-7.15618	1.96801	-13.3404
39	-4.81082	0.22128	-5.33228	0.751317	-3.50964	1.06728	-1.60339	0.672329	1.30384	2.59174	4.44018	1.12928	-1.05955	1.81142	-0.633921	1.11556	1.8343	0.608956	4.69027	0.98051	-4.06178	2.36141	-7.1759	1.64354	-5.45995	1.35453	-4.11524	0.689081	-9.80658	1.586	-8.74055	1.66588	-3.99687	2.66401	-3.04526	2.95264	-4.98796	1.19851	-2.40217	0.954719	-6.85396	2.16738	-9.18958	0.622157	-4.78422	1.18861	-6.91869	1.82385	-12.7192
40	-4.17242	0.336691	-4.72231	0.767152	-2.96959	0.944783	-1.35397	0.629564	1.81946	2.33441	5.40351	1.09249	-0.625071	1.75927	-0.203745	1.07664	2.6157	0.593051	5.37501	0.862565	-3.49519	2.33748	-6.74085	1.95585	-4.64012	1.36987	-3.42248	0.731507	-9.87402	1.60114	-8.9185	1.80748	-3.80512	2.71134	-2.77309	2.97673	-5.1082	1.03167	-2.32039	0.959148	-6.22643	2.16988	-8.83041	0.615003	-4.496	1.1073	-6.68326	1.62408	-11.9557
41	-3.57825	0.444564	-4.09723	0.768225	-2.45574	0.807221	-1.13109	0.586629	2.218	2.02524	6.27068	1.18162	-0.163062	1.69378	0.206324	1.03549	3.3519	0.686542	5.94719	0.720565	-3.02653	2.3298	-6.19802	2.18499	-3.7719	1.3789	-2.71044	0.738552	-9.88001	1.62296	-9.01585	1.94379	-3.51748	2.72366	-2.48154	3.00238	-5.0787	0.895943	-2.10995	0.930745	-5.67259	2.14173	-8.49968	0.646751	-4.17864	0.987527	-6.43948	1.38131	-11.124
42	-3.02342	0.525713	-3.49063	0.747512	-1.97788	0.671183	-0.924873	0.552458	2.47612	1.72004	6.96654	1.39751	0.311737	1.6103	0.567816	1.00959	3.96854	0.89848	6.36756	0.610199	-2.67141	2.3359	-5.62037	2.31597	-2.88988	1.35994	-2.00852	0.706346	-9.83903	1.61672	-9.04775	2.03453	-3.17522	2.72297	-2.18755	3.04348	-4.89991	0.81322	-1.81601	0.863626	-5.2092	2.10022	-8.18471	0.712825	-3.81065	0.852555	-6.1772	1.12797	-10.3
43	-2.52917	0.561565	-2.94191	0.70931	-1.53756	0.564672	-0.737646	0.527883	2.57394	1.47031	7.4789	1.70371	0.752401	1.49839	0.859404	1.00668	4.41231	1.16483	6.60636	0.581611	-2.42443	2.34512	-5.04839	2.35345	-2.0318	1.2976	-1.33072	0.641201	-9.76892	1.57329	-9.04044	2.0653	-2.81243	2.72385	-1.8998	3.09681	-4.59703	0.762819	-1.47083	0.790049	-4.82363	2.04941	-7.87475	0.797779	-3.39967	0.723241	-5.87863	0.897724	-9.54707
44	-2.14198	0.527556	-2.50275	0.643151	-1.13577	0.511365	-0.597545	0.534271	2.49407	1.35047	7.79084	2.02832	1.10266	1.36422	1.06093	1.01445	4.64843	1.41352	6.65577	0.628491	-2.2647	2.33231	-4.5383	2.31917	-1.24354	1.19794	-0.680429	0.547707	-9.67512	1.50043	-9.01389	2.04187	-2.45817	2.72908	-1.6259	3.1472	-4.18736	0.757807	-1.09513	0.748008	-4.51458	1.9553	-7.5799	0.885419	-2.96816	0.614958	-5.54331	0.719607	-8.89571
45	-1.91583	0.427863	-2.2001	0.563956	-0.792985	0.501499	-0.540266	0.60897	2.24177	1.38126	7.91634	2.34422	1.28527	1.2108	1.15734	1.03346	4.7011	1.62516	6.53604	0.683826	-2.18544	2.3112	-4.12366	2.24021	-0.555708	1.11366	-0.065045	0.432211	-9.57142	1.42787	-8.97688	1.98196	-2.13861	2.72849	-1.3879	3.17923	-3.68715	0.775929	-0.68337	0.771902	-4.28304	1.79637	-7.34313	0.945788	-2.55468	0.547036	-5.19722	0.619281	-8.36812
46	-1.89911	0.29583	-2.07023	0.466367	-0.5571	0.523319	-0.615082	0.765077	1.82368	1.49709	7.85016	2.61092	1.28001	1.08284	1.11968	1.07329	4.58326	1.78331	6.27365	0.720692	-2.22117	2.30057	-3.82419	2.14927	0.00110032	1.09172	0.493534	0.309729	-9.48406	1.38342	-8.95129	1.90609	-1.87718	2.72776	-1.21472	3.19257	-3.1238	0.810169	-0.235587	0.845396	-4.17038	1.53373	-7.22058	0.97909	-2.20841	0.538248	-4.89142	0.605939	-7.95826
47	-2.12338	0.230895	-2.13251	0.389981	-0.480858	0.565193	-0.859079	0.974543	1.29038	1.6594	7.58879	2.82366	1.05787	1.02717	0.911818	1.13931	4.34609	1.90964	5.8886	0.752033	-2.40721	2.30928	-3.66546	2.05926	0.401052	1.1308	0.943182	0.220123	-9.451	1.38357	-8.97086	1.83629	-1.69029	2.72505	-1.15265	3.18993	-2.53049	0.846978	0.244816	0.926729	-4.21004	1.20483	-7.26107	0.953947	-1.97402	0.583699	-4.69327	0.665823	-7.69778
48	-2.59067	0.299089	-2.41764	0.3561	-0.624143	0.614081	-1.29342	1.17583	0.66962	1.82121	7.14549	2.98211	0.651102	1.0826	0.514913	1.22628	4.00077	2.01499	5.3873	0.79841	-2.79384	2.35499	-3.65624	1.97513	0.626157	1.18164	1.20406	0.223044	-9.49601	1.41207	-9.09362	1.80789	-1.60234	2.71427	-1.24934	3.176	-1.93948	0.872596	0.737522	0.964765	-4.4471	0.823033	-7.49487	0.92941	-1.8906	0.668623	-4.68095	0.766058	-7.62834
49	-3.27972	0.410122	-2.92862	0.377549	-1.01146	0.678697	-1.90516	1.34527	0.00739255	1.99085	6.52275	3.09669	0.0627693	1.22627	-0.0812469	1.30669	3.57274	2.12864	4.76697	0.880679	-3.41222	2.4184	-3.81353	1.89374	0.650327	1.18371	1.21182	0.30066	-9.64463	1.43593	-9.36129	1.84487	-1.62941	2.66127	-1.53396	3.16854	-1.38297	0.881908	1.2029	0.938464	-4.88069	0.465399	-7.89723	0.907025	-1.97865	0.765337	-4.89088	0.894436	-7.78907
50	-4.13538	0.51364	-3.64015	0.401155	-1.64302	0.726592	-2.68396	1.44403	-0.67575	2.15092	5.76432	3.20235	-0.663433	1.3791	-0.841264	1.3586	3.04563	2.27409	4.02197	0.973029	-4.23469	2.50593	-4.16037	1.8127	0.45361	1.13981	0.924552	0.403008	-9.90262	1.44208	-9.78805	1.97017	-1.82112	2.53351	-2.05572	3.17023	-0.881666	0.875919	1.57935	0.858585	-5.48315	0.2294	-8.43931	0.936142	-2.27305	0.839527	-5.34207	1.01523	-8.22329
51	-5.06262	0.609325	-4.48446	0.431502	-2.48187	0.788325	-3.58439	1.45	-1.35771	2.27284	4.89066	3.30508	-1.50436	1.48361	-1.75253	1.3752	2.42018	2.44223	3.1271	1.07321	-5.26611	2.57805	-4.6965	1.7528	0.000481934	1.08419	0.333863	0.517403	-10.2865	1.41004	-10.3581	2.12633	-2.22505	2.31401	-2.7857	3.19607	-0.48275	0.837103	1.81128	0.793177	-6.21198	0.32097	-9.04454	1.00061	-2.76488	0.908243	-6.00797	1.12735	-8.90823
52	-5.96264	0.682462	-5.38999	0.461591	-3.49106	0.830696	-4.55059	1.36379	-2.02949	2.25849	3.9475	3.41103	-2.41133	1.52798	-2.78339	1.37858	1.6799	2.57727	2.04949	1.1387	-6.41616	2.61213	-5.437	1.73519	-0.695041	1.02118	-0.506466	0.607434	-10.7846	1.36639	-11.0138	2.24221	-2.89688	2.03614	-3.74659	3.2301	-0.200408	0.756749	1.8564	0.769666	-7.00149	0.462303	-9.6466	1.09082	-3.44665	0.964055	-6.83343	1.22043	-9.81283
53	-6.76019	0.707158	-6.29945	0.494783	-4.63681	0.879204	-5.52603	1.20749	-2.6833	2.07785	2.97643	3.45534	-3.36137	1.4959	-3.92809	1.3967	0.836696	2.61818	0.79296	1.19674	-7.6294	2.57936	-6.35249	1.80189	-1.57278	0.935309	-1.52162	0.693666	-11.3712	1.30976	-11.6984	2.20395	-3.8185	1.73954	-4.89196	3.26275	-0.0656814	0.625224	1.71539	0.767975	-7.79315	0.542595	-10.1771	1.21312	-4.25068	1.04568	-7.74834	1.30216	-10.8834
54	-7.42467	0.686341	-7.1656	0.521006	-5.86637	0.908075	-6.45305	1.03837	-3.28958	1.72918	2.02243	3.37655	-4.32718	1.40594	-5.15832	1.41732	-0.0838691	2.48688	-0.580204	1.22911	-8.82877	2.48458	-7.38961	1.95171	-2.53681	0.837594	-2.6349	0.797291	-11.9729	1.26369	-12.3412	1.9828	-4.96439	1.49831	-6.19422	3.26427	-0.0961653	0.464632	1.41248	0.75286	-8.52177	0.574609	-10.5806	1.35186	-5.10197	1.16029	-8.68386	1.36641	-12.093
55	-7.96095	0.642535	-7.95138	0.529515	-7.07835	0.893602	-7.27557	0.901156	-3.81346	1.34968	1.15998	3.11834	-5.29067	1.26193	-6.42183	1.40555	-1.03504	2.23359	-1.96184	1.24081	-9.94522	2.36458	-8.45556	2.13117	-3.49715	0.766172	-3.77624	0.908032	-12.4976	1.29795	-12.9036	1.61811	-6.24073	1.33043	-7.59453	3.22744	-0.256582	0.338223	1.01308	0.746238	-9.14041	0.612151	-10.8662	1.50592	-5.92185	1.31165	-9.58361	1.40916	-13.4078
56	-8.404	0.631799	-8.62666	0.541494	-8.15596	0.82102	-7.94022	0.831638	-4.16848	1.23263	0.445264	2.72422	-6.23447	1.0879	-7.63972	1.31848	-1.95246	1.91939	-3.25972	1.22122	-10.9033	2.23961	-9.44532	2.26658	-4.39659	0.765257	-4.8899	1.03039	-12.8899	1.49417	-13.3311	1.25997	-7.55642	1.24507	-9.03723	3.17078	-0.532058	0.382678	0.574193	0.780035	-9.61166	0.629762	-11.0802	1.64074	-6.66584	1.49371	-10.4234	1.43116	-14.7897
57	-8.77201	0.707539	-9.1842	0.577907	-9.03154	0.746621	-8.41239	0.814897	-4.29536	1.46327	-0.066111	2.29053	-7.10049	0.926507	-8.72336	1.13218	-2.80225	1.63722	-4.4233	1.20809	-11.6663	2.13606	-10.2677	2.32432	-5.2406	0.812065	-5.94084	1.1866	-13.1714	1.78704	-13.6261	1.1254	-8.82317	1.18939	-10.4865	3.1356	-0.907302	0.607415	0.102493	0.868711	-9.95541	0.584509	-11.2779	1.75691	-7.30421	1.693	-11.2138	1.44125	-16.2011
58	-9.0608	0.860268	-9.6178	0.657286	-9.69002	0.672129	-8.65785	0.88145	-4.15533	1.80844	-0.355476	1.977	-7.82488	0.865318	-9.57843	0.894143	-3.55173	1.43461	-5.40835	1.22788	-12.2013	2.0779	-10.8729	2.31919	-6.09701	0.876036	-6.9454	1.36528	-13.3842	2.06535	-13.7847	1.28335	-9.99494	1.10492	-11.9274	3.17073	-1.36112	0.884219	-0.448454	0.987928	-10.1913	0.390602	-11.4857	1.8581	-7.80368	1.92552	-11.9641	1.4394	-17.6001
59	-9.21264	1.03534	-9.91855	0.76634	-10.1202	0.613865	-8.66838	1.05748	-3.78509	2.00665	-0.474574	1.84607	-8.28152	1.00086	-10.1663	0.75596	-4.19149	1.33635	-6.15707	1.29764	-12.4945	2.03546	-11.2599	2.32669	-7.04587	0.936934	-7.94568	1.50722	-13.525	2.30034	-13.8345	1.59407	-11.0774	0.966676	-13.3459	3.28768	-1.88966	1.13651	-1.18237	1.12894	-10.3483	0.125698	-11.6467	1.96827	-8.13743	2.20621	-12.6592	1.43835	-18.9118
60	-9.16642	1.16221	-10.027	0.85893	-10.2947	0.528294	-8.4688	1.36666	-3.24028	2.03632	-0.478657	1.87983	-8.41884	1.23891	-10.4533	0.913991	-4.67704	1.352	-6.61321	1.37378	-12.5638	2.04163	-11.4438	2.35442	-8.10014	0.964727	-8.94682	1.54009	-13.5152	2.50211	-13.7614	1.94301	-12.1094	0.799751	-14.7261	3.45312	-2.49019	1.30192	-2.13411	1.30153	-10.3723	0.402231	-11.6698	2.07219	-8.2545	2.57698	-13.2586	1.45955	-20.0183
61	-8.85869	1.20088	-9.91872	0.898874	-10.1497	0.511674	-8.04239	1.73453	-2.57263	1.86088	-0.441675	1.9922	-8.17715	1.50958	-10.4539	1.30059	-4.9653	1.38056	-6.73386	1.46936	-12.4207	2.07797	-11.4656	2.41753	-9.15539	0.92491	-9.86081	1.4859	-13.2826	2.67826	-13.5554	2.29697	-13.1305	0.661313	-16.0224	3.58277	-3.14698	1.37838	-3.26672	1.45969	-10.2015	0.773208	-11.4504	2.18382	-8.17649	2.99682	-13.6969	1.55473	-20.801
62	-8.32819	1.20603	-9.5576	0.868593	-9.64954	0.60414	-7.44938	2.06482	-1.81273	1.50369	-0.404403	2.0833	-7.63593	1.74873	-10.2015	1.74419	-5.03011	1.39214	-6.54276	1.5932	-12.0818	2.14867	-11.3494	2.50901	-10.0352	0.847788	-10.5701	1.41597	-12.8154	2.86811	-13.166	2.58915	-14.1187	0.570592	-17.1632	3.62018	-3.84981	1.37814	-4.46413	1.55969	-9.76444	1.04536	-10.9318	2.27408	-7.935	3.41465	-13.934	1.72699	-21.1145
63	-7.64581	1.22363	-8.98574	0.79892	-8.83219	0.757384	-6.68874	2.27111	-0.986968	1.02369	-0.352257	2.11362	-6.87704	1.95432	-9.75481	2.13232	-4.86371	1.30693	-6.08284	1.758	-11.5876	2.25362	-11.1176	2.63124	-10.5988	0.795113	-10.9654	1.39187	-12.1552	3.13448	-12.5768	2.79117	-14.9965	0.491063	-18.0562	3.52917	-4.56259	1.35617	-5.58125	1.5861	-9.06237	1.17475	-10.1309	2.37899	-7.58801	3.75573	-13.9275	1.95795	-20.935
64	-6.90494	1.29675	-8.2421	0.751853	-7.79492	0.885175	-5.82436	2.34265	-0.120556	0.509288	-0.242339	2.0436	-6.02461	2.10281	-9.15677	2.40897	-4.48772	1.16714	-5.43728	1.97077	-10.9579	2.3696	-10.7661	2.79228	-10.7773	0.782938	-11.0582	1.40597	-11.3515	3.5292	-11.7989	2.89411	-15.6357	0.373295	-18.5589	3.28232	-5.22245	1.36052	-6.48299	1.55232	-8.14275	1.20137	-9.13089	2.48654	-7.2046	3.99176	-13.6824	2.191	-20.2402
65	-6.16677	1.41541	-7.39111	0.753521	-6.66296	0.963464	-4.88485	2.29927	0.771144	0.181031	-0.00564904	1.90241	-5.15874	2.17881	-8.43222	2.54202	-3.93838	0.990857	-4.68751	2.22351	-10.2281	2.4871	-10.2834	2.97494	-10.6109	0.823372	-10.8936	1.3968	-10.4591	3.99839	-10.8956	2.93272	-15.9148	0.211716	-18.6257	2.9242	-5.73948	1.41783	-7.09179	1.46118	-7.10036	1.16942	-8.03066	2.59465	-6.80996	4.09752	-13.2222	2.35854	-19.1867
66	-5.43937	1.54038	-6.48141	0.79392	-5.50252	0.999452	-3.92337	2.17439	1.68329	0.426827	0.38014	1.73363	-4.30547	2.19913	-7.56912	2.55908	-3.25393	0.858209	-3.89804	2.48425	-9.41308	2.61136	-9.64411	3.15911	-10.1725	0.883399	-10.5208	1.37944	-9.53892	4.41566	-9.96543	2.93523	-15.7977	0.152661	-18.2644	2.48223	-6.06143	1.51769	-7.39499	1.358	-6.03679	1.17402	-6.90577	2.68229	-6.43073	4.03746	-12.6201	2.43676	-17.9419
67	-4.69468	1.62256	-5.54043	0.826742	-4.34125	1.00243	-2.98759	1.99502	2.62342	0.657841	0.926243	1.5704	-3.47557	2.18759	-6.58388	2.51081	-2.47769	0.76784	-3.09437	2.69667	-8.51469	2.76262	-8.8438	3.31751	-9.50087	0.949462	-9.98788	1.41075	-8.6799	4.64426	-9.08541	2.90251	-15.2871	0.268172	-17.5655	2.05852	-6.15352	1.66513	-7.41975	1.25397	-5.00732	1.21645	-5.78739	2.72272	-6.0406	3.81726	-11.936	2.40555	-16.6994
68	-3.90912	1.63747	-4.58956	0.836828	-3.20007	0.980203	-2.11991	1.79999	3.60658	0.79444	1.58793	1.46629	-2.67635	2.186	-5.51138	2.43635	-1.64901	0.69394	-2.28754	2.82843	-7.52496	2.94181	-7.87731	3.41847	-8.67375	0.996423	-9.30669	1.50034	-7.94262	4.6007	-8.27616	2.85176	-14.5223	0.46827	-16.702	1.73034	-6.04382	1.81764	-7.26159	1.17466	-4.00156	1.28538	-4.6693	2.7265	-5.6104	3.47334	-11.2271	2.30447	-15.575
69	-3.07885	1.59624	-3.65065	0.821796	-2.13422	0.944785	-1.34746	1.61355	4.63205	0.888677	2.32842	1.44673	-1.9277	2.21625	-4.42722	2.36165	-0.807104	0.612726	-1.48251	2.88198	-6.41452	3.10207	-6.76531	3.4435	-7.77815	1.01549	-8.50481	1.60042	-7.30528	4.36583	-7.509	2.81173	-13.6064	0.697848	-15.7832	1.54082	-5.79541	1.97062	-6.99935	1.14812	-2.9711	1.35656	-3.53374	2.6985	-5.10281	3.08765	-10.4981	2.14512	-14.6281
70	-2.23685	1.53556	-2.75908	0.796046	-1.20745	0.928713	-0.696633	1.46901	5.69131	0.974109	3.1304	1.51884	-1.22909	2.2922	-3.404	2.29459	0.0126175	0.555411	-0.706275	2.90116	-5.15234	3.18576	-5.55016	3.39686	-6.90083	1.02367	-7.63538	1.66203	-6.72705	4.0682	-6.75017	2.79456	-12.6811	0.925987	-14.9049	1.47418	-5.47272	2.09973	-6.68083	1.17182	-1.86403	1.41957	-2.37098	2.64674	-4.48827	2.72745	-9.71158	1.96012	-13.839
71	-1.41978	1.47715	-1.94433	0.774265	-0.431368	0.941894	-0.132086	1.36975	6.76813	1.07596	3.98981	1.65899	-0.557203	2.4082	-2.48263	2.23432	0.801655	0.579801	0.0333318	2.92622	-3.74828	3.17841	-4.2703	3.30482	-6.10141	1.03164	-6.76018	1.64854	-6.15321	3.82825	-5.98037	2.79548	-11.843	1.10681	-14.1111	1.48132	-5.10501	2.18221	-6.30919	1.20897	-0.662342	1.45842	-1.18804	2.57483	-3.7811	2.44239	-8.83159	1.77924	-13.1416
72	-0.643238	1.4225	-1.19317	0.769908	0.238922	0.967999	0.373439	1.3197	7.85255	1.18745	4.9065	1.83372	0.131343	2.55791	-1.66742	2.20589	1.58558	0.687009	0.738047	2.97722	-2.23338	3.11051	-2.93828	3.21223	-5.37625	1.05059	-5.92408	1.5809	-5.55092	3.67102	-5.1837	2.81812	-11.1278	1.23098	-13.4098	1.50514	-4.69138	2.20957	-5.86944	1.21887	0.605379	1.48996	-0.00522728	2.4866	-3.00574	2.24881	-7.81639	1.64317	-12.4446
73	0.110241	1.3551	-0.45106	0.800973	0.881666	0.988258	0.869355	1.30062	8.93925	1.28683	5.86134	2.0201	0.85615	2.71783	-0.919373	2.20086	2.392	0.813113	1.43973	3.03598	-0.660576	3.06166	-1.53555	3.14583	-4.67419	1.0678	-5.12213	1.50465	-4.87492	3.57842	-4.33644	2.85715	-10.529	1.29351	-12.7652	1.47714	-4.2148	2.17228	-5.36476	1.19873	1.8657	1.5348	1.15183	2.38728	-2.20516	2.14434	-6.69254	1.5701	-11.6543
74	0.87504	1.26814	0.35874	0.878261	1.55888	0.998466	1.39344	1.28895	10.0122	1.36844	6.82044	2.18508	1.61013	2.85581	-0.186211	2.21508	3.22498	0.906355	2.17047	3.06241	0.949184	3.04709	-0.0401374	3.11125	-3.90322	1.08086	-4.31557	1.4288	-4.081	3.52844	-3.41194	2.9045	-9.98319	1.32442	-12.124	1.36103	-3.67471	2.08029	-4.82753	1.16751	3.05014	1.58383	2.27382	2.29432	-1.41997	2.10393	-5.49542	1.56054	-10.7082
75	1.6895	1.15712	1.27213	0.984324	2.30243	1.00886	1.96334	1.27231	11.0317	1.44838	7.74009	2.30124	2.36581	2.94488	0.569903	2.22104	4.04839	0.973543	2.93215	3.02091	2.60408	3.027	1.55967	3.08492	-2.97635	1.08253	-3.43505	1.35419	-3.14434	3.50306	-2.38962	2.93645	-9.41725	1.33864	-11.4244	1.18085	-3.09962	1.94879	-4.31486	1.15037	4.1188	1.60139	3.3515	2.2228	-0.669994	2.09422	-4.2755	1.59439	-9.60462
76	2.58702	1.02153	2.2917	1.08877	3.12132	1.03034	2.57774	1.23709	11.9454	1.56891	8.60565	2.36433	3.09184	2.96935	1.35517	2.19886	4.80733	1.05763	3.71752	2.90514	4.29012	2.97179	3.22675	3.05348	-1.84813	1.09564	-2.43779	1.29698	-2.07172	3.50012	-1.27025	2.9422	-8.75664	1.33317	-10.6326	1.00973	-2.53028	1.79548	-3.87464	1.14744	5.07375	1.56194	4.38057	2.19307	0.0598462	2.0846	-3.06806	1.62381	-8.37948
77	3.56916	0.87949	3.37302	1.17139	3.99491	1.05351	3.22686	1.1749	12.7046	1.76303	9.38485	2.36884	3.77599	2.93742	2.15955	2.14343	5.45823	1.19003	4.46967	2.7301	5.97731	2.86468	4.9117	3.02066	-0.563344	1.12126	-1.29033	1.26648	-0.894779	3.53283	-0.0808087	2.91148	-7.95601	1.29671	-9.7182	0.903149	-2.0025	1.65355	-3.52242	1.14682	5.92149	1.45048	5.34649	2.19234	0.797352	2.06509	-1.88725	1.60342	-7.09512
78	4.61973	0.755561	4.47744	1.21745	4.87547	1.056	3.88149	1.08651	13.2791	2.00282	10.0771	2.34314	4.40021	2.85164	2.96674	2.0657	5.98542	1.37053	5.13512	2.52793	7.61966	2.71221	6.5722	2.97969	0.762641	1.13998	-0.0192935	1.23939	0.343263	3.5764	1.14079	2.85287	-6.98861	1.24727	-8.65493	0.849226	-1.52125	1.53094	-3.22612	1.14246	6.65929	1.27928	6.23114	2.19295	1.58388	2.02406	-0.722348	1.533	-5.80074
79	5.69152	0.663711	5.56999	1.23018	5.69988	1.03894	4.5096	1.00037	13.6601	2.24417	10.6442	2.33016	4.95028	2.72984	3.76018	1.96558	6.38225	1.56767	5.64117	2.30587	9.16959	2.51132	8.19443	2.90832	1.99123	1.12877	1.29462	1.18509	1.60156	3.59808	2.35195	2.7668	-5.83479	1.19826	-7.43232	0.836403	-1.06403	1.43028	-2.92109	1.1318	7.26698	1.06974	7.00477	2.15016	2.42407	1.97299	0.435433	1.44148	-4.53957
80	6.73248	0.596088	6.61821	1.21024	6.41056	1.00558	5.07671	0.950097	13.8494	2.42729	11.0676	2.35833	5.38459	2.58756	4.51694	1.84405	6.67183	1.74967	5.97032	2.08669	10.5511	2.23696	9.76085	2.77836	3.0092	1.07022	2.54409	1.07652	2.83193	3.55603	3.50909	2.66551	-4.50338	1.19185	-6.06001	0.828655	-0.595822	1.3515	-2.53503	1.11184	7.70022	0.847917	7.65004	2.06981	3.30389	1.9056	1.59245	1.37433	-3.34457
81	7.65631	0.529015	7.56968	1.16132	6.97064	0.985669	5.5426	0.969171	13.8668	2.53214	11.3301	2.44293	5.68115	2.44379	5.20124	1.70833	6.86013	1.88402	6.1113	1.87039	11.7127	1.92594	11.2373	2.57918	3.74062	1.02043	3.62737	0.919337	3.96543	3.42723	4.57754	2.55562	-3.02664	1.21841	-4.57795	0.823801	-0.0864332	1.30286	-2.02593	1.07317	7.92641	0.672899	8.14556	1.94134	4.1823	1.8148	2.72528	1.35065	-2.27066
82	8.40181	0.47779	8.36208	1.09351	7.36035	0.980212	5.90776	1.05108	13.7303	2.56659	11.4294	2.55595	5.81849	2.32067	5.77027	1.57664	6.97202	1.96967	6.12506	1.65726	12.5581	1.67	12.5747	2.32133	4.19164	0.998851	4.46623	0.738516	4.90418	3.18451	5.51088	2.43223	-1.4613	1.25591	-3.03242	0.810826	0.479686	1.28813	-1.36806	1.0246	7.93952	0.582161	8.50123	1.79445	5.00531	1.69027	3.78802	1.35454	-1.38687
83	8.8928	0.495334	8.90759	1.0052	7.55825	0.993985	6.16837	1.17822	13.4489	2.54336	11.3738	2.65618	5.82782	2.21241	6.19462	1.48389	7.0067	2.0029	6.04372	1.43887	13.0414	1.58093	13.6833	2.02595	4.37719	0.995427	5.02064	0.60802	5.52938	2.81192	6.26593	2.28889	0.100123	1.29751	-1.48413	0.781186	1.10596	1.30893	-0.587415	0.986625	7.74748	0.597344	8.70708	1.61711	5.70183	1.53856	4.7162	1.35953	-0.745724
84	9.10388	0.63884	9.1822	0.90008	7.58847	1.01619	6.32765	1.31373	13.0496	2.48261	11.1617	2.73577	5.7394	2.11894	6.46218	1.43443	6.97899	1.99425	5.91023	1.21451	13.1412	1.75497	14.5198	1.76185	4.34573	1.02386	5.29423	0.562176	5.80408	2.38373	6.77612	2.1501	1.55051	1.34305	-0.020425	0.761166	1.77417	1.33451	0.266839	0.959559	7.41468	0.663429	8.78113	1.43409	6.20152	1.36975	5.43986	1.34701	-0.40032
85	9.02438	0.85491	9.14332	0.788447	7.46848	1.02932	6.38919	1.4354	12.562	2.39448	10.7857	2.79095	5.59338	2.02958	6.58877	1.43563	6.88495	1.92989	5.7428	1.01435	12.8762	2.02228	15.002	1.59345	4.1457	1.04246	5.30896	0.589774	5.7397	1.96753	6.99569	2.03689	2.82451	1.39267	1.27247	0.788079	2.44827	1.33477	1.11752	0.958799	6.95654	0.704623	8.71641	1.25257	6.46411	1.20163	5.90489	1.33374	-0.317635
86	8.72143	1.09195	8.87012	0.690627	7.26505	1.03248	6.35975	1.52698	12.0334	2.29899	10.2403	2.84287	5.41992	1.95379	6.58833	1.45786	6.73117	1.81647	5.56153	0.878544	12.3376	2.21053	15.1587	1.55962	3.84804	1.0579	5.09625	0.658733	5.35447	1.62009	6.90397	1.98702	3.81743	1.42695	2.29384	0.885924	3.08885	1.29223	1.89115	0.993007	6.39621	0.706092	8.52776	1.1194	6.48785	1.06917	6.10277	1.31923	-0.45878
87	8.26691	1.29404	8.4221	0.624181	7.02445	1.02289	6.2504	1.57997	11.504	2.216	9.5391	2.88707	5.23796	1.89534	6.4851	1.48481	6.50225	1.65792	5.36751	0.813329	11.6602	2.23776	15.0036	1.62639	3.53614	1.0625	4.73396	0.695291	4.75657	1.33394	6.51114	1.9354	4.53908	1.4533	2.96151	0.928869	3.64335	1.20462	2.5193	1.07138	5.75028	0.662155	8.2121	1.05454	6.32446	0.98573	6.06173	1.32144	-0.749408
88	7.75938	1.42712	7.91801	0.577329	6.79434	1.01888	6.08463	1.59595	11.0052	2.16393	8.73099	2.89624	5.06571	1.87147	6.28341	1.49059	6.21443	1.49468	5.15663	0.784058	10.9855	2.11308	14.6261	1.7438	3.28748	1.06901	4.30509	0.677997	4.00798	1.07084	5.87799	1.86079	4.96829	1.4456	3.2855	0.906535	4.09015	1.09032	2.98759	1.16303	5.06003	0.591169	7.78405	1.0539	6.0564	0.955684	5.82117	1.31373	-1.11254
89	7.27126	1.47598	7.44291	0.528911	6.59115	1.03529	5.88674	1.5798	10.5662	2.1607	7.89518	2.84662	4.91609	1.89924	6.01365	1.49337	5.8789	1.3528	4.93126	0.758634	10.435	1.90717	14.1108	1.861	3.13282	1.09431	3.87893	0.622282	3.20509	0.800352	5.09699	1.73058	5.15249	1.42526	3.30141	0.809171	4.41564	0.975116	3.30564	1.26192	4.38403	0.509548	7.26072	1.07751	5.74925	0.951449	5.46791	1.30641	-1.49268
90	6.8516	1.44855	7.05865	0.457511	6.41636	1.07731	5.6792	1.53783	10.211	2.20303	7.12787	2.74788	4.79661	1.98518	5.70875	1.50895	5.52533	1.23594	4.69815	0.737047	10.0713	1.71199	13.5575	1.95995	3.06211	1.14107	3.48835	0.564209	2.41797	0.533239	4.25365	1.57123	5.14966	1.38281	3.11665	0.697581	4.62691	0.870254	3.50505	1.33387	3.77872	0.43808	6.68769	1.09548	5.44216	0.947605	5.06774	1.29974	-1.8513
91	6.51492	1.37224	6.77718	0.374936	6.25668	1.13203	5.47422	1.48553	9.98092	2.2787	6.53549	2.61073	4.72544	2.12625	5.41808	1.54706	5.17601	1.13048	4.47277	0.738709	9.89317	1.56193	13.0437	2.0456	3.03745	1.20613	3.13282	0.531938	1.69911	0.319646	3.42075	1.41314	5.02507	1.33299	2.8295	0.620196	4.76389	0.776525	3.6214	1.37406	3.29337	0.392152	6.12941	1.10095	5.14714	0.932169	4.68527	1.29785	-2.1571
92	6.27104	1.28144	6.58505	0.297289	6.09924	1.18421	5.27286	1.43952	9.90462	2.34395	6.20874	2.50409	4.71113	2.29189	5.18817	1.60968	4.85319	1.02481	4.28339	0.770553	9.85354	1.46231	12.6286	2.13203	3.02573	1.29015	2.81103	0.53395	1.07311	0.245255	2.64031	1.27186	4.85133	1.27482	2.50853	0.573887	4.84715	0.690223	3.66981	1.39154	2.94916	0.417265	5.64032	1.09703	4.86211	0.910586	4.35674	1.28467	-2.36538
93	6.10265	1.18183	6.44422	0.264852	5.93119	1.22264	5.06806	1.414	9.9912	2.4175	6.17446	2.44972	4.77496	2.46047	5.03745	1.68751	4.59491	0.928092	4.1579	0.81346	9.90698	1.40633	12.3204	2.22048	3.00405	1.3869	2.52716	0.551095	0.541087	0.298571	1.94161	1.15153	4.67996	1.20521	2.20056	0.549723	4.88947	0.619433	3.64152	1.38651	2.7716	0.531222	5.28863	1.06975	4.57337	0.892702	4.0789	1.25822	-2.42737
94	6.01349	1.05327	6.34264	0.284011	5.74804	1.24773	4.84719	1.42004	10.2343	2.49164	6.47481	2.4499	4.91611	2.61468	4.97837	1.77039	4.41702	0.862762	4.12513	0.834744	10.0007	1.37861	12.1129	2.31793	2.96947	1.48314	2.28829	0.53763	0.103465	0.370414	1.3403	1.02813	4.54838	1.12164	1.94564	0.548419	4.89103	0.569979	3.52345	1.38313	2.75762	0.71628	5.08598	1.01979	4.25836	0.892713	3.83204	1.21283	-2.28936
95	6.01724	0.88125	6.30558	0.322334	5.55515	1.26726	4.60212	1.45342	10.6362	2.57702	7.04683	2.48542	5.14445	2.75796	5.00175	1.86122	4.35626	0.849601	4.17308	0.818261	10.1085	1.38164	11.9713	2.4119	2.92878	1.56527	2.08941	0.478034	-0.230168	0.426062	0.857185	0.916089	4.47825	1.0364	1.78186	0.570237	4.83912	0.554947	3.31585	1.3838	2.90992	0.936173	5.07879	0.944792	3.8996	0.91947	3.58848	1.17109	-1.92161
96	6.14231	0.695974	6.38772	0.364618	5.37357	1.29789	4.33561	1.50377	11.1994	2.59355	7.86989	2.50631	5.44676	2.89106	5.11626	1.95694	4.39542	0.877715	4.27787	0.754076	10.2087	1.42708	11.8884	2.49342	2.88765	1.62565	1.91833	0.378226	-0.438177	0.486992	0.50618	0.812016	4.49012	0.954414	1.74641	0.613387	4.73259	0.567782	3.01771	1.40328	3.22352	1.12519	5.2416	0.876443	3.49199	0.977701	3.33895	1.15911	-1.31783
97	6.40617	0.586508	6.65431	0.416822	5.23884	1.35544	4.06928	1.55615	11.9241	2.49622	8.87861	2.51483	5.82972	2.99428	5.34679	2.06226	4.54342	0.917945	4.41337	0.656342	10.2887	1.51595	11.8557	2.55789	2.8634	1.66685	1.78214	0.285121	-0.48441	0.551643	0.323603	0.736438	4.59717	0.89267	1.85216	0.683858	4.58379	0.598796	2.66085	1.44572	3.67618	1.2621	5.5952	0.839814	3.07489	1.05448	3.10157	1.18961	-0.521118
98	6.8102	0.585834	7.11755	0.491021	5.19059	1.44544	3.84797	1.59749	12.7657	2.28207	10.0104	2.5069	6.27664	3.03955	5.71507	2.16437	4.76636	0.956215	4.5803	0.551286	10.3471	1.63874	11.8785	2.59697	2.90377	1.69391	1.73354	0.328606	-0.307038	0.619137	0.355778	0.684414	4.81021	0.846283	2.1102	0.758801	4.40812	0.640846	2.28163	1.49993	4.23867	1.32873	6.07713	0.865506	2.70986	1.1343	2.91103	1.25461	0.448281
99	7.35688	0.620974	7.78002	0.560565	5.27884	1.54778	3.72923	1.61145	13.6802	2.0154	11.1998	2.48844	6.78398	2.98886	6.24808	2.24508	5.08396	0.988884	4.82473	0.467237	10.4061	1.76291	11.972	2.61672	3.07072	1.71876	1.84961	0.526885	0.146682	0.633621	0.697657	0.660902	5.15259	0.817325	2.53388	0.842624	4.22818	0.691904	1.93416	1.53991	4.84698	1.32172	6.65435	0.930786	2.4743	1.21138	2.82845	1.33887	1.56889
100	7.58045	0.632176	8.04021	0.588101	5.34109	1.58645	3.70827	1.61189	14.0074	1.90923	11.5595	2.49049	6.96204	2.95372	6.43225	2.26863	5.20433	1.00021	4.93131	0.445525	10.4306	1.8041	12.0135	2.6195	3.17614	1.72887	1.95129	0.628165	0.376149	0.645404	0.885269	0.664463	5.27597	0.817996	2.69632	0.85489	4.17907	0.705201	1.84283	1.55104	5.06726	1.29555	6.85406	0.959715	2.42435	1.23289	2.82234	1.36757	2.03527
[truncated: 19 more columns]

## Sheet: hip_rotation
	s01				s02				s03				s04				s07				s08				s09				s10				s11				s12				s14				s15				s16
	boot		shoe		boot		shoe		boot		shoe		boot		shoe		boot		shoe		boot		shoe		boot		shoe		boot		shoe		boot		shoe		boot		shoe		boot		shoe		boot		shoe		boot
	mean	std	mean	std	mean	std	mean	std	mean	std	mean	std	mean	std	mean	std	mean	std	mean	std	mean	std	mean	std	mean	std	mean	std	mean	std	mean	std	mean	std	mean	std	mean	std	mean	std	mean	std	mean	std	mean	std	mean	std	mean
0	-5.3832	1.71335	-8.89767	0.815701	-4.49501	2.98797	-1.68286	0.679723	7.60874	3.40307	16.4106	2.66005	-1.64842	1.70103	5.29711	0.851653	8.30162	3.36203	-1.46234	1.90374	-10.8098	1.92708	-5.86163	2.87861	-10.0947	1.2231	-11.8466	2.27856	-7.16855	1.73292	-8.84947	1.15477	-6.77804	1.45716	-6.68527	2.03365	-5.13187	2.19238	-8.68734	2.30153	-3.83979	2.36181	-0.71161	2.69492	-4.14364	2.95125	-5.86866	2.45662	-5.8519
1	-5.03111	1.87499	-8.12831	0.452823	-4.16667	2.83569	-1.74039	0.875109	8.21363	3.56186	16.5607	2.59045	-0.853826	1.54719	5.60262	1.12649	7.85213	3.31936	-2.12164	2.01098	-10.619	2.27206	-5.95833	2.27305	-9.54232	1.18326	-11.5981	2.23763	-6.81279	1.76932	-8.85298	1.22093	-6.89472	1.49467	-6.6212	2.11733	-4.41289	2.06642	-8.09293	2.02824	-4.35763	2.33734	-0.721466	2.48638	-4.70661	2.78498	-6.69911	2.29412	-5.90922
2	-4.74404	1.89074	-7.37127	0.213205	-3.8621	2.69052	-1.76828	1.32936	8.57703	3.68408	16.5876	2.45705	0.0166233	1.48971	5.94111	1.38427	7.27149	3.237	-2.70955	2.13322	-10.4801	2.49729	-5.97541	1.78247	-8.96937	1.16059	-11.3146	2.18413	-6.43879	1.70903	-8.68569	1.22663	-6.94884	1.5052	-6.56	2.2269	-3.7596	1.90054	-7.65383	1.68224	-4.94568	2.38473	-0.796204	2.28947	-5.22684	2.75705	-7.38741	2.24586	-5.63659
3	-4.57104	1.81314	-6.7175	0.584562	-3.56528	2.56665	-1.754	1.69123	8.58606	3.76057	16.3997	2.32659	0.846669	1.50382	6.25445	1.56418	6.63958	3.06669	-3.10964	2.1445	-10.3648	2.57525	-5.91241	1.59476	-8.40362	1.14529	-10.9549	2.1119	-6.17144	1.53133	-8.36621	1.15289	-6.91258	1.5073	-6.50085	2.30418	-3.17708	1.68715	-7.38609	1.40691	-5.55167	2.55839	-1.04787	2.14617	-5.75894	2.81788	-7.98446	2.37729	-5.12411
4	-4.49269	1.7383	-6.21078	0.968439	-3.2735	2.44116	-1.67065	1.82399	8.28592	3.77682	15.994	2.29075	1.53315	1.62446	6.48032	1.63412	6.05234	2.82068	-3.27854	2.03735	-10.1863	2.54906	-5.79047	1.7021	-7.89211	1.11947	-10.5419	2.01904	-6.09269	1.27772	-7.9863	0.994178	-6.79698	1.51973	-6.4348	2.29229	-2.6802	1.42895	-7.24251	1.35557	-6.03267	2.84778	-1.47875	2.05277	-6.38158	2.84836	-8.5678	2.62051	-4.55484
5	-4.43161	1.65351	-5.89537	1.17673	-2.97101	2.28761	-1.52032	1.75453	7.77968	3.70309	15.4115	2.35317	2.002	1.78945	6.57527	1.56147	5.61017	2.5215	-3.18777	1.82775	-9.85852	2.49948	-5.61898	1.8826	-7.47023	1.05879	-10.1356	1.94006	-6.16093	1.05057	-7.64911	0.781502	-6.60457	1.52442	-6.35045	2.17631	-2.24234	1.15559	-7.10144	1.43724	-6.23901	3.1428	-2.05334	1.97862	-7.13199	2.75881	-9.14273	2.85259	-4.03375
6	-4.25836	1.50575	-5.77578	1.18187	-2.61152	2.09443	-1.27724	1.5522	7.29419	3.53594	14.7686	2.46217	2.32624	1.90146	6.55394	1.40166	5.33732	2.22208	-2.86856	1.57294	-9.30898	2.45614	-5.37957	1.98789	-7.15341	0.957871	-9.75618	1.90328	-6.28708	0.947765	-7.39267	0.644906	-6.33322	1.50213	-6.2066	1.9651	-1.84855	0.906047	-6.84661	1.41647	-6.1075	3.38629	-2.60698	1.89682	-7.98842	2.512	-9.60927	2.96373	-3.61386
7	-3.88123	1.36028	-5.80002	1.03126	-2.14536	1.88781	-0.921198	1.34765	7.07672	3.32034	14.2305	2.53983	2.59936	1.89232	6.46413	1.24813	5.26224	1.95027	-2.37867	1.31567	-8.56059	2.40904	-5.0662	2.01202	-6.91482	0.864729	-9.39492	1.90612	-6.4106	0.997771	-7.20649	0.687316	-5.96268	1.40688	-5.96828	1.71361	-1.47866	0.702724	-6.42268	1.26673	-5.73606	3.45215	-2.96333	1.80798	-8.80311	2.16903	-9.80826	2.90322	-3.28919
8	-3.27781	1.4199	-5.82196	0.769499	-1.56894	1.71424	-0.450927	1.28539	7.24345	3.19081	13.9568	2.49668	2.91787	1.81515	6.36075	1.16195	5.28332	1.70541	-1.81572	1.11921	-7.68578	2.35136	-4.67828	1.95031	-6.71493	0.849233	-9.01771	1.90798	-6.53478	1.13303	-7.0639	0.831348	-5.48198	1.22724	-5.62951	1.53721	-1.13086	0.577638	-5.84268	1.01637	-5.35081	3.38184	-3.06678	1.71731	-9.42251	1.87141	-9.6526	2.75991	-3.07068
9	-2.55021	1.68183	-5.69579	0.430394	-0.967755	1.5957	0.0541158	1.44799	7.74361	3.20027	13.998	2.32159	3.2824	1.73648	6.28091	1.1361	5.28696	1.49926	-1.30877	1.03236	-6.78874	2.30854	-4.27826	1.79875	-6.52668	0.902008	-8.58005	1.88166	-6.70038	1.27074	-6.9668	0.951795	-4.90004	0.993166	-5.22133	1.49435	-0.819732	0.554865	-5.20162	0.810187	-5.15214	3.2101	-2.91415	1.61777	-9.75006	1.71049	-9.20544	2.61187	-2.94129
10	-1.84616	1.92423	-5.30751	0.110675	-0.517519	1.5257	0.491419	1.78232	8.43694	3.40976	14.3663	2.07367	3.59153	1.69984	6.23053	1.16073	5.16979	1.37025	-1.0222	1.03383	-5.97075	2.30136	-3.95258	1.50774	-6.34534	0.954251	-8.09356	1.86394	-6.92331	1.38287	-6.93449	0.992142	-4.25983	0.79868	-4.76647	1.58966	-0.600446	0.653849	-4.62799	0.742307	-5.17359	3.02589	-2.63113	1.50117	-9.80372	1.71897	-8.63737	2.49109	-2.86325
11	-1.27453	2.02941	-4.71163	0.42776	-0.343347	1.4669	0.769097	2.13641	9.17392	3.77902	14.946	1.90769	3.72018	1.70561	6.19936	1.2178	4.86489	1.36225	-1.00718	1.03333	-5.29415	2.33089	-3.74707	1.15882	-6.16967	1.0049	-7.62496	1.87086	-7.18999	1.44394	-6.99092	0.951094	-3.5993	0.747225	-4.28622	1.78925	-0.50504	0.808386	-4.20873	0.810029	-5.33518	2.85792	-2.31334	1.37027	-9.66368	1.85831	-8.13941	2.36931	-2.76578
12	-0.908431	1.97505	-4.02687	0.748671	-0.514692	1.40999	0.786746	2.36732	9.90798	4.24581	15.6434	1.94346	3.5971	1.74091	6.14764	1.28821	4.44454	1.45058	-1.27383	0.967328	-4.78633	2.365	-3.6531	0.96273	-5.99371	1.07287	-7.26909	1.88235	-7.44431	1.42026	-7.15047	0.864054	-2.96459	0.835307	-3.82236	2.05053	-0.567519	0.951908	-3.97263	0.990562	-5.48262	2.7397	-2.02539	1.25356	-9.47555	2.03749	-7.88183	2.18703	-2.58117
13	-0.710236	1.84905	-3.39261	0.913641	-0.935086	1.3456	0.552919	2.4169	10.6672	4.74362	16.3755	2.14173	3.23189	1.76926	6.04473	1.37831	4.02441	1.61	-1.6532	0.843449	-4.43727	2.34394	-3.61721	1.0538	-5.81083	1.145	-7.05725	1.84163	-7.63694	1.28161	-7.39199	0.80765	-2.37781	0.956739	-3.40503	2.32028	-0.747985	1.0486	-3.87979	1.26523	-5.50868	2.67803	-1.77874	1.18079	-9.35345	2.19289	-7.90174	1.93376	-2.28599
14	-0.607139	1.72214	-2.88744	0.903249	-1.47505	1.30254	0.101599	2.27471	11.5203	5.21858	17.0917	2.33524	2.73964	1.76664	5.85849	1.48905	3.71133	1.80122	-1.99192	0.678739	-4.22328	2.2245	-3.58935	1.23418	-5.60514	1.19779	-6.93535	1.73829	-7.69855	1.12099	-7.65258	0.84271	-1.86713	1.03334	-3.03199	2.54877	-0.984617	1.08632	-3.85974	1.57121	-5.33536	2.68896	-1.53261	1.18401	-9.36246	2.28649	-8.1941	1.62147	-1.90312
15	-0.502456	1.67651	-2.54423	0.781861	-2.02958	1.29613	-0.484939	1.9741	12.5147	5.63364	17.8034	2.41419	2.27046	1.72777	5.59147	1.6143	3.56494	1.98277	-2.2037	0.498898	-4.07668	1.99441	-3.51146	1.32329	-5.3683	1.21919	-6.80071	1.58637	-7.60138	1.23536	-7.82172	0.972825	-1.41875	1.04626	-2.66092	2.69033	-1.21558	1.06172	-3.85519	1.82937	-4.95828	2.73561	-1.22859	1.2542	-9.51671	2.30068	-8.62571	1.29485	-1.448
16	-0.334465	1.70476	-2.30935	0.699639	-2.57081	1.31537	-1.12651	1.58647	13.6341	5.97622	18.4992	2.32844	1.97024	1.64911	5.26124	1.74526	3.53406	2.11912	-2.30236	0.340357	-3.93527	1.71021	-3.39252	1.31298	-5.1286	1.20306	-6.5673	1.4323	-7.26441	1.69762	-7.82893	1.17908	-1.00634	0.988724	-2.23327	2.74719	-1.40578	0.997082	-3.85111	1.98329	-4.40145	2.80959	-0.830608	1.36062	-9.77286	2.23296	-9.0589	1.01464	-0.872122
17	-0.0975069	1.7495	-2.11937	0.772345	-3.11114	1.33026	-1.77146	1.17771	14.8505	6.21451	19.1997	2.11536	1.87713	1.56627	4.90014	1.87621	3.56288	2.22267	-2.36421	0.327919	-3.74573	1.47432	-3.21715	1.28504	-4.90565	1.14114	-6.25225	1.31401	-6.66687	2.27711	-7.62848	1.45984	-0.582988	0.923116	-1.71015	2.76166	-1.54004	0.92401	-3.85893	2.01036	-3.70759	2.87687	-0.318802	1.45584	-10.0505	2.11696	-9.37682	0.878292	-0.130011
18	0.183693	1.74332	-1.90848	0.930617	-3.65678	1.33405	-2.39681	0.813214	16.1117	6.33285	19.9084	1.84644	1.96518	1.48139	4.54604	2.00249	3.60875	2.32187	-2.4372	0.515609	-3.47699	1.3614	-2.99789	1.32625	-4.70763	1.0578	-5.92676	1.23166	-5.80454	2.79164	-7.19258	1.80566	-0.105393	0.928246	-1.07333	2.77302	-1.63877	0.888838	-3.90771	1.94158	-2.95246	2.93909	0.271112	1.52723	-10.2909	1.99925	-9.56701	0.927581	0.818727
19	0.476681	1.66122	-1.66429	1.0616	-4.18784	1.35074	-2.98731	0.57241	17.3569	6.3122	20.6316	1.63571	2.12274	1.42997	4.22819	2.1187	3.67878	2.42741	-2.51732	0.776903	-3.12396	1.35086	-2.72537	1.42919	-4.48438	0.986818	-5.6462	1.14174	-4.74947	3.14158	-6.519	2.14979	0.437838	1.03305	-0.351856	2.79283	-1.71492	0.892296	-3.99138	1.80171	-2.20547	2.99134	0.907363	1.55481	-10.4691	1.9156	-9.6629	1.09804	1.92329
20	0.750221	1.53383	-1.43319	1.09308	-4.66026	1.40802	-3.53587	0.530983	18.509	6.18343	21.3435	1.58307	2.25948	1.42041	3.95321	2.21427	3.79381	2.52564	-2.56641	1.04033	-2.7025	1.40182	-2.38639	1.51878	-4.19696	0.952405	-5.42778	1.01786	-3.64036	3.27668	-5.602	2.4266	1.05521	1.18579	0.432394	2.78558	-1.76566	0.904526	-4.07592	1.58738	-1.52072	3.0315	1.53313	1.53178	-10.5815	1.86326	-9.73563	1.27097	3.12961
21	0.956568	1.40939	-1.29408	1.00725	-5.03285	1.48818	-4.03486	0.603586	19.4625	5.96938	21.9929	1.69701	2.32402	1.43344	3.70923	2.27862	3.95781	2.59072	-2.54413	1.27357	-2.25971	1.47331	-1.96324	1.54718	-3.84129	0.956583	-5.26997	0.866338	-2.62189	3.18229	-4.5052	2.54373	1.72956	1.32101	1.22998	2.73043	-1.77129	0.907499	-4.10615	1.30344	-0.924483	3.06252	2.10995	1.44534	-10.6432	1.82368	-9.79089	1.3646	4.37145
22	1.05776	1.32981	-1.29939	0.832879	-5.29198	1.56706	-4.47702	0.662202	20.1321	5.69105	22.5168	1.91362	2.30907	1.43373	3.45727	2.31433	4.14002	2.61118	-2.4689	1.45628	-1.8404	1.55646	-1.47015	1.48972	-3.48731	0.971065	-5.18498	0.709625	-1.81844	2.93299	-3.35678	2.46078	2.41915	1.41846	2.01406	2.62435	-1.71	0.904231	-4.01161	1.00574	-0.415445	3.08632	2.59648	1.28122	-10.6511	1.78546	-9.7985	1.37832	5.56303
23	1.03654	1.28578	-1.4644	0.638262	-5.46436	1.58624	-4.84738	0.661434	20.4571	5.38462	22.8595	2.15499	2.23544	1.40967	3.14926	2.32535	4.2808	2.5892	-2.39336	1.56977	-1.49495	1.65961	-0.983954	1.39015	-3.24426	0.944731	-5.19578	0.55741	-1.28759	2.67135	-2.34089	2.13408	3.07825	1.48798	2.75146	2.47814	-1.56221	0.90648	-3.74693	0.819965	0.0123868	3.10658	2.97342	1.06463	-10.5881	1.75067	-9.68406	1.33691	6.58229
24	0.860065	1.26294	-1.80238	0.521923	-5.61455	1.53783	-5.16318	0.672613	20.4119	5.05043	23.0079	2.35067	2.09488	1.3521	2.74857	2.30427	4.32572	2.55628	-2.38899	1.6387	-1.26781	1.78715	-0.623748	1.30108	-3.23487	0.857285	-5.32638	0.466542	-1.03424	2.47789	-1.61654	1.60856	3.65818	1.55728	3.41531	2.32099	-1.30907	0.952926	-3.29674	0.872363	0.346316	3.10692	3.24231	0.841319	-10.4306	1.7399	-9.43059	1.31156	7.31882
25	0.502674	1.24773	-2.31507	0.578649	-5.81583	1.43776	-5.433	0.798461	20.0268	4.7208	22.974	2.48368	1.86804	1.27579	2.20919	2.23277	4.23292	2.52775	-2.50752	1.6914	-1.22111	1.93256	-0.46783	1.2703	-3.52713	0.711183	-5.64041	0.553521	-1.03432	2.37695	-1.28245	0.988275	4.12479	1.65344	3.96852	2.16371	-0.945249	1.05795	-2.67609	1.04744	0.562398	3.06503	3.39917	0.677877	-10.1652	1.74846	-9.07171	1.36651	7.68603
26	-0.110622	1.21947	-3.05948	0.800059	-6.13445	1.33886	-5.69662	1.02794	19.3803	4.41576	22.7849	2.49093	1.50656	1.17145	1.54113	2.12457	4.01659	2.52388	-2.75412	1.77658	-1.35893	2.08222	-0.581847	1.28999	-4.15619	0.571088	-6.19082	0.800083	-1.25591	2.32915	-1.30655	0.452931	4.44498	1.77102	4.36023	2.02327	-0.464222	1.19104	-1.96628	1.16064	0.608511	2.95046	3.45231	0.585228	-9.8098	1.77091	-8.71549	1.51936	7.611
27	-1.03634	1.21494	-4.06411	1.10442	-6.60832	1.25942	-5.98684	1.2779	18.5722	4.17303	22.5018	2.3943	1.00481	1.05407	0.732988	1.99632	3.7236	2.52443	-3.09912	1.89122	-1.71844	2.21552	-0.962324	1.41098	-5.09862	0.475493	-7.0211	1.07248	-1.69317	2.29532	-1.62781	0.461215	4.59185	1.8767	4.53722	1.90966	0.0903374	1.29151	-1.28273	1.15289	0.409515	2.7063	3.36841	0.564616	-9.40385	1.79855	-8.4565	1.69829	7.05431
28	-2.29778	1.21204	-5.36213	1.43986	-7.24184	1.20449	-6.3266	1.49264	17.6988	4.03056	22.1615	2.21057	0.358494	0.945016	-0.176821	1.87094	3.42743	2.50701	-3.52016	2.0171	-2.2714	2.32678	-1.58435	1.64994	-6.33065	0.464155	-8.09759	1.29117	-2.34038	2.2204	-2.16352	0.775001	4.52303	1.95741	4.4786	1.79833	0.655423	1.31557	-0.732922	1.04655	-0.068797	2.3398	3.1259	0.599246	-9.00045	1.83052	-8.37298	1.80662	5.97209
29	-3.85734	1.22394	-6.92587	1.73559	-7.98916	1.16476	-6.70693	1.64764	16.8118	3.99393	21.8068	1.99476	-0.379817	0.884435	-1.15168	1.73565	3.18251	2.4435	-4.02363	2.10968	-3.01604	2.40756	-2.43857	2.07865	-7.77513	0.548461	-9.33434	1.42476	-3.14819	2.09163	-2.8805	1.0431	4.21262	1.98102	4.17607	1.70255	1.15398	1.27421	-0.412036	0.893468	-0.7972	1.86172	2.67975	0.685587	-8.65381	1.86356	-8.47079	1.82787	4.38142
30	-5.60141	1.20388	-8.66913	1.94287	-8.78267	1.14815	-7.11049	1.73137	15.9616	4.03918	21.4461	1.80626	-1.14926	0.927977	-2.16555	1.56184	2.99652	2.31651	-4.63693	2.1127	-3.95458	2.465	-3.47877	2.62635	-9.32585	0.715996	-10.6541	1.4679	-4.01851	1.92121	-3.72196	1.26368	3.67238	1.98529	3.64904	1.59351	1.50097	1.23465	-0.37699	0.721695	-1.67457	1.32265	2.03415	0.784528	-8.40428	1.89267	-8.75263	1.7444	2.32937
31	-7.37486	1.13136	-10.4702	2.02121	-9.54498	1.16338	-7.502	1.75103	15.1795	4.11006	21.0773	1.68016	-1.87689	1.09338	-3.17195	1.3555	2.82994	2.13298	-5.33879	2.02331	-5.04157	2.50987	-4.68809	3.18771	-10.8218	0.964344	-11.9824	1.45208	-4.8594	1.75321	-4.61994	1.40632	2.91665	1.96616	2.91427	1.50959	1.64097	1.25059	-0.624817	0.565822	-2.5809	0.766326	1.21647	0.872933	-8.2713	1.9073	-9.17889	1.62519	-0.0448898
32	-8.9835	0.990623	-12.1866	1.97014	-10.2354	1.20131	-7.84783	1.70247	14.5493	4.18548	20.7106	1.6214	-2.52386	1.32716	-4.12915	1.16486	2.64721	1.9277	-6.05434	1.87148	-6.21829	2.53718	-6.02672	3.65022	-12.1002	1.27288	-13.272	1.41698	-5.60746	1.63425	-5.48047	1.39658	2.0317	1.94534	2.02868	1.46863	1.55977	1.32483	-1.13256	0.43798	-3.43387	0.270564	0.31157	0.937624	-8.27715	1.895	-9.73773	1.48224	-2.59416
33	-10.2463	0.831709	-13.6466	1.78194	-10.8353	1.23136	-8.12933	1.60869	14.1247	4.27332	20.3897	1.6275	-3.08184	1.57487	-4.98694	1.03746	2.44713	1.74549	-6.62429	1.73113	-7.36688	2.54433	-7.46069	3.90806	-13.0061	1.57109	-14.4482	1.38308	-6.24141	1.55289	-6.24878	1.20206	1.09278	1.91381	1.06761	1.46022	1.27754	1.42397	-1.84632	0.356794	-4.20038	0.641122	-0.56493	0.985546	-8.39578	1.86934	-10.3939	1.37319	-5.09803
34	-11.0013	0.736485	-14.7126	1.51583	-11.3371	1.23679	-8.33994	1.50412	13.9588	4.34289	20.1882	1.68745	-3.54765	1.78576	-5.66628	0.997325	2.28614	1.62907	-6.85777	1.69677	-8.36726	2.53908	-8.90546	3.86913	-13.4374	1.7838	-15.3739	1.34182	-6.74793	1.4648	-6.87047	0.865692	0.184514	1.86247	0.138347	1.46456	0.826554	1.5343	-2.68847	0.333764	-4.82564	1.34365	-1.30352	1.05795	-8.60863	1.83483	-11.1007	1.32224	-7.33191
35	-11.1032	0.9039	-15.2358	1.22022	-11.6941	1.20772	-8.48776	1.4224	14.0161	4.32285	20.1953	1.76638	-3.91441	1.98046	-6.10786	0.997545	2.26915	1.59981	-6.62545	1.78896	-9.10468	2.50846	-10.2429	3.52376	-13.3032	1.8313	-15.901	1.31526	-7.12749	1.3457	-7.33228	0.545902	-0.639041	1.7714	-0.655549	1.46965	0.285819	1.62393	-3.57953	0.384568	-5.25661	2.03142	-1.77665	1.19562	-8.88426	1.81223	-11.8016	1.32532	-9.0007
36	-10.5142	1.19382	-15.1419	1.00221	-11.8688	1.19768	-8.58585	1.39352	14.2644	4.10139	20.4439	1.78832	-4.13719	2.19082	-6.21512	0.976323	2.4971	1.56251	-5.86837	1.95667	-9.53269	2.50991	-11.3782	2.89346	-12.6605	1.7249	-15.8601	1.39209	-7.33677	1.20045	-7.59461	0.503692	-1.38091	1.64279	-1.26721	1.44801	-0.231258	1.65729	-4.45167	0.473304	-5.47841	2.63456	-1.95023	1.37823	-9.19441	1.83161	-12.4459	1.34426	-9.94414
37	-9.31857	1.47118	-14.4279	0.96077	-11.8714	1.22703	-8.63898	1.42482	14.6106	3.6619	20.9239	1.66255	-4.1399	2.43992	-5.94544	0.976274	3.01707	1.43718	-4.63911	2.0064	-9.65083	2.61677	-12.1822	2.00627	-11.599	1.54266	-15.2401	1.56366	-7.31441	1.10559	-7.62671	0.777493	-2.05486	1.48806	-1.69647	1.41233	-0.58232	1.59935	-5.26371	0.554344	-5.5022	3.09886	-1.84279	1.63006	-9.50356	1.90188	-12.9694	1.30883	-10.0786
38	-7.67404	1.59351	-13.1397	1.03206	-11.7543	1.30178	-8.66258	1.49943	14.9875	3.05761	21.5266	1.3616	-3.88611	2.69323	-5.25581	1.06196	3.81143	1.11307	-3.11624	1.81627	-9.47807	2.81277	-12.6271	1.13136	-10.2972	1.36559	-14.1431	1.72798	-6.99259	1.06703	-7.37611	1.16009	-2.65454	1.33096	-1.94332	1.33116	-0.662955	1.47393	-5.96561	0.641259	-5.38316	3.41006	-1.57775	1.95425	-9.76276	1.99978	-13.3377	1.21518	-9.40688
39	-5.83723	1.55252	-11.4582	1.09454	-11.5941	1.36731	-8.66632	1.60185	15.3023	2.44891	22.103	0.907476	-3.34973	2.88121	-4.20744	1.18153	4.74858	0.794391	-1.56226	1.37381	-9.11214	3.07375	-12.705	1.12693	-8.9385	1.32641	-12.7388	1.81278	-6.37096	1.09219	-6.82745	1.66524	-3.11998	1.21311	-2.01329	1.19923	-0.368606	1.34523	-6.50648	0.798206	-5.16766	3.57177	-1.26842	2.38804	-9.88197	2.10589	-13.504	1.09477	-8.13589
40	-4.03044	1.39116	-9.58118	1.07156	-11.4459	1.38744	-8.67497	1.70803	15.4957	2.08191	22.4741	0.349955	-2.59025	2.92732	-2.93186	1.28799	5.66444	1.04887	-0.270334	0.841181	-8.63929	3.29962	-12.4377	2.08674	-7.64722	1.45854	-11.2343	1.80285	-5.47879	1.10627	-5.98679	2.22681	-3.36369	1.13071	-1.87735	1.02108	0.368215	1.31016	-6.73708	1.00785	-4.88647	3.57052	-1.00194	2.91737	-9.7721	2.16117	-13.4799	1.01487	-6.44702
41	-2.46549	1.15634	-7.72939	0.96971	-11.3379	1.34238	-8.70738	1.7978	15.5427	2.1477	22.5345	0.393146	-1.67431	2.79008	-1.58627	1.31519	6.36248	1.7098	0.520997	0.535565	-8.18062	3.44766	-11.895	3.08037	-6.50386	1.68744	-9.74851	1.70211	-4.41703	1.13886	-4.92663	2.77022	-3.29883	1.12822	-1.50623	0.804644	1.4627	1.41929	-6.54689	1.18143	-4.56159	3.42466	-0.789248	3.46575	-9.40364	2.17118	-13.2831	0.956872	-4.61801
42	-1.23523	0.923382	-6.08733	0.804725	-11.2802	1.25122	-8.77025	1.86788	15.4261	2.5487	22.1831	0.920843	-0.716934	2.50149	-0.361288	1.32953	6.67449	2.34224	0.734614	0.838088	-7.82799	3.52535	-11.1936	3.85672	-5.52883	1.90042	-8.36796	1.5224	-3.25936	1.23771	-3.70567	3.15578	-2.92564	1.20782	-0.943883	0.655013	2.84378	1.63565	-5.84708	1.25332	-4.22204	3.12838	-0.601573	3.93108	-8.75901	2.09731	-12.9862	0.929219	-2.86563
43	-0.389998	0.734969	-4.73753	0.656692	-11.2807	1.12737	-8.87262	1.93272	15.1529	3.05493	21.4662	1.37909	0.148939	2.12108	0.622011	1.41831	6.55333	2.82131	0.401849	1.23061	-7.649	3.56642	-10.4066	4.30956	-4.71872	2.0625	-7.11501	1.30641	-2.08505	1.43931	-2.39504	3.30886	-2.311	1.36397	-0.268633	0.63238	4.34415	1.87748	-4.62074	1.23134	-3.88794	2.70443	-0.413626	4.22805	-7.95782	1.96962	-12.6316	0.921989	-1.36121
44	0.080876	0.58943	-3.7411	0.520125	-11.3495	1.01293	-9.02831	2.00346	14.6818	3.47739	20.4181	1.67638	0.816219	1.74613	1.26381	1.58675	5.96807	3.06093	-0.376498	1.527	-7.68433	3.55773	-9.67184	4.46171	-4.0957	2.16864	-6.00424	1.11708	-0.950841	1.68997	-1.06965	3.1902	-1.58928	1.55102	0.389077	0.668783	5.80964	2.06068	-3.05943	1.17634	-3.6071	2.1659	-0.206975	4.29845	-7.12448	1.8075	-12.2666	0.928569	-0.192037
45	0.21406	0.577865	-3.07036	0.439882	-11.4983	0.917158	-9.24305	2.08743	14.0342	3.77908	19.1541	1.85632	1.16642	1.42376	1.51383	1.76531	5.03625	3.11794	-1.46619	1.74487	-7.92619	3.5019	-9.0475	4.36123	-3.64903	2.24169	-5.05664	0.985382	0.0799595	1.95136	0.209247	2.86624	-0.9079	1.72057	0.928087	0.68479	7.07955	2.10137	-1.35563	1.11156	-3.42117	1.59845	-0.0282299	4.17062	-6.37658	1.68348	-11.92	0.930534	0.569835
46	0.0494733	0.694266	-2.70705	0.36706	-11.7244	0.844086	-9.51783	2.15892	13.1932	3.90653	17.744	1.93586	1.16302	1.21204	1.35409	1.93088	3.84437	2.98869	-2.75425	1.88894	-8.35407	3.3894	-8.5817	4.12313	-3.38118	2.28932	-4.25865	0.912329	0.927862	2.20017	1.34459	2.40158	-0.39767	1.83325	1.27893	0.661935	8.05889	1.98445	0.242908	1.00434	-3.39287	1.10329	0.0816633	3.87823	-5.81353	1.61672	-11.6262	0.918046	0.952537
47	-0.358575	0.86179	-2.59548	0.334439	-12.0151	0.784455	-9.83844	2.18987	12.2255	3.91652	16.223	1.95888	0.759149	1.15243	0.80346	2.06279	2.54929	2.75353	-4.14767	1.97129	-8.91277	3.20968	-8.30704	3.82216	-3.2845	2.30197	-3.61207	0.854562	1.53587	2.41594	2.28237	1.92338	-0.116525	1.90439	1.39735	0.606784	8.70405	1.75538	1.5263	0.855083	-3.54796	0.862033	0.05564	3.48974	-5.4744	1.63391	-11.4135	0.911201	0.927098
48	-0.92151	1.00256	-2.69432	0.327931	-12.354	0.740123	-10.2005	2.16325	11.1529	3.83145	14.6037	1.94427	0.0149435	1.18585	-0.0683762	2.15274	1.23212	2.4517	-5.57198	1.98627	-9.5371	2.98883	-8.21748	3.51329	-3.33977	2.2659	-3.12018	0.801226	1.90276	2.5702	2.95816	1.51784	-0.101053	1.92912	1.27372	0.588611	8.94439	1.44839	2.34775	0.711063	-3.89699	0.9697	-0.131385	3.05869	-5.37445	1.70172	-11.3133	0.912503	0.53446
49	-1.53363	1.07655	-2.935	0.331525	-12.7275	0.712419	-10.592	2.09213	10.0355	3.72892	12.8942	1.88334	-1.00899	1.25894	-1.18834	2.19634	-0.0575938	2.13734	-6.95078	1.91698	-10.1683	2.73395	-8.28907	3.21317	-3.5293	2.19598	-2.80279	0.768871	2.0211	2.60869	3.37348	1.31579	-0.312776	1.9582	0.920305	0.652924	8.81665	1.15477	2.7066	0.661359	-4.42837	1.24042	-0.45502	2.63674	-5.47178	1.78935	-11.3218	0.924236	-0.145164
50	-2.07991	1.07373	-3.2405	0.299723	-13.1307	0.688214	-10.9934	2.03016	8.92418	3.5928	11.14	1.78305	-2.20073	1.28192	-2.46563	2.13505	-1.31115	1.85683	-8.21724	1.78144	-10.7587	2.46183	-8.49433	2.93852	-3.82488	2.12757	-2.67095	0.760562	1.94581	2.55294	3.57469	1.26684	-0.741096	2.00215	0.32648	0.817713	8.36634	0.886367	2.62915	0.710345	-5.09607	1.53802	-0.891183	2.27795	-5.73556	1.85065	-11.4291	0.90731	-1.02627
51	-2.48366	1.03286	-3.51546	0.211544	-13.5489	0.667502	-11.3603	2.01352	7.8798	3.41504	9.41318	1.63787	-3.47179	1.24389	-3.79572	1.98083	-2.52042	1.6234	-9.32271	1.6018	-11.2664	2.17906	-8.77196	2.68304	-4.20351	2.07177	-2.71974	0.767863	1.71088	2.39094	3.59816	1.29604	-1.34603	2.07137	-0.442942	1.03054	7.56566	0.655143	2.1879	0.76665	-5.85368	1.80308	-1.36512	2.00417	-6.09099	1.86688	-11.5905	0.857113	-2.00329
52	-2.69438	0.988454	-3.68671	0.169888	-13.9583	0.661941	-11.6151	2.01833	6.97494	3.17377	7.79195	1.47356	-4.74286	1.15427	-5.10067	1.74053	-3.64977	1.45423	-10.2635	1.40681	-11.6898	1.89611	-9.06262	2.45039	-4.64618	2.01908	-2.92818	0.746067	1.40378	2.1853	3.51246	1.34532	-2.12081	2.12479	-1.35267	1.23876	6.51986	0.46721	1.46881	0.79341	-6.6137	1.9954	-1.82458	1.83741	-6.49511	1.83167	-11.7786	0.767926	-3.00432
53	-2.70935	0.956792	-3.7058	0.293896	-14.3045	0.685498	-11.6963	2.01594	6.21363	2.94711	6.35631	1.32277	-5.92987	0.999336	-6.29925	1.44079	-4.67778	1.31773	-11.0687	1.23539	-12.0106	1.6318	-9.31009	2.23895	-5.12887	1.95332	-3.26612	0.701416	1.08652	1.96523	3.34994	1.43774	-3.02193	2.14439	-2.31738	1.4198	5.2727	0.402329	0.560378	0.773779	-7.30218	2.09647	-2.20431	1.74081	-6.90746	1.76723	-11.9663	0.6616	-3.95311
54	-2.54591	0.969848	-3.55415	0.439099	-14.4932	0.761285	-11.5437	1.95691	5.62115	2.82598	5.13174	1.23418	-6.96053	0.804167	-7.36214	1.13392	-5.56832	1.16495	-11.767	1.11169	-12.2316	1.42533	-9.47603	2.06541	-5.6222	1.88977	-3.69424	0.704785	0.812102	1.80055	3.18028	1.58362	-4.00499	2.11119	-3.29307	1.5701	3.89444	0.514658	-0.45412	0.717401	-7.80969	2.0321	-2.45704	1.69818	-7.31258	1.69297	-12.1531	0.581731	-4.75404
55	-2.23425	1.03916	-3.24967	0.56551	-14.4322	0.898323	-11.1408	1.88522	5.16463	2.85785	4.13361	1.26809	-7.71302	0.578548	-8.23653	0.877445	-6.33485	0.940655	-12.3667	1.05992	-12.3601	1.3734	-9.52644	1.95835	-6.08459	1.86582	-4.14904	0.823562	0.618473	1.76308	3.0665	1.79182	-4.99569	2.05395	-4.25951	1.69314	2.49071	0.730266	-1.49524	0.657026	-8.08951	1.82421	-2.56467	1.68882	-7.71593	1.62025	-12.3508	0.603666	-5.28607
56	-1.81653	1.14777	-2.81772	0.659027	-14.0445	1.09114	-10.4887	1.87098	4.85206	3.01198	3.33147	1.4812	-8.12534	0.450685	-8.87197	0.817422	-6.94426	0.599816	-12.8467	1.08498	-12.3762	1.60967	-9.46451	1.96012	-6.46081	1.90294	-4.5768	1.03571	0.554613	1.91453	3.07883	2.0827	-5.92905	2.00155	-5.19525	1.79911	1.14255	0.96306	-2.53772	0.631874	-8.08686	1.46263	-2.51372	1.72564	-8.10914	1.56727	-12.5622	0.774541	-5.48356
57	-1.3111	1.26452	-2.30298	0.723568	-13.3194	1.29945	-9.60595	1.96132	4.66332	3.19045	2.69882	1.82518	-8.08705	0.539275	-9.20661	1.04035	-7.39736	0.426424	-13.1465	1.1988	-12.2466	2.1456	-9.2862	2.08666	-6.69742	1.9939	-4.93761	1.19416	0.672601	2.2696	3.23068	2.46525	-6.7584	1.96185	-6.07181	1.8874	-0.0918695	1.1699	-3.6098	0.682995	-7.82663	1.07875	-2.293	1.81791	-8.47104	1.54733	-12.7678	1.04065	-5.27537
58	-0.705482	1.35176	-1.72779	0.753525	-12.2922	1.48274	-8.49654	2.14725	4.63001	3.2835	2.24411	2.23178	-7.61055	0.693683	-9.16695	1.4513	-7.60949	0.929684	-13.1627	1.45105	-11.9034	2.88912	-8.98135	2.30045	-6.747	2.09875	-5.20642	1.17193	1.02077	2.80309	3.53568	2.9001	-7.4548	1.92604	-6.8486	1.93362	-1.21156	1.34137	-4.75263	0.815983	-7.28374	0.901628	-1.87411	1.97111	-8.73387	1.56976	-12.9054	1.31856	-4.69958
59	0.0241468	1.40914	-1.09222	0.745687	-10.9918	1.66492	-7.20467	2.30258	4.7261	3.26933	1.9709	2.62619	-6.68399	0.721995	-8.73134	1.90119	-7.52518	1.5866	-12.7689	1.79734	-11.2889	3.69063	-8.51683	2.53621	-6.61565	2.16928	-5.35062	0.916041	1.5926	3.43312	3.97445	3.31367	-8.01486	1.8573	-7.47628	1.91625	-2.2286	1.46652	-5.98368	0.991411	-6.4645	1.15349	-1.26053	2.19378	-8.84003	1.60221	-12.8883	1.53979	-3.77394
60	0.87126	1.41564	-0.388985	0.724429	-9.4783	1.82651	-5.7964	2.35295	4.93214	3.12807	1.91448	2.92324	-5.42446	0.582685	-7.9142	2.34094	-7.07717	2.17719	-11.911	2.16121	-10.3968	4.3782	-7.84962	2.75593	-6.32059	2.20198	-5.30055	0.525422	2.36595	4.02588	4.55776	3.61906	-8.44958	1.73717	-7.91772	1.83299	-3.16425	1.57809	-7.21286	1.16197	-5.33844	1.46533	-0.492442	2.48437	-8.72246	1.62338	-12.6381	1.68339	-2.52937
61	1.77356	1.37713	0.358202	0.709695	-7.80499	1.93094	-4.35429	2.23791	5.15746	2.92788	2.03415	3.10079	-3.93553	0.3164	-6.78343	2.66175	-6.27729	2.57637	-10.6365	2.34552	-9.26721	4.81173	-6.97542	2.90681	-5.87104	2.18978	-5.03088	0.305294	3.30831	4.49092	5.26448	3.78886	-8.74972	1.57579	-8.12126	1.65815	-4.0167	1.70272	-8.28716	1.29236	-3.99654	1.62273	0.330734	2.8385	-8.41642	1.62201	-12.1103	1.73138	-0.99852
62	2.62838	1.28674	1.08704	0.739844	-6.08325	1.93131	-2.96409	2.00608	5.34696	2.74137	2.28816	3.12771	-2.38731	0.242194	-5.47699	2.86988	-5.21525	2.78558	-9.16086	2.3249	-7.98976	4.93652	-5.91106	2.94948	-5.30431	2.13574	-4.56728	0.40484	4.39362	4.76345	6.08759	3.8072	-8.89286	1.37778	-8.06817	1.42264	-4.72669	1.85297	-8.98582	1.32824	-2.58466	1.55209	1.09882	3.20257	-7.9648	1.5836	-11.3556	1.70668	0.735641
63	3.34584	1.16036	1.72295	0.816929	-4.41565	1.82931	-1.71243	1.71442	5.45244	2.6371	2.60576	3.04476	-0.947834	0.510308	-4.12968	2.92977	-4.01377	2.84468	-7.6771	2.15952	-6.69588	4.81984	-4.71707	2.86675	-4.65329	2.03156	-3.99627	0.539756	5.576	4.82103	6.9311	3.73929	-8.85259	1.17589	-7.76706	1.12878	-5.23361	2.00654	-9.24845	1.31107	-1.28188	1.358	1.70786	3.49361	-7.45747	1.53358	-10.4623	1.57548	2.56099
64	3.86304	1.01082	2.19192	0.908355	-2.90458	1.64539	-0.654552	1.39283	5.45726	2.60152	2.923	2.86523	0.25969	0.816558	-2.89004	2.84517	-2.78475	2.80994	-6.34678	1.97178	-5.51599	4.54369	-3.46182	2.6735	-3.96859	1.88305	-3.44603	0.660176	6.74226	4.67391	7.69172	3.63647	-8.65037	0.999691	-7.26142	0.870042	-5.49902	2.13965	-9.02889	1.23424	-0.222895	1.12781	2.11148	3.65805	-6.96217	1.46877	-9.55241	1.35102	4.28887
65	4.16392	0.892906	2.46566	0.941508	-1.5926	1.4374	0.163363	1.10524	5.35209	2.60792	3.20483	2.63682	1.10011	1.1148	-1.83289	2.65143	-1.60212	2.73603	-5.23882	1.885	-4.51119	4.24156	-2.22729	2.42166	-3.35629	1.7251	-3.01317	0.763772	7.73132	4.34459	8.21304	3.55374	-8.33542	0.930597	-6.67922	0.906984	-5.48292	2.20919	-8.46096	1.11522	0.540908	0.957274	2.27316	3.69088	-6.51952	1.38709	-8.72582	1.05726	5.72314
66	4.21435	0.790653	2.5378	0.923651	-0.517017	1.22087	0.728117	0.856079	5.08981	2.66421	3.41	2.38836	1.57831	1.44477	-1.01386	2.36414	-0.51493	2.62428	-4.35719	1.88164	-3.67592	3.98783	-1.06405	2.1272	-2.93834	1.58322	-2.77803	0.83468	8.36092	3.88699	8.36742	3.5342	-8.00846	1.01683	-6.16473	1.26534	-5.22605	2.18184	-7.69172	0.970961	1.05101	0.816859	2.23578	3.6603	-6.1212	1.29046	-8.0212	0.783398	6.72909
67	3.98128	0.732671	2.41116	0.842359	0.308322	0.993925	1.04389	0.643243	4.6676	2.82208	3.50348	2.17563	1.69743	1.76101	-0.422442	2.03322	0.447319	2.45673	-3.68865	1.89112	-2.9708	3.82009	0.00443359	1.77993	-2.8334	1.45675	-2.78223	0.893881	8.50034	3.29821	8.09858	3.54697	-7.76874	1.2305	-5.85227	1.70049	-4.77174	2.08134	-6.85274	0.801387	1.3657	0.676693	2.03804	3.61617	-5.77154	1.18582	-7.45255	0.661936	7.19783
68	3.47285	0.705041	2.11554	0.738148	0.889345	0.766446	1.12962	0.496942	4.10076	3.10029	3.49451	2.01104	1.54388	2.02003	-0.0642524	1.69336	1.23633	2.20909	-3.21662	1.84132	-2.37527	3.73271	0.920123	1.39772	-3.03367	1.33295	-3.06249	0.951835	8.09896	2.6317	7.40492	3.51946	-7.67635	1.49242	-5.76627	2.11799	-4.17122	1.91687	-6.05221	0.618434	1.56305	0.491018	1.73888	3.58791	-5.47618	1.09902	-6.9692	0.763352	7.19086
69	2.73316	0.713025	1.66811	0.613907	1.25794	0.550331	1.04759	0.412172	3.46242	3.43745	3.41204	1.92039	1.15945	2.15848	0.103231	1.37939	1.80559	1.92002	-2.94966	1.72971	-1.89578	3.69576	1.62555	1.12496	-3.45812	1.25732	-3.58051	0.992501	7.29518	2.02454	6.3997	3.39782	-7.77836	1.74928	-5.91501	2.47412	-3.50701	1.71171	-5.36818	0.43388	1.66914	0.309418	1.36877	3.55205	-5.24977	1.10518	-6.53545	0.995428	6.73376
70	1.85498	0.745927	1.11684	0.504309	1.46519	0.356319	0.830827	0.389918	2.80989	3.75257	3.31691	1.91057	0.626083	2.16762	0.0967926	1.15887	2.13648	1.63708	-2.91357	1.59568	-1.54939	3.67481	2.08141	1.08424	-3.9808	1.22448	-4.21649	0.993868	6.27818	1.62841	5.17909	3.14202	-8.0359	2.00106	-6.23649	2.75334	-2.86919	1.46973	-4.85743	0.271091	1.65818	0.345063	0.950018	3.49366	-5.12873	1.24635	-6.14537	1.27957	5.93393
71	0.927382	0.79161	0.4928	0.43112	1.54988	0.179366	0.551484	0.385111	2.16716	3.97876	3.24216	1.98509	0.00861468	2.09939	-0.0248505	1.03846	2.23541	1.3944	-3.08451	1.46782	-1.31061	3.63501	2.28541	1.18539	-4.48955	1.20504	-4.83961	0.917239	5.23202	1.51747	3.85301	2.81332	-8.4341	2.24693	-6.67755	2.97628	-2.37241	1.19185	-4.57077	0.260159	1.49031	0.589762	0.47888	3.4068	-5.1353	1.50632	-5.83781	1.60486	4.89399
72	0.0152062	0.845582	-0.169159	0.395022	1.53159	0.0312664	0.246475	0.376644	1.54658	4.11211	3.1842	2.13075	-0.614184	2.03802	-0.230738	1.01636	2.16176	1.18859	-3.43432	1.36203	-1.13738	3.5444	2.31208	1.25629	-4.92645	1.18282	-5.34039	0.768901	4.24422	1.54059	2.50926	2.48751	-8.93817	2.49591	-7.20173	3.1501	-2.11053	0.917973	-4.5387	0.428409	1.13832	0.836695	-0.0527196	3.307	-5.30218	1.81896	-5.69009	1.91408	3.66676
73	-0.84416	0.896021	-0.851672	0.386387	1.43552	0.1162	-0.0553801	0.374631	0.927792	4.16274	3.12153	2.3161	-1.20687	2.05165	-0.473505	1.02357	1.97456	0.998318	-3.88638	1.28309	-0.986104	3.44379	2.22321	1.26888	-5.29866	1.1669	-5.70559	0.583559	3.31936	1.53334	1.21512	2.23063	-9.53994	2.72696	-7.81682	3.28212	-2.16048	0.774771	-4.76166	0.632127	0.622643	0.991259	-0.636852	3.18346	-5.6155	2.12462	-5.7241	2.18109	2.29407
74	-1.63622	0.936742	-1.53121	0.388302	1.29939	0.212487	-0.33924	0.39982	0.310198	4.15689	3.0357	2.50697	-1.74804	2.15573	-0.716003	1.02294	1.7295	0.829115	-4.39434	1.24194	-0.855908	3.39423	2.06465	1.2903	-5.64154	1.16904	-5.95607	0.415437	2.40907	1.44938	0.00328204	2.05436	-10.2295	2.94075	-8.53387	3.36469	-2.52301	0.873715	-5.20034	0.810881	0.0133944	1.04959	-1.25838	3.04736	-6.02857	2.38792	-5.93135	2.36036	0.805919
75	-2.35363	0.958173	-2.19793	0.388672	1.15701	0.280854	-0.605997	0.454666	-0.310999	4.10056	2.94501	2.65513	-2.21711	2.31332	-0.919941	0.997242	1.44536	0.751017	-4.91989	1.2555	-0.776873	3.44716	1.83417	1.36866	-5.98155	1.1907	-6.15294	0.303998	1.47088	1.34346	-1.12187	1.93821	-10.9883	3.13381	-9.35716	3.39567	-3.12203	1.12911	-5.7938	0.955106	-0.60765	1.04594	-1.89016	2.91079	-6.4717	2.58739	-6.22474	2.46755	-0.748399
76	-3.00073	0.970904	-2.85686	0.375517	1.01094	0.334754	-0.865785	0.520021	-0.933023	3.98982	2.88289	2.72448	-2.57788	2.48624	-1.06471	0.960265	1.1185	0.86828	-5.45209	1.32286	-0.740704	3.59409	1.53049	1.50115	-6.31861	1.20762	-6.34742	0.274571	0.496701	1.29212	-2.17181	1.85966	-11.7872	3.31118	-10.2419	3.40169	-3.86694	1.38046	-6.4728	1.06692	-1.16695	1.0546	-2.52074	2.80141	-6.8805	2.74123	-6.52465	2.53197	-2.29333
77	-3.59323	0.984471	-3.52411	0.35892	0.839173	0.39023	-1.12214	0.575099	-1.54902	3.82703	2.85681	2.69459	-2.79398	2.60069	-1.12785	0.923221	0.745693	1.17086	-6.0105	1.43612	-0.706653	3.80666	1.15803	1.63461	-6.63605	1.21167	-6.57893	0.284253	-0.496443	1.33791	-3.1529	1.79296	-12.5861	3.47213	-11.129	3.39998	-4.63801	1.54855	-7.18571	1.1482	-1.63587	1.10878	-3.12902	2.72543	-7.21908	2.86403	-6.75907	2.57642	-3.72996
78	-4.13908	1.01296	-4.20496	0.362927	0.623141	0.452983	-1.35929	0.60114	-2.14867	3.63874	2.88084	2.57135	-2.86167	2.66367	-1.11676	0.879172	0.335621	1.57737	-6.61177	1.56386	-0.617421	4.05147	0.735232	1.69579	-6.90282	1.203	-6.85764	0.300746	-1.46483	1.45294	-4.05398	1.72814	-13.34	3.62228	-11.96	3.39598	-5.35963	1.60591	-7.90302	1.19979	-1.99827	1.18589	-3.68297	2.66322	-7.46278	2.95812	-6.89633	2.59242	-4.98373
79	-4.656	1.06493	-4.89292	0.405921	0.375373	0.522321	-1.54722	0.589038	-2.69794	3.47308	2.97884	2.34616	-2.8019	2.64927	-1.03356	0.805877	-0.103129	2.03467	-7.27192	1.68207	-0.422041	4.29147	0.31598	1.67005	-7.09604	1.2105	-7.16531	0.33706	-2.34435	1.60724	-4.83716	1.65977	-14.0081	3.75177	-12.6948	3.3713	-6.00414	1.58296	-8.63048	1.2122	-2.25022	1.24178	-4.13788	2.57767	-7.59231	3.04012	-6.92943	2.57346	-5.9795
80	-5.16118	1.13234	-5.59037	0.489892	0.136159	0.598848	-1.6547	0.546207	-3.16268	3.3662	3.17095	2.03966	-2.67429	2.59384	-0.905555	0.727469	-0.562007	2.51878	-7.98154	1.81274	-0.0788401	4.5028	-0.0216001	1.57276	-7.21397	1.23613	-7.46812	0.419493	-3.05679	1.79074	-5.47465	1.56843	-14.5667	3.86239	-13.2965	3.30265	-6.58101	1.52094	-9.3756	1.17933	-2.36591	1.28363	-4.4822	2.4599	-7.58358	3.11069	-6.85722	2.49713	-6.73845
81	-5.68321	1.19519	-6.31534	0.604027	-0.0551053	0.679642	-1.63814	0.478323	-3.49442	3.26812	3.51488	1.66622	-2.53192	2.50088	-0.744565	0.689974	-1.03384	3.01404	-8.73848	1.98636	0.402246	4.65201	-0.219082	1.47606	-7.27336	1.25528	-7.73702	0.508263	-3.54237	1.99594	-5.94712	1.47191	-14.9824	3.93402	-13.7338	3.19059	-7.10874	1.44843	-10.1507	1.10851	-2.34054	1.32393	-4.70306	2.30155	-7.40859	3.16379	-6.6628	2.39411	-7.26042
82	-6.24137	1.23933	-7.09415	0.737012	-0.191571	0.75668	-1.51099	0.410079	-3.66468	3.13447	4.06988	1.29959	-2.41906	2.39248	-0.571301	0.760115	-1.4878	3.48995	-9.50921	2.20479	1.00365	4.71125	-0.240712	1.41037	-7.31453	1.25611	-7.9653	0.577323	-3.80229	2.2262	-6.25158	1.39066	-15.2059	3.98612	-13.9519	3.03225	-7.60123	1.37969	-10.9413	1.02152	-2.18715	1.38438	-4.80393	2.12507	-7.05168	3.21016	-6.32299	2.26003	-7.58018
83	-6.85697	1.25232	-7.96833	0.876283	-0.30458	0.836882	-1.30555	0.351606	-3.63736	2.89896	4.85399	1.04077	-2.35078	2.29619	-0.380756	0.931042	-1.85923	3.88778	-10.2271	2.44684	1.65794	4.71003	-0.0697107	1.41458	-7.37171	1.23784	-8.17341	0.640007	-3.87461	2.47254	-6.40674	1.35224	-15.1972	4.03695	-13.9211	2.85754	-8.03806	1.32209	-11.7099	0.948817	-1.90996	1.46147	-4.76339	1.94677	-6.51742	3.20948	-5.80651	2.14347	-7.72256
84	-7.54314	1.24431	-8.96102	1.01839	-0.442294	0.93398	-1.07843	0.323815	-3.4082	2.57281	5.89922	1.03191	-2.33351	2.21277	-0.153546	1.1469	-2.07836	4.13487	-10.774	2.70476	2.2925	4.68061	0.252553	1.46675	-7.48921	1.19832	-8.40244	0.725895	-3.85301	2.67994	-6.42711	1.36571	-14.8723	4.10111	-13.5639	2.70296	-8.38413	1.30803	-12.4063	0.911707	-1.5225	1.54907	-4.55674	1.80431	-5.84081	3.18411	-5.10712	2.04182	-7.68594
85	-8.3106	1.21546	-10.1152	1.14408	-0.657372	1.05411	-0.894788	0.34724	-2.96108	2.17828	7.16132	1.25024	-2.3684	2.14376	0.123424	1.35848	-2.05111	4.17042	-11.0112	2.96795	2.79799	4.63942	0.689775	1.522	-7.7059	1.14053	-8.70163	0.844132	-3.82225	2.81129	-6.34201	1.43655	-14.2655	4.17715	-12.8971	2.59952	-8.59231	1.35404	-12.9858	0.914656	-1.01459	1.63426	-4.15772	1.7053	-5.07703	3.12155	-4.23317	1.99185	-7.47797
86	-9.14533	1.18642	-11.404	1.25413	-0.964426	1.18478	-0.802671	0.439027	-2.32983	1.75892	8.57788	1.55024	-2.45003	2.08682	0.44592	1.52575	-1.76428	4.01041	-10.8268	3.24115	3.0596	4.59168	1.14832	1.55081	-8.03483	1.08883	-9.12335	0.989055	-3.85896	2.84476	-6.20028	1.58749	-13.3488	4.24597	-11.937	2.56216	-8.64316	1.48105	-13.4351	0.956309	-0.422837	1.70364	-3.58386	1.66286	-4.30044	3.01818	-3.24999	1.99093	-7.09202
87	-10.0012	1.16915	-12.7903	1.34839	-1.37468	1.28401	-0.831738	0.594591	-1.52666	1.36768	10.0697	1.80564	-2.56033	2.06217	0.754285	1.63409	-1.18466	3.72165	-10.1943	3.47864	2.98962	4.51988	1.50443	1.57092	-8.43959	1.0811	-9.67974	1.13412	-4.01077	2.82551	-6.08305	1.81041	-12.2209	4.27267	-10.7658	2.58304	-8.52187	1.64736	-13.7476	1.0283	0.176681	1.76119	-2.88223	1.6704	-3.58716	2.87833	-2.25444	2.04307	-6.55176
88	-10.8119	1.16722	-14.1752	1.44009	-1.87086	1.33352	-0.986626	0.794187	-0.605585	1.11879	11.5224	1.94901	-2.6653	2.07439	0.964097	1.66905	-0.381975	3.41713	-9.10107	3.61571	2.50795	4.34432	1.63623	1.63461	-8.84839	1.09555	-10.3638	1.23154	-4.33543	2.8161	-6.06911	2.05481	-10.9413	4.21406	-9.48762	2.63446	-8.27037	1.8425	-13.945	1.13459	0.666208	1.8288	-2.1362	1.69634	-3.01998	2.73135	-1.37167	2.15179	-5.90211
89	-11.5209	1.1771	-15.4562	1.53436	-2.43691	1.31165	-1.25893	0.990497	0.387463	1.14912	12.7925	1.92661	-2.75431	2.12137	1.01856	1.64427	0.614513	3.19241	-7.6573	3.6015	1.68138	4.08111	1.46282	1.78576	-9.20758	1.09352	-11.142	1.22406	-4.86716	2.82077	-6.23026	2.27533	-9.59683	4.05217	-8.20372	2.6925	-7.92148	2.05625	-14.0335	1.23271	0.943991	1.95639	-1.46285	1.67332	-2.68466	2.5951	-0.70277	2.31644	-5.2214
90	-12.08	1.24836	-16.5469	1.64308	-3.04	1.23376	-1.63991	1.18359	1.37482	1.34652	13.7682	1.75763	-2.84919	2.18931	0.882736	1.57731	1.71059	3.07003	-5.9779	3.38373	0.587717	3.71103	0.96291	1.9477	-9.50056	1.0725	-11.9466	1.12738	-5.61227	2.82628	-6.61367	2.4369	-8.26326	3.79972	-7.02046	2.69409	-7.50835	2.26312	-14.019	1.30848	0.979978	2.1289	-0.951829	1.57322	-2.58965	2.4882	-0.360482	2.51536	-4.59326
91	-12.4889	1.4289	-17.4158	1.76541	-3.63825	1.09917	-2.10508	1.36199	2.30743	1.46481	14.3543	1.55215	-2.98659	2.26469	0.622443	1.50368	2.84504	3.03538	-4.28732	3.00176	-0.615512	3.28736	0.162674	1.98319	-9.73907	1.05521	-12.689	1.00486	-6.542	2.81182	-7.21252	2.55949	-7.01816	3.49982	-6.03209	2.62041	-7.05839	2.45695	-13.8884	1.33741	0.798017	2.32612	-0.712294	1.36859	-2.7522	2.3664	-0.36024	2.7393	-4.08528
92	-12.7219	1.66896	-18.0532	1.93269	-4.18763	0.899025	-2.62329	1.52322	3.12507	1.42013	14.5583	1.50148	-3.16132	2.33546	0.306747	1.44857	3.95064	3.03578	-2.81326	2.47392	-1.79404	2.863	-0.850863	1.8616	-9.9276	1.05304	-13.3129	0.89349	-7.59527	2.80373	-7.98166	2.6685	-5.93415	3.18951	-5.31801	2.46553	-6.57117	2.62701	-13.6325	1.34444	0.482698	2.49694	-0.739174	1.13195	-3.11336	2.17237	-0.723225	2.93946	-3.72692
93	-12.7838	1.77666	-18.4928	2.12788	-4.62005	0.600776	-3.13291	1.66183	3.8689	1.29068	14.5337	1.6267	-3.28799	2.37976	0.0184219	1.42566	4.95555	3.03039	-1.68356	1.85564	-2.84145	2.49138	-1.97276	1.61834	-10.0756	1.07335	-13.7969	0.775776	-8.69963	2.85024	-8.83052	2.7796	-5.10809	2.88337	-4.88032	2.28896	-6.03444	2.76713	-13.2291	1.35065	0.0676201	2.56526	-1.02596	0.934208	-3.63104	1.93827	-1.39487	3.08767	-3.53643
94	-12.6492	1.61688	-18.6677	2.31009	-4.86353	0.258313	-3.56814	1.77198	4.61931	1.18691	14.4625	1.83299	-3.27904	2.43099	-0.168939	1.42637	5.83294	3.00137	-0.981112	1.19469	-3.71687	2.1687	-3.08199	1.32532	-10.1737	1.11861	-14.1351	0.640478	-9.77837	2.96459	-9.66731	2.87663	-4.62081	2.60804	-4.69125	2.19084	-5.44336	2.88879	-12.6548	1.38709	-0.414497	2.48695	-1.46071	0.845343	-4.24604	1.7082	-2.31082	3.13257	-3.56212
95	-12.2537	1.09186	-18.4638	2.39717	-4.89035	0.277452	-3.87818	1.88274	5.45433	1.14508	14.5179	2.04409	-3.00524	2.52985	-0.202185	1.43589	6.52991	2.90251	-0.601822	0.687534	-4.42777	1.91234	-4.06439	1.04845	-10.1887	1.17105	-14.2784	0.515986	-10.7245	3.11264	-10.425	2.9162	-4.48416	2.37322	-4.66355	2.24597	-4.79461	3.00444	-11.9114	1.48292	-0.91124	2.29107	-1.95023	0.895144	-4.89008	1.55663	-3.38148	3.05447	-3.84604
96	-11.5548	0.395824	-17.7594	2.38051	-4.70078	0.670564	-4.03929	2.00776	6.3718	1.12063	14.848	2.28294	-2.46092	2.73535	-0.0294811	1.45516	7.07749	2.70895	-0.405477	0.767848	-5.03036	1.74132	-4.80818	0.870672	-10.0986	1.20467	-14.184	0.405487	-11.4201	3.24665	-11.0508	2.84609	-4.67689	2.1884	-4.70326	2.4639	-4.11674	3.12245	-11.0192	1.64743	-1.37616	2.19171	-2.42139	1.04849	-5.49523	1.48494	-4.48534	2.82261	-4.38497
97	-10.5833	0.695942	-16.5374	2.29129	-4.36161	1.04816	-4.06808	2.13746	7.30497	0.988828	15.4337	2.55877	-1.63672	3.02221	0.384579	1.4962	7.44388	2.37112	-0.246203	1.188	-5.62349	1.69792	-5.28528	1.00798	-9.89978	1.20565	-13.8535	0.31495	-11.7978	3.29845	-11.5078	2.68236	-5.09805	2.03715	-4.75523	2.72993	-3.44934	3.24751	-10.051	1.84826	-1.73794	2.25579	-2.85823	1.28383	-6.01269	1.41561	-5.49955	2.42358	-5.07351
98	-9.49538	1.35099	-15.0055	2.20439	-3.95262	1.34823	-4.00712	2.26791	8.16728	0.859132	16.1472	2.7967	-0.684375	3.27803	0.997907	1.56732	7.63165	1.98512	-0.106974	1.59753	-6.28576	1.7922	-5.50838	1.52262	-9.64235	1.17636	-13.3348	0.246707	-11.8343	3.23958	-11.747	2.47729	-5.64061	1.89049	-4.80295	2.93628	-2.84255	3.3819	-9.07034	2.05169	-2.02627	2.32066	-3.30711	1.53814	-6.44827	1.30832	-6.33345	1.90548	-5.75724
99	-8.53778	1.70325	-13.4938	2.12611	-3.55006	1.53343	-3.90874	2.38916	8.92623	1.04524	16.7764	2.92554	0.192918	3.30512	1.73273	1.61875	7.50218	1.71725	-0.140068	1.97259	-7.06694	1.92899	-5.53141	2.22408	-9.40008	1.13949	-12.7481	0.174085	-11.6177	3.03939	-11.7236	2.30906	-6.21812	1.75697	-4.89534	3.04614	-2.32813	3.52036	-8.15161	2.24421	-2.3935	2.23684	-3.85503	1.72674	-6.84476	1.11911	-6.93835	1.36006	-6.2584
100	-8.24648	1.77069	-13.0048	2.10471	-3.41346	1.5809	-3.88184	2.41994	9.16667	1.18759	16.9379	2.94879	0.456986	3.26376	1.96502	1.63038	7.40518	1.69493	-0.203446	2.10451	-7.3302	1.98248	-5.52398	2.45764	-9.31874	1.13894	-12.5126	0.180559	-11.507	2.94849	-11.6635	2.26396	-6.39601	1.71674	-4.9407	3.08188	-2.20118	3.55809	-7.90261	2.30854	-2.56452	2.17573	-4.05792	1.77039	-6.96265	1.05414	-7.0971	1.20082	-6.39074
[truncated: 19 more columns]

## Sheet: knee_angle
	s01				s02				s03				s04				s07				s08				s09				s10				s11				s12				s14				s15				s16
	boot		shoe		boot		shoe		boot		shoe		boot		shoe		boot		shoe		boot		shoe		boot		shoe		boot		shoe		boot		shoe		boot		shoe		boot		shoe		boot		shoe		boot
	mean	std	mean	std	mean	std	mean	std	mean	std	mean	std	mean	std	mean	std	mean	std	mean	std	mean	std	mean	std	mean	std	mean	std	mean	std	mean	std	mean	std	mean	std	mean	std	mean	std	mean	std	mean	std	mean	std	mean	std	mean
0	8.94485	3.28098	10.8125	5.66891	12.6977	1.67001	16.4972	8.44115	4.61823	1.77591	9.40779	1.22464	9.82021	1.91242	8.97306	2.24231	10.0849	4.52224	11.4891	1.04294	15.7804	1.51858	12.8057	1.33308	12.0754	1.23753	13.5915	0.924194	13.7366	3.59586	8.82654	1.76082	10.6485	1.20554	12.0469	1.15274	16.653	1.21989	11.9733	0.11233	10.5357	2.43386	10.7117	2.89304	11.035	3.02834	10.2291	3.62114	7.66677
1	10.3803	3.39944	12.6537	6.19672	14.5708	1.57097	18.8079	8.13678	6.74394	1.90256	11.0468	1.63648	11.8514	1.71487	11.173	2.86495	11.4273	4.18273	12.9015	1.13079	17.139	1.3621	12.9418	2.40625	14.0278	1.30072	16.0382	0.864047	15.9437	4.65091	10.5117	2.19127	12.3059	1.13493	14.0071	1.12144	17.6441	1.62559	12.6788	0.307223	13.3206	1.97716	13.1867	2.76958	12.7426	2.67714	12.3316	3.23609	9.855
2	12.26	3.54755	14.8828	6.7505	16.5963	1.40836	21.1869	7.71923	9.02701	2.00607	12.9758	1.8377	14.145	1.46765	13.5107	3.28248	13.1883	3.80774	14.501	1.32581	18.6826	1.30474	13.4305	3.32566	16.0608	1.31873	18.3818	0.829535	18.5253	5.70677	12.57	2.53924	14.1945	1.01169	16.076	1.13239	18.9914	1.97451	13.8527	0.668449	16.4348	1.47881	15.8366	2.58038	14.4909	2.39943	14.3906	2.93487	12.3001
3	14.6945	3.69895	17.3944	7.15133	18.9814	1.25983	23.5612	7.21724	11.6081	2.02065	15.1976	1.82702	16.7854	1.17609	15.9384	3.4175	15.5739	3.45133	16.5241	1.56122	20.519	1.44875	14.2915	3.89005	18.2743	1.33598	20.7144	0.833582	21.4701	6.61408	15.0235	2.89722	16.4532	0.840048	18.3818	1.34286	20.8938	2.34618	15.8077	1.15202	19.9765	1.10119	18.6096	2.39133	16.3864	2.38194	16.5791	2.81853	15.1112
4	17.6999	3.8435	20.0454	7.30006	21.9609	1.25085	25.8821	6.62454	14.6331	1.93045	17.6668	1.68914	19.7495	0.896761	18.4549	3.38154	18.5336	3.14051	19.1759	1.78097	22.7726	1.86435	15.5005	4.15631	20.9429	1.41844	23.3475	0.800967	24.7224	7.16286	17.8753	3.41855	19.155	0.603764	21.0704	1.91832	23.5846	2.80871	18.7553	1.80285	23.9967	0.949055	21.4953	2.28422	18.5683	2.65042	19.1281	2.82681	18.4754
5	21.2494	4.02446	22.8203	7.17502	25.6351	1.36283	28.1532	5.92903	18.3219	1.8074	20.4105	1.52698	23.0911	0.689317	21.1404	3.33163	22.126	2.85774	22.6064	1.9209	25.4815	2.51267	17.0661	4.22128	24.2595	1.60435	26.5503	0.794196	28.1978	7.2556	21.1516	4.06116	22.3492	0.529552	24.178	2.67688	27.0664	3.46272	22.625	2.55875	28.4507	0.997004	24.6143	2.257	21.203	3.13259	22.2543	2.89471	22.4057
6	25.243	4.1827	25.7681	6.83374	29.8721	1.56221	30.3778	5.08062	22.5447	1.81782	23.4519	1.43428	26.6869	0.600182	24.0748	3.42206	26.0304	2.56171	26.6215	1.97587	28.5902	3.23713	19.0141	4.2245	28.2455	1.83159	30.3749	0.845506	31.7623	6.82058	24.7924	4.6901	25.8826	0.949794	27.6365	3.36786	31.234	4.23271	27.2634	3.14916	33.0372	0.973539	27.9779	2.28852	24.3743	3.48366	25.9569	2.90875	26.7948
7	29.4588	4.24866	28.9138	6.37856	34.2573	1.72627	32.5394	4.03071	26.9787	2.06539	26.7107	1.44451	30.3878	0.627899	27.2456	3.69787	29.9049	2.20956	30.8043	1.94441	31.8176	3.89483	21.2532	4.26273	32.6234	2.04732	34.5721	0.926559	35.2708	5.99161	28.6386	5.08283	29.4854	1.52215	31.2098	3.78018	35.737	4.91664	32.1838	3.4049	37.2796	0.849533	31.4998	2.33899	27.8959	3.49523	29.9835	2.83876	31.263
8	33.5666	4.11974	32.2064	5.88877	38.2948	1.82944	34.5912	2.82119	31.1063	2.46597	30.0333	1.42354	33.9475	0.655333	30.5247	4.06294	33.4047	1.8142	34.5727	1.87316	34.8548	4.39304	23.7023	4.33638	36.8707	2.15917	38.6844	0.97696	38.513	4.95209	32.4665	5.11606	32.8745	1.98015	34.6734	3.87463	40.1093	5.33626	36.8708	3.19552	40.819	0.736425	34.8824	2.37843	31.567	3.10683	33.944	2.65907	35.3716
9	37.2485	3.84984	35.4788	5.41719	41.597	1.76967	36.4322	1.52399	34.495	2.78987	33.1483	1.28571	37.0915	0.590856	33.6631	4.311	36.1658	1.39523	37.5696	1.86139	37.3912	4.6755	26.2022	4.37068	40.5465	2.16075	42.2897	0.914607	41.3208	3.887	36.0128	4.75135	35.8449	2.22036	37.7812	3.6954	43.9884	5.44201	40.9048	2.7254	43.4822	0.781916	37.7494	2.39824	35.0418	2.44678	37.443	2.41385	38.7511
10	40.187	3.48078	38.471	5.00035	43.8792	1.70515	37.8996	0.562971	36.9689	3.06507	35.7544	1.04353	39.6545	0.381023	36.379	4.22531	38.2064	0.981595	39.4909	1.97291	39.3374	4.82844	28.6242	4.2428	43.3315	2.10527	45.1225	0.803452	43.588	2.98316	39.0977	4.102	38.2962	2.21732	40.3245	3.32894	47.0851	5.23384	44.0397	2.13141	45.448	0.96368	39.9718	2.35665	38.0957	1.80629	40.1545	2.21312	41.2252
11	42.3961	3.16224	40.9819	4.68583	45.2126	1.59846	38.9226	1.26238	38.5332	3.1327	37.7027	0.974285	41.5074	0.124215	38.5084	3.75095	39.4764	0.619906	40.5386	2.20849	40.7259	4.96074	30.8509	3.89582	45.2493	1.99877	47.1469	0.639588	45.3205	2.31525	41.602	3.32632	40.1713	2.06521	42.2015	2.91988	49.4203	4.9089	46.2241	1.70484	46.9431	1.25515	41.4982	2.33666	40.5428	1.37297	42.0788	2.1628	42.8606
12	43.9051	2.9521	42.8595	4.50712	45.744	1.58296	39.3769	2.18706	39.3472	3.15214	38.9488	1.14612	42.7184	0.273368	39.898	2.93934	40.2249	0.370218	40.7934	2.51589	41.6699	5.17968	32.8037	3.36182	46.4136	1.95221	48.3834	0.432346	46.6029	1.94149	43.5197	2.64201	41.5192	1.78766	43.412	2.54775	50.9471	4.6199	47.5737	1.57969	48.1727	1.52804	42.5556	2.29994	42.4365	1.13629	43.2587	2.24254	43.8961
13	44.9129	2.91154	44.0754	4.47967	45.8118	1.64467	39.3025	2.90871	39.5109	3.10904	39.5448	1.46571	43.3639	0.538638	40.6	1.96592	40.5383	0.430894	40.5716	2.81104	42.3004	5.54773	34.4339	2.80561	46.9928	1.94661	48.9836	0.254287	47.5187	1.78755	44.9087	2.18454	42.416	1.5321	44.0444	2.36221	51.8483	4.46911	48.3157	1.71319	49.1973	1.77268	43.276	2.31659	43.7989	1.04896	43.9566	2.34653	44.5145
14	45.5862	2.99107	44.7437	4.55483	45.6226	1.78369	38.773	3.42398	39.1522	3.11193	39.6579	1.74887	43.5852	0.798639	40.6385	1.18594	40.5831	0.717535	40.0099	3.10853	42.6682	6.06625	35.7119	2.46386	47.122	1.97636	49.0883	0.124622	48.0983	1.73371	45.8667	2.08191	42.9811	1.35302	44.2798	2.40605	52.3016	4.44959	48.6748	1.98478	49.9515	2.01293	43.7827	2.35603	44.7727	1.13191	44.3076	2.47368	44.9077
15	46.0013	3.15391	44.9502	4.67672	45.2515	1.97015	37.8903	3.78929	38.2891	3.18564	39.3887	1.95349	43.465	1.02422	40.1724	1.0327	40.3703	1.08823	39.2452	3.40352	42.824	6.68384	36.6081	2.55342	46.8446	2.03368	48.7506	0.360648	48.3767	1.63659	46.4997	2.20583	43.3492	1.29293	44.2668	2.65109	52.4212	4.54365	48.7858	2.25144	50.3444	2.27345	44.0561	2.45239	45.4125	1.2592	44.4314	2.63101	45.1139
16	46.1722	3.33033	44.8455	4.79727	44.661	2.17948	36.7648	4.0688	37.026	3.38901	38.8281	2.13103	43.0584	1.27478	39.3085	1.3907	39.9205	1.4564	38.3105	3.73225	42.7674	7.33654	37.1514	3.02048	46.1732	2.08887	47.9746	0.732738	48.3015	1.42133	46.8877	2.45002	43.5687	1.33162	44.1101	2.99999	52.3409	4.70774	48.7371	2.45902	50.2958	2.60555	44.0575	2.56308	45.7333	1.35737	44.3101	2.85047	45.0652
17	46.0136	3.47298	44.4398	4.88566	43.7434	2.38591	35.4633	4.30986	35.3835	3.78625	38.0129	2.24752	42.3835	1.5326	38.1713	1.73392	39.1594	1.78064	37.1951	4.07087	42.4534	7.95451	37.3152	3.69521	45.0776	2.16098	46.768	1.11261	47.8905	1.09876	47.0714	2.73333	43.6725	1.39316	43.8445	3.33571	52.091	4.90705	48.4853	2.58987	49.716	2.97994	43.7032	2.72012	45.7246	1.3663	43.8632	3.13826	44.6325
18	45.4771	3.60585	43.7615	4.94933	42.4926	2.57211	34.0238	4.56282	33.4495	4.37443	36.9611	2.34005	41.425	1.8229	36.848	1.97805	38.0887	2.04207	35.8739	4.42086	41.8306	8.50772	37.1553	4.47833	43.5151	2.22675	45.1195	1.44199	47.1333	0.830862	47.0138	3.03639	43.5945	1.40886	43.4152	3.56059	51.6353	5.15671	47.9506	2.69291	48.6427	3.40524	42.9581	2.85368	45.3515	1.33532	43.0072	3.50818	43.6212
19	44.5281	3.74609	42.7506	5.00731	40.8817	2.75163	32.4821	4.83955	31.2868	5.08173	35.7036	2.35337	40.1884	2.10952	35.3825	2.13844	36.6946	2.25339	34.3024	4.74683	40.8627	8.97044	36.6638	5.33288	41.399	2.32161	43.0198	1.69363	45.9865	0.870453	46.6415	3.3662	43.3085	1.35961	42.7677	3.64267	50.9047	5.46572	47.033	2.80803	47.0525	3.8574	41.7899	3.01375	44.6085	1.29013	41.697	3.94334	41.9686
20	43.2226	3.93606	41.4227	5.08486	38.9624	2.91134	30.88	5.13866	29.0052	5.8079	34.2853	2.29982	38.6605	2.40561	33.8041	2.25609	35.0712	2.42666	32.5107	5.04538	39.5319	9.35299	35.8829	6.20592	38.7147	2.39375	40.5057	1.91235	44.4472	1.20863	45.8243	3.71858	42.7388	1.20694	41.8338	3.59972	49.8321	5.85544	45.6445	2.96732	45.0529	4.28442	40.2484	3.15571	43.4803	1.23555	39.9846	4.37171	39.6502
21	41.6218	4.16199	39.8016	5.1901	36.7764	3.08346	29.2485	5.42858	26.6825	6.47249	32.777	2.17432	36.8806	2.68923	32.1259	2.3337	33.2888	2.58124	30.5236	5.31008	37.9039	9.64784	34.8437	7.08948	35.4563	2.37468	37.6298	2.15972	42.4778	1.6129	44.5029	4.07133	41.8653	1.01408	40.6013	3.4274	48.3726	6.33135	43.7966	3.1937	42.7168	4.65221	38.3938	3.32532	41.9779	1.1662	37.9492	4.7501	36.7768
22	39.8274	4.4036	37.957	5.29294	34.3799	3.22623	27.6182	5.66534	24.3945	7.02453	31.2538	2.03468	34.8836	2.97108	30.3682	2.37375	31.4356	2.72759	28.4301	5.54478	36.0398	9.85215	33.5489	7.92964	31.8113	2.28568	34.4394	2.45009	40.1243	1.97495	42.703	4.42894	40.6719	0.7966	39.1018	3.1835	46.5635	6.85965	41.5393	3.45305	40.1275	4.92767	36.3496	3.49906	40.1236	1.07233	35.6556	5.02056	33.5496
23	37.9036	4.63159	35.9829	5.37623	31.8432	3.35415	25.9853	5.8003	22.1603	7.47223	29.7957	1.97119	32.7599	3.23097	28.5432	2.36464	29.5482	2.87379	26.2793	5.76316	34.04	9.98217	32.0504	8.66548	27.999	2.13785	31.0236	2.739	37.4605	2.22313	40.4883	4.71465	39.1645	0.651862	37.4006	2.87526	44.4584	7.37635	38.9983	3.69242	37.3824	5.12182	34.218	3.67669	37.9611	0.983434	33.1825	5.22538	30.1225
24	35.8659	4.82284	33.9534	5.43575	29.2208	3.44143	24.3523	5.79133	20.0288	7.78133	28.4334	2.04309	30.5887	3.45446	26.6772	2.31871	27.6242	3.01838	24.0913	5.96447	31.9743	10.0328	30.3423	9.16758	24.2518	1.96349	27.5333	2.97379	34.6084	2.38542	38.0027	4.90522	37.3803	0.633574	35.5532	2.49404	42.1836	7.77931	36.3382	3.76963	34.5529	5.25882	32.0907	3.83387	35.5633	0.910044	30.5784	5.38892	26.6269
25	33.723	4.97287	31.9206	5.49037	26.5705	3.48397	22.6988	5.6442	18.0315	7.94835	27.1628	2.19607	28.4332	3.63038	24.7899	2.24833	25.6304	3.15773	21.8558	6.14164	29.8728	9.98991	28.4693	9.36841	20.7466	1.78138	24.1503	3.13721	31.6829	2.48479	35.343	4.96411	35.3725	0.716705	33.6246	2.04592	39.8785	8.01741	33.7449	3.60344	31.7094	5.37464	30.0299	3.93181	33.0134	0.896856	27.9127	5.53924	23.107
26	31.47	5.05213	29.9012	5.54405	23.9552	3.45821	21.05	5.36841	16.2152	7.97054	25.9509	2.37451	26.3272	3.75436	22.9084	2.17291	23.5461	3.27375	19.5554	6.2628	27.739	9.85666	26.4788	9.24779	17.5875	1.58892	21.0103	3.25923	28.7737	2.58123	32.5995	4.93103	33.2	0.825949	31.6559	1.52763	37.6533	8.03663	31.3496	3.17871	28.9005	5.47626	28.0416	3.97082	30.3981	0.943524	25.2584	5.65657	19.5806
27	29.14	5.05399	27.891	5.57337	21.4388	3.35826	19.4527	4.96745	14.6284	7.85503	24.737	2.52548	24.2705	3.8362	21.0756	2.09843	21.3746	3.33367	17.2082	6.30539	25.5615	9.61089	24.4288	8.86951	14.8077	1.39962	18.1787	3.37235	25.9209	2.71948	29.8414	4.86098	30.9518	0.916979	29.678	0.961939	35.5901	7.8541	29.2231	2.56811	26.1556	5.541	26.113	3.95284	27.7795	1.04272	22.681	5.6927	16.1052
28	26.7947	4.94064	25.9056	5.53412	19.1058	3.1639	17.9635	4.47166	13.3188	7.64282	23.4986	2.65412	22.2945	3.87105	19.3295	2.0209	19.1658	3.29765	14.8518	6.2333	23.3459	9.23621	22.3744	8.33518	12.4292	1.20774	15.6603	3.50846	23.1178	2.90346	27.1159	4.8238	28.6983	0.972321	27.7134	0.466545	33.7004	7.4942	27.382	1.92901	23.4868	5.55543	24.2015	3.90938	25.1972	1.17485	20.2303	5.58696	12.7733
29	24.529	4.69867	23.9782	5.38818	17.0155	2.90864	16.6396	3.87118	12.3236	7.31701	22.2446	2.76135	20.4519	3.8643	17.7282	1.90858	17.0038	3.14938	12.564	6.02513	21.1292	8.71436	20.354	7.70382	10.4488	0.998715	13.4236	3.61074	20.3644	3.11665	24.4498	4.85282	26.4947	1.00541	25.7677	0.598437	31.9582	7.02072	25.8	1.45447	20.9256	5.47607	22.2747	3.86197	22.6788	1.32434	17.9255	5.33272	9.7168
30	22.4658	4.29999	22.1718	5.11269	15.2342	2.6118	15.5384	3.16237	11.6402	6.93375	21.0209	2.84731	18.8359	3.79924	16.3188	1.77664	14.9815	2.90387	10.4455	5.6674	18.9974	8.00891	18.3964	7.03013	8.89686	0.789044	11.4831	3.6126	17.6865	3.3015	21.8529	4.94629	24.3503	1.04882	23.8353	1.18363	30.2703	6.53023	24.396	1.25387	18.5472	5.26825	20.3231	3.8325	20.2696	1.4619	15.8103	4.92211	7.09142
31	20.6995	3.7599	20.5576	4.71542	13.7802	2.32916	14.6593	2.3794	11.254	6.4709	19.8867	2.91444	17.5295	3.68378	15.1348	1.64889	13.2005	2.5768	8.57011	5.16681	17.0315	7.15435	16.5435	6.33944	7.85094	0.675024	9.84745	3.4786	15.1829	3.38136	19.3558	5.07108	22.2448	1.13382	21.9003	1.8187	28.5713	6.10286	23.1125	1.26473	16.4589	4.91434	18.3533	3.82999	18.0249	1.57132	13.9238	4.42105	5.00202
32	19.3158	3.0875	19.1744	4.24165	12.6769	2.05796	14.068	1.64738	11.1564	5.97277	18.9161	2.94035	16.574	3.49335	14.222	1.64377	11.7226	2.1924	7.03777	4.51746	15.3376	6.1455	14.8416	5.62821	7.35814	0.717431	8.52919	3.19467	13	3.28417	17.0306	5.15306	20.1381	1.26966	19.9488	2.43156	26.819	5.78502	21.8615	1.30316	14.7847	4.41295	16.3895	3.84573	16.0478	1.61189	12.341	3.84777	3.58955
33	18.3381	2.36833	18.0623	3.71909	11.9488	1.76988	13.7647	1.47091	11.3312	5.47916	18.1733	2.94152	15.9563	3.23231	13.5562	1.82303	10.6022	1.75065	5.90397	3.74359	13.9587	5.03445	13.3337	4.90866	7.46532	0.903804	7.60591	2.74021	11.2822	2.97934	14.9489	5.12356	18.0264	1.43987	17.9955	2.96781	25.0292	5.59274	20.5926	1.31062	13.5684	3.84781	14.4722	3.86259	14.3984	1.5988	11.1566	3.27974	2.93586
34	17.7681	1.6316	17.2259	3.20111	11.6058	1.45107	13.8056	2.16305	11.7873	5.07659	17.6999	2.91142	15.6114	2.92679	13.1496	2.1829	9.86755	1.28614	5.27391	2.83014	12.9232	3.86258	12.0529	4.16572	8.15625	1.13376	7.18286	2.09616	10.2022	2.47211	13.2447	4.88654	15.9663	1.60033	16.0954	3.38598	23.2274	5.48134	19.2758	1.33333	12.7712	3.27596	12.6324	3.86969	13.1768	1.5083	10.389	2.70693	2.99705
35	17.6388	0.993597	16.7204	2.686	11.7063	1.08613	14.2324	3.2184	12.5011	4.86418	17.5543	2.86355	15.4824	2.64114	12.9718	2.64108	9.54568	0.88071	5.22149	1.93708	12.2417	2.68852	11.0213	3.3834	9.38362	1.29551	7.32947	1.35668	9.78543	1.86501	12.0023	4.39607	14.1081	1.68439	14.3639	3.63974	21.4923	5.40071	17.9009	1.41062	12.3448	2.74039	10.9391	3.87627	12.4478	1.37679	10.1335	2.2126	3.80267
36	18.0016	0.611394	16.6269	2.22574	12.2764	0.836569	15.0872	4.28531	13.4902	4.87312	17.7625	2.84717	15.5275	2.46881	13.0479	3.12302	9.66272	0.788928	5.80641	1.3497	11.9091	1.53987	10.2511	2.57282	11.0015	1.35006	8.13462	0.893099	10.0377	1.37319	11.3186	3.63932	12.5928	1.71282	12.9232	3.73319	19.9108	5.26355	16.4947	1.52839	12.2112	2.26874	9.4533	3.87181	12.2362	1.21571	10.3528	1.79245	5.2146
37	18.9172	0.923327	17.0528	1.86096	13.3393	0.849867	16.4093	5.22268	14.7292	5.0599	18.3836	2.88698	15.7747	2.4641	13.4049	3.61809	10.2364	1.10748	7.02748	1.54045	11.9212	0.425241	9.76416	1.75519	12.9116	1.29134	9.55015	1.07303	10.8327	1.09113	11.2595	2.68408	11.6173	1.64677	11.8992	3.72022	18.6138	5.01295	15.1234	1.6482	12.3614	1.86912	8.29029	3.86709	12.5678	1.09848	11.0973	1.47989	7.16723
38	20.4521	1.50551	18.1102	1.71132	14.8921	1.08254	18.1589	6.01826	16.2157	5.27638	19.4663	3.11291	16.2468	2.60147	14.1286	4.09619	11.2863	1.51467	8.83614	2.19449	12.3195	0.832025	9.58993	1.15101	15.0277	1.13496	11.4701	1.45013	12.077	1.00854	11.8289	1.8265	11.2791	1.59545	11.4345	3.62142	17.6663	4.65986	13.8748	1.75168	12.8218	1.57912	7.55304	3.81893	13.3736	1.10724	12.3614	1.32552	9.63579
39	22.5733	2.10517	19.8021	1.80678	16.8514	1.30103	20.3459	6.62075	17.9049	5.45688	21.0047	3.44809	17.0097	2.79722	15.2443	4.58926	12.7875	1.88294	11.1719	2.86028	13.1172	2.03216	9.74486	1.29275	17.2811	0.955167	13.778	1.68798	13.6471	1.04482	12.9993	1.86544	11.6473	1.55831	11.5802	3.47564	17.1511	4.24019	12.8341	1.87531	13.6015	1.43353	7.36301	3.79167	14.6018	1.27755	14.1324	1.27747	12.5689
40	25.2113	2.59241	22.129	2.0814	19.1191	1.45259	22.8493	7.08415	19.7661	5.53216	23.0031	3.87801	18.0522	3.00318	16.7721	5.05023	14.717	2.10923	13.9582	3.47957	14.3791	3.22151	10.259	2.04987	19.6281	0.845391	16.2902	1.79723	15.5269	1.24898	14.7655	2.94452	12.7033	1.60917	12.4043	3.36006	17.1308	3.81065	12.1419	2.03771	14.7522	1.53198	7.79029	3.75084	16.2048	1.61958	16.367	1.34327	15.9951
41	28.2772	2.99533	24.9594	2.38295	21.5955	1.54093	25.6413	7.41182	21.7568	5.56379	25.3554	4.27574	19.3855	3.1919	18.6521	5.44907	16.998	2.24788	17.1537	4.03291	16.114	4.35818	11.1358	2.91972	22.0326	0.91087	18.921	1.8151	17.6829	1.75889	17.0662	4.40834	14.4185	1.73052	13.9183	3.21279	17.5285	3.39722	11.872	2.24976	16.2387	1.90333	8.86045	3.81146	18.126	2.04975	19.0129	1.42556	19.8724
42	31.6544	3.27289	28.2281	2.67819	24.1856	1.60386	28.6176	7.63411	23.8694	5.57774	28.0264	4.56208	20.9452	3.37019	20.7991	5.75474	19.5828	2.29424	20.6953	4.52078	18.2901	5.42415	12.4066	3.81062	24.4836	1.20139	21.6484	1.78766	20.1303	2.50783	19.9204	5.89856	16.7165	1.90523	16.0819	3.11804	18.3474	3.0045	12.1185	2.47237	18.0683	2.53087	10.5609	3.88202	20.4002	2.4894	22.0002	1.53599	24.1815
43	35.2586	3.50729	31.8045	2.90961	26.8453	1.65236	31.7262	7.7755	26.1139	5.63802	30.9059	4.744	22.7025	3.54261	23.1231	5.94939	22.4001	2.34913	24.5232	4.93438	20.8573	6.39655	14.0685	4.62162	26.9811	1.66216	24.4878	1.74323	22.8741	3.45028	23.2667	7.25544	19.5625	2.12195	18.8782	3.08169	19.5162	2.59686	13.0005	2.69178	20.1651	3.30125	12.8103	4.01089	23.003	2.90449	25.2927	1.6306	28.8637
44	39.0279	3.71061	35.614	3.11979	29.5595	1.69073	34.9285	7.85219	28.5244	5.73374	33.9484	4.80165	24.5958	3.71377	25.5481	6.05893	25.4145	2.41375	28.5582	5.24076	23.7353	7.31114	16.0894	5.41429	29.5542	2.24705	27.4709	1.68543	25.9052	4.52355	27.0495	8.39573	22.8853	2.33796	22.2019	3.06976	20.9934	2.24413	14.4406	2.87569	22.5072	4.15853	15.543	4.08093	25.9677	3.23894	28.8511	1.72952	33.8526
45	42.9247	3.91466	39.5602	3.30223	32.3436	1.70713	38.1972	7.88326	31.1172	5.86261	37.0836	4.78039	26.6159	3.88424	28.03	6.10804	28.5772	2.52754	32.7154	5.44392	26.855	8.14922	18.4572	6.15145	32.2212	2.91393	30.6258	1.63712	29.172	5.68791	31.1563	9.24727	26.5763	2.55285	25.9508	3.12706	22.7743	1.9537	16.4465	3.02521	25.0347	5.04387	18.6301	4.13606	29.2619	3.52449	32.6383	1.8209	39.0759
46	46.9309	4.1129	43.5916	3.47942	35.2118	1.70543	41.5196	7.87327	33.9004	5.99843	40.2884	4.69859	28.743	4.04332	30.5539	6.13135	31.8603	2.6447	36.9315	5.54079	30.1782	8.90425	21.1192	6.85214	34.9996	3.6429	33.9525	1.61252	32.6146	6.92596	35.4779	9.80371	30.502	2.73339	29.9561	3.19906	24.8347	1.78085	18.8872	3.1235	27.7366	5.96689	22.0138	4.1379	32.8319	3.75077	36.6288	1.91062	44.4237
47	51.043	4.29402	47.6783	3.64545	38.1639	1.68362	44.8809	7.82782	36.838	6.1543	43.5537	4.58064	30.9974	4.18014	33.1257	6.14765	35.2093	2.75186	41.1655	5.54983	33.6543	9.57526	24.0718	7.5045	37.8995	4.42461	37.4485	1.62837	36.1763	8.18936	39.9409	10.0833	34.492	2.89503	34.0612	3.30227	27.1252	1.71453	21.6518	3.18401	30.5995	6.89388	25.6157	4.15317	36.598	3.96295	40.7689	1.99938	49.8239
48	55.2525	4.44703	51.8171	3.78787	41.1944	1.65428	48.2768	7.75168	39.9184	6.3325	46.883	4.44353	33.3642	4.29122	35.7649	6.16477	38.6072	2.82675	45.3943	5.5	37.263	10.1521	27.2868	8.09325	40.9124	5.2556	41.1075	1.71026	39.814	9.43783	44.4804	10.1508	38.4233	3.06724	38.1317	3.43942	29.6035	1.71205	24.6449	3.21335	33.6234	7.83198	29.4319	4.15241	40.4751	4.16141	45.0301	2.0651	55.2132
49	59.5452	4.56414	56.0106	3.89578	44.2997	1.63402	51.7072	7.65671	43.1054	6.53949	50.2847	4.30884	35.8641	4.38834	38.5019	6.18059	42.0206	2.86814	49.6127	5.41682	40.9923	10.6491	30.7356	8.63534	44.0382	6.12617	44.903	1.82505	43.5098	10.6414	49.07	10.0825	42.2418	3.27259	42.0873	3.61423	32.2001	1.76222	27.7661	3.21778	36.7972	8.75986	33.4282	4.16435	44.3971	4.35976	49.3691	2.10154	60.5719
50	63.892	4.65826	60.2623	3.96049	47.4955	1.62399	55.1907	7.55067	46.4156	6.75497	53.7481	4.20353	38.4859	4.47756	41.3461	6.17941	45.455	2.88715	53.8171	5.3311	44.8286	11.0923	34.4005	9.10925	47.2807	7.01756	48.8129	1.95912	47.2756	11.7917	53.6773	9.96093	45.9357	3.53772	45.8911	3.80765	34.8595	1.83225	30.9578	3.19798	40.1147	9.67791	37.6218	4.15166	48.3362	4.54389	53.7631	2.08443	65.8896
51	68.2662	4.72597	64.5583	3.99579	50.8163	1.65011	58.7344	7.43312	49.8298	6.95583	57.2688	4.14686	41.2555	4.57329	44.3212	6.15514	48.9077	2.89969	58.0187	5.25923	48.7829	11.5062	38.2391	9.54367	50.6656	7.92119	52.8163	2.11355	51.1497	12.8865	58.2938	9.83643	49.5609	3.84035	49.5907	3.99424	37.5618	1.90306	34.1991	3.14198	43.58	10.5764	41.9782	4.15513	52.2875	4.70037	58.1701	2.01321	71.1793
52	72.6484	4.76763	68.8812	4.00153	54.3083	1.68404	62.3466	7.28654	53.3662	7.07548	60.8233	4.14071	44.1511	4.65131	47.409	6.09776	52.3878	2.92127	62.2387	5.19989	52.8099	11.8954	42.2341	9.92343	54.2082	8.78553	56.8985	2.28003	55.1765	13.9013	62.9049	9.70987	53.1739	4.15655	53.2317	4.13522	40.2954	1.96059	37.4838	3.0437	47.2099	11.4156	46.5005	4.1501	56.2655	4.79745	62.5821	1.89761	76.4585
53	77.019	4.77352	73.1984	3.97594	57.9938	1.73401	65.9851	7.09086	56.9879	7.07191	64.3765	4.15708	47.1592	4.69691	50.6031	6.00695	55.8875	2.98791	66.489	5.13227	56.8648	12.2225	46.3481	10.262	57.9168	9.57557	61.0559	2.431	59.3644	14.7985	67.4937	9.54464	56.8252	4.44417	56.8892	4.19003	43.0767	2.00358	40.8373	2.90763	51.0166	12.1411	51.1374	4.16164	60.2663	4.83022	66.9794	1.76041	81.7495
54	81.3287	4.7386	77.4673	3.91468	61.8435	1.76724	69.5848	6.82843	60.6554	6.88955	67.8839	4.16144	50.2299	4.67631	53.8619	5.86855	59.3732	3.12808	70.7509	5.02337	60.8761	12.4292	50.5537	10.5311	61.7656	10.2758	65.2936	2.53678	63.6635	15.5411	72.0284	9.28606	60.5386	4.65173	60.5999	4.1239	45.935	2.01851	44.2828	2.74034	54.9764	12.6975	55.8393	4.16369	64.283	4.79005	71.3526	1.64756	87.0565
55	85.4924	4.65836	81.6275	3.82871	65.7468	1.76548	73.0556	6.46067	64.2935	6.52567	71.274	4.11951	53.299	4.59122	57.1199	5.6611	62.8132	3.34694	74.9391	4.84415	64.7636	12.4922	54.8081	10.6886	65.7157	10.8514	69.5937	2.56595	67.9798	16.1176	76.4629	8.91788	64.2756	4.7551	64.3526	3.90134	48.8821	2.00989	47.8058	2.55012	59.0332	13.0448	60.5205	4.15268	68.27	4.70593	75.6669	1.59997	92.3286
56	89.4158	4.54184	85.5851	3.72022	69.563	1.70503	76.3124	5.98366	67.7966	6.0148	74.4756	4.04438	56.3223	4.46308	60.2983	5.36825	66.1504	3.63666	78.9303	4.60145	68.4448	12.4022	59.0558	10.6914	69.7025	11.2804	73.9182	2.51379	72.199	16.5607	80.718	8.43424	67.9642	4.74851	68.0766	3.5526	51.9333	1.96265	51.3577	2.34148	63.0716	13.2024	65.0925	4.1465	72.18	4.60763	79.8542	1.64449	97.4833
57	93.0209	4.38661	89.2685	3.62455	73.1711	1.604	79.2865	5.40994	71.0736	5.42282	77.4127	3.92649	59.2469	4.31534	63.3244	4.99415	69.3436	3.92889	82.5986	4.32066	71.8811	12.2118	63.2408	10.5033	73.6611	11.5677	78.1916	2.41921	76.2376	16.9195	84.7526	7.90118	71.5053	4.64165	71.6575	3.10445	55.0824	1.86097	54.8682	2.12714	67.0211	13.2155	69.476	4.12654	75.938	4.50527	83.8474	1.77912	102.38
58	96.2723	4.21626	92.5916	3.49845	76.4977	1.47138	81.9051	4.73441	74.0731	4.82024	80.0334	3.82663	62.053	4.1613	66.1367	4.55172	72.3333	4.21246	85.8652	4.04261	75.0273	11.9127	67.2846	10.1356	77.5265	11.7129	82.3372	2.34252	80.0446	17.2056	88.494	7.34548	74.8269	4.48759	75.0104	2.64995	58.2789	1.71725	58.2845	1.92384	70.8195	13.1028	73.6103	4.13017	79.479	4.39852	87.5758	1.96229	106.932
59	99.1646	4.00238	95.5496	3.38094	79.4596	1.34743	84.1294	4.02194	76.7703	4.24135	82.3365	3.75519	64.6777	3.98102	68.7158	4.08469	75.0812	4.44181	88.6998	3.79451	77.8626	11.5066	71.1273	9.64248	81.245	11.7323	86.2864	2.32518	83.6167	17.4059	91.9255	6.82826	77.8823	4.31288	78.0654	2.2163	61.4697	1.56624	61.5553	1.74854	74.4659	12.8882	77.4587	4.12558	82.7672	4.2566	90.9852	2.2031	111.086
60	101.715	3.77841	98.0957	3.21989	82.0184	1.24951	85.9626	3.31438	79.1546	3.71101	84.287	3.72498	67.0749	3.75566	71.0359	3.59347	77.5436	4.67676	91.1092	3.545	80.3849	10.9572	74.6836	9.02466	84.7127	11.6187	89.9516	2.36696	86.9502	17.514	94.9988	6.36353	80.6647	4.13552	80.8173	1.81421	64.5777	1.44862	64.6916	1.61032	77.9227	12.5351	80.9827	4.13646	85.7358	4.06478	94.0581	2.44774	114.807
61	103.891	3.49348	100.262	3.06081	84.1178	1.2476	87.3198	2.63193	81.1982	3.20611	85.9171	3.75199	69.1301	3.47047	73.0792	3.11196	79.7054	4.90899	93.0984	3.29921	82.5784	10.2544	77.9346	8.33041	87.7922	11.3916	93.2831	2.42857	90.0293	17.5226	97.7195	5.95588	83.1622	3.96413	83.2643	1.45209	67.5665	1.37633	67.7029	1.52031	81.1566	12.0608	84.1505	4.14399	88.3811	3.81686	96.7549	2.68426	118.085
62	105.689	3.191	102.005	2.8864	85.7546	1.29438	88.2717	2.0257	82.869	2.77496	87.1901	3.78907	70.8032	3.14708	74.8038	2.61526	81.5329	5.18251	94.6803	2.9895	84.4141	9.44486	80.8265	7.53384	90.369	11.1048	96.2185	2.48953	92.7867	17.4351	100.04	5.61176	85.3716	3.75376	85.4163	1.07277	70.3939	1.31243	70.5837	1.47533	84.0651	11.4566	86.9329	4.18059	90.64	3.58381	99.0594	2.89979	120.86
63	107.069	2.85945	103.335	2.69747	86.9481	1.42357	88.7657	1.58503	84.1567	2.44637	88.1211	3.87061	72.0068	2.85343	76.1782	2.13722	83.0223	5.45286	95.8603	2.68076	85.8821	8.5597	83.3444	6.63888	92.3873	10.7878	98.6401	2.52884	95.1823	17.2951	101.958	5.32371	87.2769	3.52524	87.2773	0.748547	73.0608	1.23139	73.3049	1.45525	86.5867	10.7753	89.2907	4.25065	92.4893	3.37124	100.929	3.04364	123.114
64	107.986	2.50347	104.209	2.51227	87.7082	1.59414	88.8478	1.36383	85.0186	2.33704	88.6897	3.93859	72.7708	2.60743	77.1519	1.6601	84.1437	5.73476	96.6473	2.35401	86.9291	7.68459	85.4601	5.71145	93.7948	10.4684	100.485	2.60189	97.1479	17.0756	103.433	5.12841	88.8618	3.24578	88.8036	0.608871	75.5334	1.11339	75.7432	1.4418	88.6367	10.0302	91.2125	4.36368	93.9044	3.25874	102.348	3.17487	124.748
65	108.436	2.1465	104.622	2.29148	88.0562	1.83937	88.5079	1.46575	85.4493	2.49137	88.8906	4.02954	73.0783	2.46974	77.7254	1.23703	84.8943	5.99925	97.049	2.08035	87.5733	6.79256	87.1756	4.76694	94.607	10.1672	101.693	2.68793	98.6488	16.7732	104.429	5.02343	90.0958	2.95801	89.9774	0.834549	77.6997	0.957507	77.7604	1.39068	90.1728	9.28013	92.6636	4.52457	94.8483	3.20658	103.278	3.25873	125.747
66	108.404	1.77345	104.563	2.08748	87.9745	2.11801	87.756	1.79438	85.3797	2.85535	88.7191	4.12808	72.9911	2.38201	77.8687	0.898389	85.2578	6.28888	97.0601	1.86612	87.8113	5.87068	88.4793	3.91913	94.8567	9.87029	102.21	2.77667	99.6367	16.3822	104.916	5.03875	90.9738	2.64651	90.7751	1.22606	79.4798	0.832955	79.2452	1.35718	91.1919	8.52205	93.6616	4.71681	95.3318	3.22103	103.759	3.33669	126.098
67	107.887	1.43859	104.026	1.83924	87.4318	2.43867	86.5949	2.23131	84.8289	3.33233	88.1408	4.24584	72.4979	2.39119	77.6112	0.761254	85.2424	6.5964	96.6666	1.73739	87.6394	4.89215	89.3782	3.13759	94.5067	9.54842	102.087	2.91687	100.102	15.8985	104.895	5.15153	91.4547	2.34712	91.1676	1.68497	80.7549	0.753809	80.1048	1.33795	91.6743	7.77667	94.1765	4.94896	95.3373	3.29136	103.742	3.40526	125.766
68	106.904	1.18962	103.048	1.62493	86.4346	2.75935	85.0329	2.68601	83.7691	3.86658	87.1662	4.40022	71.6323	2.42965	76.9338	0.893011	84.852	6.9538	95.8566	1.73404	87.0554	3.83233	89.831	2.41822	93.5902	9.21044	101.327	3.0953	99.9926	15.3441	104.339	5.34273	91.5726	2.05781	91.1948	2.17418	81.4723	0.7464	80.3728	1.39595	91.6567	7.06709	94.232	5.19046	94.8672	3.39101	103.294	3.44805	124.853
69	105.442	1.19881	101.615	1.42662	84.9856	3.07365	83.1293	3.14959	82.2658	4.44239	85.782	4.5581	70.3731	2.55306	75.8913	1.18695	84.0892	7.31934	94.634	1.82882	86.0422	2.77937	89.8073	1.74068	92.1312	8.8491	99.9671	3.27068	99.3437	14.7503	103.304	5.59371	91.2714	1.82009	90.8223	2.70739	81.6311	0.873459	80.0853	1.53138	91.1356	6.39449	93.7938	5.44448	93.9575	3.5332	102.373	3.48738	123.348
70	103.509	1.46324	99.7619	1.29901	83.1192	3.39046	80.8629	3.59658	80.3368	5.0598	83.9995	4.75923	68.7458	2.68143	74.4738	1.51747	82.9549	7.69164	92.9835	2.03392	84.566	1.80648	89.2992	1.12058	90.1814	8.48286	98.0792	3.45016	98.1695	14.1625	101.774	5.88192	90.6026	1.67274	90.0758	3.25199	81.2706	1.05326	79.3217	1.74575	90.0952	5.80625	92.8993	5.68407	92.591	3.6624	100.994	3.51222	121.295
71	101.127	1.91173	97.4854	1.24205	80.865	3.67764	78.3091	4.03866	78.02	5.66163	81.8387	4.96117	66.7574	2.85657	72.7342	1.84494	81.4334	8.0329	90.941	2.28725	82.6637	1.13599	88.2952	0.848005	87.7724	8.09981	95.6732	3.63147	96.4968	13.5993	99.7814	6.17034	89.5211	1.63957	88.9287	3.80659	80.4289	1.29781	78.1386	2.07585	88.5435	5.28736	91.5355	5.93687	90.8204	3.80377	99.1612	3.53961	118.748
72	98.3042	2.4245	94.8105	1.25347	78.2224	3.98406	75.4277	4.47953	75.3149	6.23599	79.292	5.18505	64.44	3.00689	70.6766	2.11992	79.5354	8.3723	88.5054	2.56411	80.3215	1.15139	86.8564	1.21787	84.954	7.70925	92.8147	3.81715	94.3956	13.0932	97.3443	6.47062	88.0597	1.76043	87.379	4.32355	79.1836	1.60701	76.5756	2.47018	86.4721	4.86283	89.7507	6.20117	88.628	3.95005	96.85	3.56397	115.703
73	95.0607	3.00868	91.7321	1.3352	75.209	4.26584	72.2479	4.92802	72.212	6.73182	76.3778	5.40337	61.8265	3.17096	68.3189	2.37932	77.2661	8.70219	85.7313	2.84785	77.5866	1.69496	84.9592	1.84897	81.7506	7.31973	89.57	4.02354	91.8525	12.6499	94.4665	6.76201	86.197	1.99224	85.3937	4.76114	77.5764	1.9637	74.665	2.97969	83.9283	4.53733	87.5492	6.49816	86.0312	4.09744	94.1153	3.5668	112.195
74	91.4129	3.60632	88.2433	1.46713	71.8216	4.57034	68.7575	5.38276	68.7239	7.1597	73.1035	5.62078	58.9463	3.28774	65.6887	2.59728	74.6761	9.04205	82.6279	3.1049	74.4664	2.34027	82.6482	2.52893	78.1563	6.9161	85.9372	4.25675	88.8905	12.2184	91.2022	7.05159	83.9171	2.32349	82.9689	5.13023	75.6701	2.38383	72.4373	3.5069	80.9644	4.29661	84.9783	6.80649	83.0456	4.26452	90.9628	3.53023	108.232
75	87.3724	4.25033	84.3647	1.65121	68.0703	4.87107	64.9519	5.84114	64.8746	7.49434	69.5004	5.86549	55.8436	3.39288	62.7759	2.80485	71.7873	9.36032	79.2227	3.36081	70.9086	2.95059	79.9074	3.13717	74.1776	6.48847	81.916	4.53921	85.5008	11.8154	87.5527	7.35033	81.2242	2.69623	80.0825	5.40799	73.5281	2.83048	69.92	4.01754	77.6249	4.16262	82.0378	7.13623	79.6864	4.4055	87.4386	3.4701	103.843
76	82.938	4.89776	80.068	1.8643	63.9566	5.17412	60.8565	6.29193	60.7018	7.7224	65.6104	6.12683	52.5335	3.45343	59.63	2.97022	68.6425	9.64751	75.5148	3.57742	66.986	3.50159	76.7513	3.71213	69.8049	6.04515	77.5137	4.85119	81.6816	11.4302	83.5448	7.62418	78.0903	3.08062	76.7536	5.65308	71.1545	3.29348	67.1227	4.44648	73.9376	4.07996	78.7524	7.47251	75.9958	4.54068	83.5608	3.4055	99.0483
77	78.1412	5.56506	75.4009	2.10948	59.5094	5.45079	56.4786	6.6958	56.2418	7.83213	61.4458	6.43394	49.0468	3.51038	56.2339	3.10496	65.2443	9.88011	71.512	3.79806	62.6846	4.00833	73.2353	4.24711	65.0634	5.61141	72.6984	5.16766	77.4314	11.047	79.1677	7.89728	74.5353	3.49359	72.9975	5.91077	68.5849	3.7214	64.0524	4.77663	69.9313	4.07208	75.111	7.84146	71.9757	4.64411	79.3532	3.35901	93.9006
78	72.9698	6.25945	70.3443	2.36528	54.7684	5.65094	51.8698	7.05086	51.5171	7.82126	57.0433	6.73214	45.3862	3.53779	52.6341	3.2036	61.6286	10.0702	67.2323	4.00566	58.0862	4.46922	69.3368	4.76705	59.9806	5.16043	67.4739	5.48205	72.762	10.7038	74.4493	8.14974	70.5581	3.8928	68.8052	6.1577	65.7912	4.09824	60.7007	5.04298	65.6138	4.10329	71.1493	8.21834	67.637	4.73121	74.8067	3.36825	88.4417
79	67.462	6.95995	64.9409	2.63909	49.8155	5.76514	47.078	7.32775	46.5743	7.71174	52.4073	7.00722	41.5816	3.55096	48.8255	3.26585	57.792	10.2142	62.676	4.24045	53.2197	4.87639	65.1237	5.28541	54.6407	4.69859	61.8683	5.77673	67.6949	10.3561	69.3781	8.35077	66.1599	4.30732	64.1928	6.42369	62.7425	4.41738	57.0309	5.25566	61.0408	4.16251	66.8907	8.61273	62.9734	4.82314	69.919	3.41598	82.6831
80	61.6353	7.66782	59.2022	2.91031	44.7213	5.75882	42.1953	7.51742	41.4585	7.50517	47.5685	7.22423	37.6534	3.51559	44.8495	3.31094	53.7597	10.3272	57.8807	4.49527	48.108	5.17823	60.5769	5.77644	49.1236	4.20856	55.9476	6.00236	62.2653	9.99076	63.9904	8.47892	61.3609	4.66359	59.1626	6.67447	59.4222	4.68258	53.0179	5.49684	56.2493	4.22741	62.3817	8.98907	57.9986	4.90394	64.6645	3.54233	76.6586
81	55.5229	8.33481	53.1895	3.18102	39.5882	5.65817	37.3142	7.59395	36.2464	7.20267	42.5536	7.36902	33.6512	3.43151	40.7252	3.32586	49.5196	10.3959	52.8394	4.74498	42.8178	5.35947	55.7472	6.25105	43.5277	3.70062	49.813	6.13699	56.5138	9.58682	58.2907	8.47515	56.1972	4.94647	53.7573	6.86104	55.8091	4.91675	48.6737	5.74764	51.3054	4.26599	57.6417	9.3506	52.7393	4.99397	59.0663	3.66778	70.3551
82	49.2209	8.90776	46.9883	3.41435	34.5086	5.46545	32.5015	7.56259	31.0166	6.80007	37.3994	7.45596	29.6145	3.29477	36.4913	3.3319	45.1093	10.4048	47.6208	4.94213	37.4159	5.36544	50.6574	6.65386	37.9746	3.22305	43.5712	6.1599	50.5315	9.13054	52.3148	8.29585	50.7306	5.11081	48.0265	6.96784	51.9179	5.13717	44.0087	5.99201	46.272	4.27886	52.6879	9.65738	47.247	5.05378	53.1785	3.7998	63.792
83	42.8365	9.29294	40.7137	3.5616	29.6017	5.17659	27.8275	7.41476	25.8689	6.28669	32.1575	7.47184	25.6104	3.10772	32.1883	3.31027	40.5549	10.3156	42.2917	5.01995	32.0064	5.15753	45.3399	6.96041	32.5836	2.83513	37.348	6.06361	44.4195	8.59795	46.1295	7.90679	45.0902	5.15156	42.0694	6.93517	47.7819	5.33514	39.1093	6.168	41.1889	4.26708	47.5245	9.91269	41.6196	5.08216	47.0668	3.87385	57.0295
84	36.547	9.43402	34.5028	3.59171	24.9374	4.79753	23.3506	7.15632	20.8918	5.67359	26.9145	7.41056	21.7128	2.8859	27.8569	3.25636	35.9296	10.1204	36.9859	4.95651	26.7361	4.72715	39.8786	7.14662	27.4711	2.56986	31.287	5.87037	38.3216	7.96871	39.8459	7.27713	39.4024	5.03554	35.9911	6.70438	43.4642	5.48891	34.0858	6.18881	36.093	4.24644	42.1687	10.0716	35.9743	5.04891	40.8654	3.86176	50.1355
85	30.5105	9.30641	28.5288	3.47989	20.6173	4.30743	19.1213	6.80069	16.2064	4.96759	21.766	7.25381	18.0066	2.6028	23.5475	3.1568	31.3012	9.81362	31.8098	4.7828	21.7501	4.11369	34.3764	7.18475	22.7261	2.4416	25.53	5.60575	32.4012	7.23028	33.6441	6.43937	33.8115	4.79108	29.9543	6.30086	39.0783	5.56336	29.1155	5.98283	31.0203	4.2099	36.6548	10.1267	30.4344	4.94899	34.693	3.74343	43.244
86	24.8497	8.95492	22.8923	3.27365	16.6476	3.7323	15.1955	6.34481	11.8849	4.19442	16.8574	6.96928	14.562	2.29054	19.3407	2.99556	26.7515	9.40854	26.8447	4.54511	17.1855	3.40606	28.9605	7.08324	18.3888	2.38292	20.2279	5.27424	26.8702	6.40714	27.7226	5.47303	28.4933	4.42497	24.1535	5.75122	34.7366	5.52883	24.369	5.55897	26.0223	4.13434	31.035	10.0375	25.1242	4.74783	28.6966	3.50122	36.4713
87	19.6858	8.40704	17.7331	3.01951	13.0716	3.12345	11.637	5.78684	8.05068	3.41612	12.33	6.54352	11.4513	1.91661	15.3271	2.77627	22.3907	8.89405	22.1178	4.31617	13.1214	2.68878	23.7946	6.82247	14.486	2.35676	15.4676	4.88918	21.829	5.55935	22.3093	4.46524	23.543	3.96328	18.7983	5.12792	30.5904	5.35489	20.0473	4.87766	21.1859	3.98334	25.4178	9.7731	20.1372	4.45608	22.999	3.15554	29.9306
88	15.0379	7.76388	13.0746	2.7429	9.9172	2.50668	8.48643	5.12372	4.73143	2.70133	8.32122	6.04132	8.71753	1.54991	11.6595	2.48181	18.2794	8.26471	17.6707	4.08955	9.66023	2.03176	19.0282	6.409	11.0135	2.33391	11.3105	4.43322	17.4207	4.72612	17.5199	3.57597	19.1011	3.4845	14.0231	4.48802	26.733	5.05846	16.2372	4.07092	16.6332	3.72403	19.9211	9.3394	15.5459	4.08096	17.7627	2.7256	23.6773
89	10.9531	7.01867	8.98821	2.47067	7.22222	1.93471	5.79822	4.39704	2.00379	2.1664	4.99414	5.4024	6.4313	1.20569	8.42632	2.12558	14.5361	7.50996	13.5173	3.85834	6.78205	1.44473	14.7922	5.88649	8.00811	2.32802	7.83738	3.89411	13.6378	4.01949	13.3995	2.79348	15.235	2.98533	9.95545	3.825	23.2576	4.68012	13.0028	3.19188	12.5048	3.36912	14.7519	8.72231	11.4623	3.6544	13.0585	2.24884	17.7938
90	7.49771	6.19463	5.52439	2.20162	5.0748	1.39314	3.67443	3.60025	-0.121859	1.85952	2.42715	4.79624	4.62523	0.993504	5.77529	1.738	11.1688	6.65137	9.8037	3.57306	4.53258	0.971724	11.1716	5.26402	5.52557	2.32879	5.10861	3.24881	10.452	3.42303	9.93126	2.22146	11.972	2.55361	6.60636	3.2176	20.2608	4.22509	10.3403	2.3835	8.9341	2.97347	10.0395	8.01594	7.91475	3.26185	9.05608	1.78787	12.3445
91	4.66495	5.27401	2.74096	1.93709	3.48181	0.902893	2.12664	2.81896	-1.61832	1.8125	0.676905	4.1694	3.37833	0.977629	3.70969	1.34679	8.28839	5.70872	6.60806	3.21605	2.90823	0.845369	8.19964	4.61887	3.63989	2.2619	3.11423	2.53629	7.83556	2.93319	7.04773	1.79759	9.3631	2.17973	3.97108	2.63408	17.7065	3.76927	8.20859	1.71014	6.06777	2.66276	6.02853	7.20913	5.06432	2.97567	5.78338	1.39294	7.51372
92	2.56976	4.30914	0.75134	1.65979	2.50294	0.516554	1.29619	2.07947	-2.48927	1.99396	-0.229059	3.66314	2.67678	1.09759	2.33171	1.1128	5.8514	4.71755	4.17494	2.7903	1.90462	1.15475	5.91867	3.9821	2.44409	2.13611	1.9211	1.82726	5.76201	2.53178	4.74875	1.56963	7.37526	1.87951	2.05626	2.16136	15.6527	3.38715	6.55823	1.1868	3.9504	2.55715	2.78019	6.42078	2.91333	2.85552	3.3842	1.20782	3.51616
93	1.14738	3.33798	-0.481524	1.41288	2.07485	0.536837	1.1359	1.5589	-2.7707	2.33905	-0.42339	3.32728	2.55761	1.27164	1.57647	1.18292	3.96116	3.72026	2.51356	2.28219	1.52472	1.65366	4.29615	3.41699	1.91752	1.91405	1.54327	1.18597	4.24913	2.15289	3.08923	1.49183	6.0305	1.67601	0.830915	1.85946	14.0706	3.11968	5.37726	0.857255	2.66577	2.75973	0.523529	5.62702	1.54972	2.95688	1.86691	1.37568	0.544331
94	0.43405	2.49749	-0.9546	1.25337	2.20143	0.868882	1.68775	1.45007	-2.5447	2.76018	0.0615478	3.20629	2.92992	1.41415	1.46609	1.48348	2.54312	2.78717	1.73401	1.73911	1.70158	2.14833	3.42273	2.94821	2.04692	1.62842	1.90627	0.732631	3.34349	1.796	2.13532	1.56803	5.33569	1.57422	0.3059	1.66954	12.9388	3.04406	4.61958	0.714173	2.17721	3.1573	-0.817358	4.92271	0.979075	3.12599	1.27891	1.76099	-1.20977
95	0.307984	1.78234	-0.847131	1.22007	2.78124	1.24096	2.84991	1.74019	-1.84348	3.16928	1.03427	3.3062	3.78114	1.54391	1.8993	1.8665	1.70079	2.06979	1.73583	1.18515	2.34866	2.53362	3.17258	2.55103	2.70234	1.35814	2.96995	0.604999	3.07733	1.48941	1.98231	1.63666	5.25173	1.56921	0.423359	1.65144	12.2702	3.16355	4.22695	0.813219	2.46203	3.65829	-1.11613	4.27137	1.11879	3.37958	1.55245	2.23507	-1.71335
96	0.693406	1.2012	-0.292834	1.25788	3.7859	1.52191	4.53521	2.07413	-0.719157	3.5161	2.40528	3.47779	4.97862	1.65515	2.81718	2.16423	1.33206	1.73723	2.42158	0.73184	3.42045	2.75894	3.53366	2.233	3.72696	1.11534	4.56435	0.662675	3.44145	1.23732	2.60905	1.6703	5.75754	1.6245	1.1375	1.67278	12.0282	3.42334	4.19315	1.10411	3.49339	4.10932	-0.582297	3.70831	1.93285	3.54744	2.59785	2.60503	-1.02968
97	1.48692	0.774888	0.604377	1.32562	5.12222	1.6588	6.57266	2.26055	0.849967	3.76157	4.07279	3.61506	6.48366	1.76395	4.13693	2.34168	1.50793	1.79914	3.6208	0.549909	4.82354	2.81893	4.34893	1.97614	4.99646	0.953879	6.51896	0.859873	4.31088	1.03692	3.9637	1.53161	6.74739	1.6505	2.35224	1.70903	12.1535	3.76257	4.44823	1.4761	5.17441	4.41649	0.841508	3.18948	3.22103	3.64193	4.21288	2.83554	0.531242
98	2.62953	0.754065	1.79302	1.39831	6.69393	1.61803	8.76384	2.23712	2.75611	3.91936	5.98232	3.63294	8.17625	1.8547	5.75636	2.35875	2.08286	2.00765	5.12629	0.677972	6.48994	2.71044	5.52371	1.7978	6.43526	0.950758	8.66277	1.18443	5.57669	0.917591	5.83508	1.30583	8.09403	1.63939	3.95926	1.71175	12.6526	4.05745	4.99687	1.83558	7.39341	4.49614	2.90059	2.73254	4.80492	3.61334	6.14079	2.89957	2.6717
99	4.11468	1.17244	3.32047	1.49924	8.36553	1.40616	10.931	2.03969	4.87326	4.00152	8.13043	3.49424	10.0276	1.91048	7.62909	2.22293	3.0792	2.14624	6.75881	0.863167	8.32441	2.4852	6.97726	1.69422	7.97689	1.11027	10.7918	1.57559	7.12057	0.851918	8.01316	1.05534	9.70065	1.57471	5.86024	1.6704	13.4629	4.24423	5.82869	2.14871	10.016	4.32648	5.54573	2.31752	6.51595	3.47869	8.15685	2.81823	4.97811
100	4.73512	1.37955	3.9165	1.53194	8.97891	1.30048	11.5558	1.93626	5.62743	4.023	8.80507	3.44219	10.6695	1.91181	8.23384	2.18431	3.46082	2.17378	7.34076	0.922718	8.93393	2.30987	7.46568	1.65123	8.59443	1.22894	11.6153	1.71958	7.75155	0.876819	8.82356	1.00028	10.2238	1.55024	6.50644	1.72874	13.7209	4.30304	6.10038	2.24434	11.027	4.20722	6.48735	2.17	7.0297	3.4419	8.76501	2.80754	5.85731
[truncated: 19 more columns]

## Sheet: ankle_angle
	s01				s02				s03				s04				s07				s08				s09				s10				s11				s12				s14				s15				s16
	boot		shoe		boot		shoe		boot		shoe		boot		shoe		boot		shoe		boot		shoe		boot		shoe		boot		shoe		boot		shoe		boot		shoe		boot		shoe		boot		shoe		boot
	mean	std	mean	std	mean	std	mean	std	mean	std	mean	std	mean	std	mean	std	mean	std	mean	std	mean	std	mean	std	mean	std	mean	std	mean	std	mean	std	mean	std	mean	std	mean	std	mean	std	mean	std	mean	std	mean	std	mean	std	mean
0	-1.38357	1.67642	3.05645	1.81676	-4.14676	1.42279	-4.52941	3.90295	4.82557	1.3501	3.56495	2.70966	6.85365	1.77708	2.74746	2.67068	-1.01207	1.19857	4.15363	1.25473	2.17148	2.77598	1.12514	1.8699	-3.37124	1.05304	-5.07645	0.871607	-2.90189	3.46413	-0.857259	2.13758	-0.095069	1.83901	3.41113	1.49918	-6.94528	1.56381	-2.44836	3.64392	-2.81078	1.2598	2.59602	1.59666	-0.87528	3.45791	1.89191	2.09512	5.33752
1	-2.38158	1.39634	2.28987	1.85292	-5.14359	1.39759	-4.23935	4.85945	3.6762	1.82275	3.48319	2.46085	6.03411	1.56856	2.41939	2.07396	-2.59426	0.900972	2.80561	1.38554	1.64658	2.5419	1.18477	1.84373	-3.99627	1.15898	-5.98782	0.75092	-3.57591	2.75407	-1.29931	1.99944	-0.934164	1.92358	2.57022	1.45192	-8.19916	1.47051	-4.30769	4.10229	-3.8585	1.38163	2.41755	1.57377	-0.543637	3.51244	2.55167	1.89443	3.94974
2	-3.70124	1.35521	1.27607	2.06312	-6.23288	1.29907	-3.75376	5.7727	1.7744	2.66055	2.8374	2.36744	4.85339	1.39704	1.57497	1.44379	-4.56555	0.552137	0.964817	1.59967	0.906141	2.10663	1.20474	1.75849	-5.19346	1.33917	-7.39387	0.758533	-4.29882	1.87318	-1.96058	2.06673	-1.95438	1.8646	1.58885	1.46075	-9.73673	1.20485	-6.24704	4.45201	-5.33265	1.60799	2.01402	1.48762	-0.591315	3.41761	2.85711	1.73157	2.04218
3	-4.97854	1.71418	0.322345	2.3407	-6.92622	1.21114	-2.75655	6.39224	-0.545167	3.44408	1.73692	2.36873	3.66099	1.29951	0.393473	1.15546	-6.40014	0.578023	-0.968111	1.87967	0.187542	1.68949	1.15998	1.73764	-6.66804	1.53825	-8.81437	0.868322	-4.80962	1.10939	-2.58166	2.41238	-2.78326	1.69681	0.81741	1.62259	-11.0729	0.854199	-7.67741	4.56221	-6.93556	1.77769	1.52364	1.3459	-0.99198	3.07249	2.89892	1.71009	0.21473
4	-5.80725	2.32139	-0.187253	2.5158	-6.89734	1.22114	-1.20758	6.64118	-2.56769	3.67646	0.472204	2.33096	2.72945	1.28928	-0.750739	1.20472	-7.69452	1.08159	-2.4495	2.07898	-0.183541	1.83546	1.06528	1.77442	-7.8349	1.64819	-9.61274	0.955643	-4.92385	0.685984	-2.98962	2.89021	-3.1454	1.45612	0.430209	1.89645	-11.5517	0.621277	-8.07458	4.20631	-8.24873	1.74293	1.11939	1.23874	-1.58436	2.58184	2.86597	1.81223	-0.866451
5	-5.96424	2.95686	0.0426189	2.52188	-6.10466	1.24822	0.774727	6.56045	-3.51831	3.13619	-0.623867	2.21179	2.1779	1.3124	-1.50285	1.18861	-8.06896	1.64145	-3.05018	2.03246	-0.0142009	2.48221	1.00109	1.80438	-8.15403	1.60471	-9.36677	1.02626	-4.64271	0.762524	-3.208	3.22729	-3.02504	1.19532	0.353222	2.03022	-10.9355	0.874023	-7.39281	3.43413	-8.85613	1.36471	1.05139	1.23673	-2.22095	2.02929	2.97228	1.87384	-1.03389
6	-5.35728	3.36412	1.06465	2.41254	-4.69118	1.23146	2.93137	6.25682	-3.09619	2.25852	-1.18741	2.06455	1.91098	1.27297	-1.6241	1.14307	-7.63488	2.15618	-2.63105	1.74697	0.799258	3.13937	1.16408	1.90662	-7.30351	1.51627	-7.91887	1.0565	-3.96277	1.12041	-3.28138	3.2552	-2.61586	0.893043	0.495968	1.83477	-9.22597	1.26126	-5.68767	2.36627	-8.4839	0.774365	1.50854	1.35284	-2.71625	1.48827	3.41178	1.83142	-0.289056
7	-4.08795	3.51549	2.72221	2.31101	-2.91569	1.19923	5.00754	5.84029	-1.31174	2.04353	-1.01289	2.04772	1.96015	1.07451	-1.05537	1.42187	-6.31389	2.59383	-1.3261	1.42172	2.13806	3.53488	1.69424	2.25476	-5.36094	1.49145	-5.5313	1.01364	-2.86357	1.60819	-3.15393	2.97281	-2.11609	0.676759	0.838256	1.4062	-6.80326	1.59116	-3.39585	1.4023	-7.13089	0.491718	2.7533	1.46218	-2.88672	1.05568	4.31383	1.81299	1.15975
8	-2.29785	3.46349	4.74281	2.30302	-0.930965	1.16218	6.88046	5.37847	1.28787	2.31919	0.0412673	2.0567	2.34669	0.81098	0.127359	2.06405	-4.41191	2.9303	0.590713	1.20735	3.87901	3.63258	2.70376	2.81121	-2.83084	1.48625	-2.78652	0.940796	-1.31161	2.16939	-2.65228	2.62916	-1.55458	0.618612	1.54686	1.06492	-4.15112	1.7595	-0.819061	1.05225	-4.99206	0.60192	4.60976	1.51635	-2.55013	0.731398	5.71542	1.86417	3.14397
9	-0.227322	3.36118	6.87015	2.35709	1.13586	1.10606	8.53771	4.85187	4.07432	2.48896	1.70558	2.00019	3.194	0.650766	1.66702	2.69178	-2.08923	3.09531	2.75946	1.06824	5.83364	3.54855	4.03859	3.44512	-0.207012	1.39436	-0.13259	0.868168	0.637659	2.67159	-1.63198	2.53376	-0.828309	0.656644	2.70101	1.03857	-1.59061	1.80123	1.78142	1.24218	-2.34875	0.554599	6.89775	1.45035	-1.59456	0.576702	7.53521	1.89718	5.48511
10	2.00772	3.31496	8.953	2.47262	3.20343	0.999998	9.97957	4.2718	6.61107	2.52406	3.71455	1.76122	4.4909	0.698502	3.40078	3.00984	0.367949	3.09293	4.95319	0.971795	7.88735	3.40909	5.53458	4.06361	2.24439	1.28529	2.24386	0.864056	2.86254	3.0004	-0.0692435	2.66275	0.162494	0.696168	4.27576	1.19102	0.777405	1.73099	4.30328	1.40133	0.524101	0.442414	9.29712	1.38736	-0.0756222	0.458417	9.67375	1.87045	8.04269
11	4.33029	3.33167	10.9706	2.60378	5.18698	0.870003	11.2459	3.65758	8.73188	2.58342	5.75234	1.36646	6.21409	0.807276	5.17344	3.04099	2.77223	2.92283	7.0245	0.999659	9.97637	3.30106	7.04714	4.65509	4.53713	1.21622	4.42495	0.939423	5.20151	3.12181	1.93409	2.87013	1.44857	0.73102	6.10429	1.423	3.01766	1.59428	6.71455	1.43256	3.42419	0.583005	11.6338	1.41499	1.95473	0.341077	11.9923	1.79599	10.6734
12	6.69862	3.35752	12.9551	2.69497	7.02317	0.765416	12.3191	3.00728	10.4644	2.74149	7.6154	0.883069	8.22847	0.848296	6.92603	2.84283	4.98841	2.66046	8.86545	1.14296	12.0408	3.24722	8.55616	5.12155	6.75122	1.18933	6.54916	1.05678	7.53204	3.03555	4.26044	3.07413	2.96431	0.767313	8.04315	1.75056	5.21657	1.41565	9.03441	1.36316	6.17259	0.761312	13.8397	1.53859	4.29522	0.376279	14.3775	1.72897	13.2192
13	9.01738	3.30937	14.9124	2.71472	8.70956	0.742134	13.2118	2.29522	11.8513	2.92517	9.19536	0.661318	10.3567	0.825424	8.62855	2.57076	6.86866	2.36676	10.456	1.29659	14.0194	3.21987	10.1356	5.29331	8.91232	1.2012	8.69764	1.14781	9.74983	2.76561	6.7601	3.24349	4.63635	0.843863	9.98375	2.12279	7.44314	1.22922	11.2879	1.22235	8.64323	0.858843	15.8722	1.71277	6.82428	0.564942	16.7298	1.69584	15.5238
14	11.1734	3.14733	16.7955	2.66507	10.2488	0.792835	13.9356	1.50239	12.9189	3.14256	10.4719	0.946066	12.3901	0.76845	10.217	2.26373	8.40177	2.09261	11.7394	1.40099	15.8191	3.17474	11.8019	5.11312	10.9166	1.22361	10.819	1.16164	11.7485	2.34022	9.3153	3.30059	6.40993	1.00123	11.8857	2.47308	9.70951	1.09106	13.483	1.02596	10.7504	0.885071	17.7351	1.8553	9.38466	0.749571	18.9696	1.6664	17.4941
15	13.0464	2.91545	18.4967	2.58545	11.6005	0.89031	14.4625	0.71498	13.5702	3.4182	11.4329	1.33444	14.1297	0.666244	11.6395	1.91866	9.53345	1.85873	12.6995	1.46443	17.3938	3.11456	13.5465	4.6145	12.6172	1.22387	12.7768	1.09013	13.5	1.85511	11.759	3.21282	8.22769	1.21498	13.7121	2.75137	11.9776	1.06292	15.6145	0.799164	12.5064	0.95758	19.3989	1.95986	11.8389	0.855865	21.0457	1.60569	19.0842
16	14.5733	2.67426	19.9536	2.52579	12.6939	0.984135	14.7401	1.09926	13.6975	3.8335	12.0751	1.66679	15.4535	0.628591	12.7989	1.47163	10.3357	1.66139	13.3005	1.53531	18.7154	3.07436	15.2439	3.97889	13.9234	1.15845	14.3866	0.944235	14.9466	1.39878	13.962	2.99836	10.0275	1.4109	15.4277	2.96502	14.1736	1.12973	17.6692	0.579025	13.9482	1.12465	20.8508	2.01633	14.0727	0.901535	22.8933	1.50022	20.2898
17	15.7047	2.50155	21.0623	2.53833	13.3792	1.04382	14.6641	2.33976	13.1066	4.37483	12.3521	1.90034	16.322	0.651464	13.6389	0.916166	10.7904	1.49513	13.5038	1.66434	19.7664	3.0793	16.7609	3.34156	14.8082	1.05345	15.5269	0.797795	16.1159	1.02031	15.8233	2.70524	11.7441	1.54513	16.9874	3.12835	16.1914	1.19679	19.5842	0.410603	15.0865	1.38294	22.053	2.07009	16.0092	0.894283	24.4274	1.38511	21.149
18	16.4739	2.43309	21.8242	2.64105	13.617	1.06604	14.1034	3.77794	11.7397	4.94119	12.1967	2.12603	16.7109	0.773038	14.0512	0.233392	10.924	1.36687	13.2819	1.88009	20.5452	3.19354	18.0198	2.82038	15.2708	0.957597	16.1259	0.681659	16.9946	0.756916	17.3143	2.41031	13.2789	1.58469	18.3123	3.24497	17.9254	1.17103	21.2646	0.334268	15.9345	1.69934	22.9817	2.1202	17.5943	0.854435	25.5794	1.28509	21.6191
19	16.8734	2.4158	22.1674	2.82901	13.3046	1.11409	12.9904	5.2333	9.55159	5.43146	11.5613	2.34425	16.6368	0.941598	13.9664	0.580641	10.6474	1.34332	12.5537	2.20086	21.0333	3.44543	18.9484	2.45348	15.2662	0.914509	16.1539	0.615873	17.545	0.640053	18.4674	2.20099	14.6002	1.55405	19.3696	3.29516	19.2674	1.05354	22.6003	0.326336	16.3947	2.06598	23.5768	2.20992	18.8111	0.803438	26.2587	1.28754	21.6716
20	16.8761	2.43138	22.0722	3.08595	12.4265	1.22442	11.3372	6.61309	6.66147	5.79893	10.3696	2.54288	16.0367	1.18176	13.3131	1.42672	9.9413	1.50115	11.3228	2.59883	21.1846	3.88914	19.558	2.30287	14.7165	0.974746	15.5903	0.677197	17.7415	0.703611	19.2885	2.12065	15.6314	1.43826	20.0862	3.291	20.1565	0.940549	23.4641	0.348741	16.4051	2.50229	23.8019	2.32283	19.6094	0.692393	26.441	1.41775	21.1843
21	16.351	2.42865	21.4744	3.40668	10.9113	1.46483	9.12807	7.86596	3.19236	6.03101	8.64518	2.74004	14.8746	1.47776	12.0536	2.2652	8.71288	1.87159	9.50478	3.07869	20.9875	4.51515	19.8419	2.38727	13.4225	1.16173	14.3634	0.827989	17.4847	0.910892	19.7709	2.18818	16.3408	1.27426	20.4172	3.2313	20.5514	1.05516	23.8059	0.411748	15.8461	3.07471	23.5835	2.51322	19.9553	0.597065	26.084	1.71347	20.0255
22	15.237	2.47563	20.3087	3.79497	8.71137	1.74712	6.49714	8.9278	-0.708707	6.14446	6.45288	2.89883	13.0733	1.79683	10.2201	3.06747	6.99735	2.336	7.16896	3.56509	20.3472	5.25858	19.7765	2.78406	11.2453	1.50004	12.3248	1.08675	16.6844	1.3057	19.8693	2.42362	16.6859	1.05826	20.3024	3.143	20.4777	1.54478	23.5764	0.610126	14.5897	3.78647	22.8869	2.77105	19.8017	0.55094	25.1553	2.09789	18.1803
23	13.4978	2.5829	18.5651	4.25115	5.87077	2.08219	3.48008	9.74399	-4.89614	6.17208	3.8667	3.01562	10.6418	2.10683	7.77902	3.77012	4.77941	2.83292	4.30493	4.07888	19.2393	6.04313	19.3807	3.49937	8.14693	1.90996	9.3877	1.53997	15.2528	1.87999	19.4923	2.85247	16.6215	0.869535	19.7065	3.06935	19.9257	2.30023	22.776	1.04461	12.6025	4.6241	21.6362	3.15348	19.096	0.599811	23.6415	2.60736	15.5558
24	11.1205	2.80701	16.1883	4.76709	2.4487	2.40824	0.193347	10.2831	-9.19729	6.15872	0.997194	3.03309	7.60161	2.33577	4.83323	4.34874	2.1319	3.3185	0.99326	4.56011	17.6631	6.79716	18.5814	4.49547	4.13532	2.26598	5.5781	2.07267	13.1243	2.62082	18.5733	3.47446	16.1075	0.769366	18.5752	2.9354	18.9177	3.22253	21.4662	1.57884	9.81424	5.5433	19.8324	3.59792	17.8146	0.730338	21.5146	3.17573	12.2131
25	8.18992	3.14569	13.2456	5.29687	-1.40136	2.67729	-3.32929	10.5112	-13.4397	6.0989	-2.07663	2.96569	4.08917	2.49338	1.3942	4.8134	-0.929625	3.81125	-2.71983	5.04383	15.5981	7.50591	17.4032	5.6561	-0.585518	2.55394	1.01801	2.58061	10.2693	3.42101	17.0067	4.24685	15.1078	0.846019	16.9173	2.78391	17.4809	4.2168	19.6825	2.1112	6.30688	6.44987	17.4403	4.077	15.9263	0.963174	18.7977	3.81648	8.15973
26	4.73985	3.52142	9.74357	5.79339	-5.51044	2.8572	-6.99144	10.4507	-17.4635	5.95317	-5.28632	2.7962	0.218615	2.53289	-2.38374	5.15859	-4.33707	4.25917	-6.75159	5.43841	13.1645	8.15825	15.787	6.89029	-5.81376	2.72851	-4.09377	3.03438	6.71038	4.24338	14.7651	4.99347	13.5663	1.04722	14.7426	2.59729	15.5712	5.14825	17.4521	2.52651	2.14996	7.21321	14.5012	4.49774	13.4751	1.24719	15.5377	4.43798	3.42193
27	0.869983	3.90503	5.81491	6.20337	-9.70233	2.92473	-10.7083	10.1245	-21.1339	5.6693	-8.55475	2.5509	-3.83792	2.50789	-6.41733	5.41583	-8.01673	4.59223	-10.9814	5.72954	10.3665	8.71261	13.7385	8.10102	-11.2996	2.75639	-9.6186	3.4326	2.51175	4.97156	11.8375	5.69279	11.5008	1.33603	12.0816	2.3684	13.2747	6.00884	14.8026	2.74713	-2.48286	7.81471	11.013	4.85727	10.4919	1.59927	11.8463	4.9857	-1.87196
28	-3.2865	4.16874	1.54749	6.47217	-13.813	2.88072	-14.377	9.64404	-24.3492	5.25019	-11.834	2.2578	-7.94319	2.41985	-10.58	5.55198	-11.8188	4.71712	-15.2848	5.83451	7.29013	9.09023	11.2902	9.22267	-16.7593	2.63213	-15.3593	3.77617	-2.18845	5.62856	8.30621	6.31254	8.9121	1.61787	9.01508	2.15437	10.5867	6.72786	11.7632	2.81978	-7.40002	8.16217	7.04248	5.12053	7.07233	1.96404	7.82811	5.39586	-7.51218
29	-7.51811	4.26481	-2.91934	6.56877	-17.7109	2.75119	-17.9078	9.07896	-27.0794	4.73929	-15.0876	1.95104	-11.9479	2.28067	-14.752	5.55019	-15.5506	4.59499	-19.5224	5.74463	3.98168	9.20749	8.43334	10.1629	-21.8786	2.37072	-21.0738	4.05931	-7.22893	6.13549	4.21437	6.83628	5.86514	1.90311	5.61405	1.97695	7.53685	7.31575	8.35448	2.75479	-12.3197	8.19386	2.63761	5.3084	3.32553	2.30094	3.60323	5.66608	-13.1341
30	-11.5512	4.12135	-7.42307	6.48154	-21.2563	2.55183	-21.2168	8.47933	-29.4139	4.27439	-18.3217	1.67059	-15.701	2.09006	-18.8379	5.40391	-19.0506	4.27744	-23.5839	5.4807	0.513585	8.93312	5.27429	10.9157	-26.3464	2.03251	-26.5462	4.24418	-12.3527	6.4443	-0.303923	7.31338	2.45526	2.15779	1.9861	1.97218	4.14998	7.77005	4.63293	2.68766	-16.9473	7.83857	-2.0542	5.38772	-0.629661	2.57674	-0.735153	5.78696	-18.3004
31	-15.1945	3.78688	-11.7967	6.24899	-24.3824	2.34054	-24.3001	7.83407	-31.4668	3.9242	-21.5691	1.4443	-19.0481	1.84293	-22.7468	5.14335	-22.1956	3.83095	-27.4164	5.09585	-3.00715	8.3122	1.86032	11.4126	-29.8763	1.66644	-31.6836	4.33466	-17.2608	6.43084	-5.13503	7.70996	-1.25352	2.40289	-1.80267	2.21732	0.441768	8.0947	0.6725	2.65872	-21.0056	7.09255	-6.87806	5.34692	-4.66164	2.76655	-5.10182	5.80288	-22.7208
32	-18.3623	3.32403	-15.9452	5.96127	-27.1052	2.17349	-27.0957	7.06729	-33.2436	3.64546	-24.8509	1.29062	-21.9092	1.62657	-26.4385	4.87971	-24.9779	3.36275	-30.9412	4.5874	-6.45221	7.40833	-1.68762	11.6385	-32.4639	1.40658	-36.5262	4.32121	-21.6375	6.01155	-10.0946	7.97526	-5.15873	2.63616	-5.70084	2.71517	-3.53172	8.30699	-3.45282	2.72076	-24.2756	6.00848	-11.6715	5.16167	-8.63808	2.83588	-9.43221	5.73954	-26.226
33	-21.162	2.93855	-19.8475	5.7236	-29.5515	2.03767	-29.6103	6.07876	-34.657	3.2646	-28.1536	1.21502	-24.295	1.47595	-29.9875	4.72505	-27.4199	2.88736	-34.055	3.92802	-9.71059	6.42591	-5.28726	11.5574	-34.2941	1.33066	-41.0596	4.08015	-25.2929	5.23555	-14.9828	8.05009	-9.18559	2.82861	-9.672	3.35199	-7.68722	8.36876	-7.66435	2.8648	-26.719	4.85251	-16.2634	4.80047	-12.4353	2.79487	-13.6682	5.64924	-28.8782
34	-23.7914	2.71887	-23.5716	5.59521	-31.8243	1.84709	-31.8146	4.8786	-35.5234	2.61087	-31.4228	1.20184	-26.3722	1.47869	-33.479	4.78661	-29.5235	2.38288	-36.522	3.02061	-12.7062	5.54148	-8.85049	11.1512	-35.6709	1.34623	-45.0892	3.3637	-28.1198	4.26625	-19.5665	7.87008	-13.197	2.93653	-13.6596	4.01705	-11.902	8.26966	-11.8963	3.03865	-28.4513	3.8333	-20.5588	4.31344	-15.9037	2.62448	-17.7686	5.57096	-30.8776
35	-26.3371	2.65113	-27.1772	5.53974	-33.8123	1.42039	-33.6535	3.52436	-35.806	1.87987	-34.5352	1.2323	-28.3004	1.56433	-36.9633	5.02304	-31.2164	1.79575	-38.1072	2.11464	-15.404	4.81135	-12.2672	10.4381	-36.7456	1.36585	-48.2845	2.1306	-30.3288	3.40764	-23.7198	7.46624	-17.0015	2.89695	-17.5957	4.62228	-16.0338	7.94852	-16.0881	3.16644	-29.5944	3.11684	-24.417	3.72968	-18.9275	2.38654	-21.6279	5.54161	-32.2431
36	-28.6842	2.50575	-30.6385	5.38488	-35.252	0.768177	-35.0663	2.28992	-35.4859	1.79975	-37.2855	1.31954	-30.1283	1.68571	-40.3256	5.26863	-32.3862	1.41381	-38.6547	1.71459	-17.8206	4.0828	-15.4541	9.45914	-37.5035	1.32734	-50.2252	0.848716	-32.1521	2.9484	-27.4055	6.92312	-20.4769	2.77234	-21.4373	5.16273	-19.903	7.35977	-20.2001	3.18899	-30.3406	2.62526	-27.7939	3.17063	-21.479	2.15321	-25.1369	5.50579	-32.9963
37	-30.5497	2.09872	-33.7895	4.92577	-35.8716	0.0678149	-35.9532	1.60453	-34.7251	2.53981	-39.3597	1.64644	-31.6775	1.80695	-43.2828	5.37971	-32.9254	1.67592	-38.2219	1.99312	-19.9331	3.14233	-18.2567	8.19079	-37.8409	1.24271	-50.8495	0.706137	-33.8946	2.85698	-30.6969	6.35811	-23.5221	2.61046	-25.1828	5.69547	-23.319	6.49464	-24.1605	3.08217	-30.7688	2.24045	-30.6274	2.63219	-23.5836	1.99287	-28.0305	5.36518	-33.0875
38	-31.633	1.40248	-36.3503	4.1125	-35.6087	0.630451	-36.301	1.71113	-33.6263	3.24981	-40.4872	2.3771	-32.7185	2.02587	-45.3969	5.16672	-32.8034	2.20009	-37.0862	2.2031	-21.6432	1.92891	-20.5758	6.69836	-37.7659	1.17683	-50.4528	1.09616	-35.6053	2.91651	-33.6515	5.92427	-26.1996	2.60369	-28.8349	6.24105	-26.2233	5.46402	-27.8874	2.87586	-30.9334	1.9337	-32.9237	2.13625	-25.3626	1.87051	-30.0806	5.11322	-32.5291
39	-31.8736	0.690626	-38.0988	3.04261	-34.7244	0.941405	-36.0531	2.06418	-32.3462	3.65724	-40.5404	3.3027	-32.9964	2.28582	-46.4287	4.97742	-32.1565	2.48726	-35.5865	1.99345	-22.8165	1.16687	-22.3278	5.01213	-37.425	1.15946	-49.4575	0.936316	-37.2083	2.92424	-36.2245	5.60144	-28.6631	2.8549	-32.3574	6.68995	-28.5666	4.42578	-31.327	2.65446	-30.8842	1.7644	-34.6541	1.59646	-26.8577	1.74867	-31.0811	4.66353	-31.5376
40	-31.3915	0.576117	-38.8726	1.93141	-33.5521	0.944613	-35.3976	2.30772	-30.9679	3.81999	-39.5417	4.14697	-32.5542	2.5026	-46.3083	4.77961	-31.157	2.40253	-34.0538	1.48469	-23.2972	1.90513	-23.4808	3.29353	-36.9475	1.17733	-48.3629	0.503066	-38.4953	2.87376	-38.2251	5.38308	-31.0358	3.34441	-35.6401	6.8688	-30.3445	3.56876	-34.3578	2.46782	-30.653	1.80516	-35.7928	1.11458	-28.0298	1.68961	-31.0942	4.22695	-30.3223
41	-30.4437	0.865705	-38.8036	0.969406	-32.3642	0.811623	-34.4479	2.31239	-29.5764	3.96667	-37.8464	4.70662	-31.4763	2.58163	-45.2425	4.73685	-30.0453	2.11374	-32.6755	0.879115	-23.0955	2.69749	-24.0803	1.86841	-36.4144	1.20079	-47.3847	0.598001	-39.2709	2.90392	-39.5202	5.26522	-33.2916	3.89878	-38.4217	6.553	-31.7041	2.96696	-36.9329	2.35828	-30.3219	1.98562	-36.2835	0.973857	-28.7863	1.76242	-30.327	3.79392	-29.1146
42	-29.292	0.965533	-38.0233	0.477597	-31.2932	0.762289	-33.3823	2.13082	-28.1827	4.22392	-35.7218	4.83497	-30.0422	2.54186	-43.6121	4.6909	-28.95	1.79742	-31.5117	0.412152	-22.3949	3.04957	-24.1892	1.14907	-35.8329	1.2156	-46.561	1.16555	-39.4336	2.97689	-40.0095	5.38861	-35.2009	4.27597	-40.4783	5.84229	-32.6567	2.59499	-38.952	2.25664	-29.9239	2.20312	-36.1353	1.19291	-28.9663	1.86357	-29.1681	3.42224	-28.0226
43	-28.1474	0.904522	-36.82	0.738298	-30.3765	0.814113	-32.3278	1.84533	-26.7716	4.55653	-33.5097	4.66254	-28.4911	2.4461	-41.7583	4.61409	-27.9633	1.55595	-30.5515	0.396556	-21.4873	2.99208	-23.8479	1.11547	-35.1695	1.22261	-45.7862	1.66838	-39.0427	2.97466	-39.765	5.83172	-36.4478	4.36994	-41.5517	4.95996	-33.2581	2.26407	-40.2321	2.1511	-29.4995	2.38091	-35.4988	1.46365	-28.612	1.87523	-27.9267	3.12251	-27.1059
44	-27.1061	0.773715	-35.3951	1.08717	-29.5427	0.844523	-31.3354	1.52396	-25.3142	4.84662	-31.3999	4.32242	-27.0286	2.35625	-39.9508	4.52606	-27.1103	1.46657	-29.7811	0.624005	-20.6622	2.84693	-23.2717	1.0211	-34.3707	1.24849	-44.9726	2.01352	-38.2402	2.78285	-38.9476	6.61824	-36.8205	4.20017	-41.6282	4.12912	-33.5017	1.93298	-40.7693	2.02829	-29.0595	2.49147	-34.5628	1.63776	-27.7968	1.68533	-26.8288	2.87612	-26.3941
45	-26.2048	0.663625	-33.9486	1.38301	-28.7278	0.803696	-30.4176	1.21633	-23.8111	5.01785	-29.4999	3.97952	-25.7729	2.26743	-38.2852	4.4601	-26.3893	1.50954	-29.2056	0.814273	-20.0522	2.81422	-22.5776	0.728243	-33.4276	1.28955	-44.0529	2.20098	-37.2293	2.43092	-37.7305	7.42508	-36.339	3.94362	-40.8155	3.67147	-33.3465	1.57365	-40.442	1.97647	-28.623	2.56143	-33.5693	1.80224	-26.7064	1.3643	-25.9322	2.70592	-25.8991
46	-25.4506	0.618827	-32.584	1.64079	-27.8499	0.730973	-29.5552	0.949518	-22.2948	5.02786	-27.8283	3.73726	-24.6954	2.17672	-36.7498	4.3884	-25.7953	1.65731	-28.8437	0.950046	-19.6861	2.94114	-21.918	0.510444	-32.3493	1.31626	-43.0174	2.28287	-36.1624	2.00454	-36.3212	7.98071	-35.1968	3.70307	-39.4633	3.58652	-32.8055	1.2638	-39.3983	1.98774	-28.1918	2.57629	-32.6576	2.048	-25.5483	1.02118	-25.2055	2.58488	-25.5482
47	-24.8379	0.644514	-31.3475	1.87609	-26.8853	0.694678	-28.7135	0.789075	-20.8185	4.90001	-26.3604	3.62328	-23.7487	2.04332	-35.2787	4.28255	-25.3135	1.88142	-28.6889	1.03865	-19.481	3.14697	-21.3607	0.528052	-31.163	1.30112	-41.8559	2.33402	-35.1122	1.61603	-34.8108	8.1709	-33.7624	3.54861	-37.9077	3.85411	-31.9358	1.03234	-37.8443	2.07236	-27.73	2.48883	-31.8361	2.37702	-24.4636	0.751841	-24.559	2.4992	-25.2422
48	-24.3303	0.733153	-30.2468	2.07529	-25.831	0.753334	-27.8753	0.824109	-19.4442	4.66814	-25.0639	3.59968	-22.8511	1.85814	-33.8203	4.12536	-24.9317	2.14278	-28.6821	1.05511	-19.3372	3.37932	-20.9196	0.55783	-29.9077	1.26937	-40.5442	2.40648	-34.0966	1.32552	-33.3334	8.06427	-32.3108	3.50659	-36.3933	4.35141	-30.7945	0.86112	-36.0045	2.16562	-27.2004	2.22063	-31.0472	2.72444	-23.5341	0.615276	-23.9401	2.44196	-24.8517
49	-23.8785	0.86536	-29.2436	2.22848	-24.7129	0.897155	-27.0262	1.00311	-18.1851	4.37617	-23.9513	3.62969	-21.9778	1.61308	-32.3455	3.92353	-24.6104	2.42418	-28.6958	0.957852	-19.1692	3.62539	-20.5615	0.498219	-28.6071	1.2579	-39.0926	2.494	-33.1295	1.14702	-31.9305	7.82547	-30.984	3.54965	-35.0447	4.97258	-29.4936	0.727554	-34.0877	2.24583	-26.604	1.79281	-30.2109	3.00661	-22.7512	0.566967	-23.2968	2.41624	-24.2696
50	-23.4156	1.00084	-28.3167	2.3102	-23.5544	1.07099	-26.1498	1.18285	-17.0782	4.0367	-22.9922	3.67486	-21.1043	1.32692	-30.8651	3.7007	-24.3187	2.68517	-28.5818	0.79487	-18.9274	3.91243	-20.2406	0.383292	-27.262	1.25249	-37.5126	2.57598	-32.2028	1.05632	-30.6449	7.61119	-29.8169	3.66471	-33.877	5.57172	-28.1265	0.593685	-32.1836	2.31971	-25.9692	1.29188	-29.2595	3.14471	-22.0657	0.561936	-22.588	2.40689	-23.405
51	-22.8925	1.11734	-27.4226	2.33464	-22.4077	1.2247	-25.2409	1.30565	-16.0901	3.66275	-22.1892	3.7329	-20.2162	1.03971	-29.4062	3.45471	-23.9924	2.87849	-28.233	0.678554	-18.5564	4.27143	-19.8799	0.261762	-25.8234	1.21506	-35.8379	2.6135	-31.3138	1.0164	-29.4825	7.5268	-28.7295	3.7959	-32.7979	6.05681	-26.7352	0.442265	-30.2904	2.40123	-25.3274	0.848617	-28.2063	3.15945	-21.3837	0.58975	-21.757	2.42805	-22.2481
52	-22.2506	1.20172	-26.536	2.3212	-21.3047	1.31671	-24.2685	1.36595	-15.2269	3.25647	-21.461	3.82389	-19.2839	0.778265	-27.9888	3.18098	-23.6134	3.01417	-27.5899	0.81155	-18.0657	4.67363	-19.4271	0.257278	-24.2708	1.20054	-34.1138	2.58676	-30.4092	1.02511	-28.3716	7.58103	-27.6219	3.90466	-31.7064	6.33863	-25.3224	0.34533	-28.3597	2.50761	-24.673	0.621388	-27.0453	3.05353	-20.6327	0.639908	-20.7427	2.44351	-20.8282
53	-21.4779	1.23482	-25.6156	2.28988	-20.2551	1.33839	-23.2299	1.40338	-14.4517	2.84422	-20.784	3.97955	-18.2555	0.570482	-26.6468	2.87956	-23.1575	3.05736	-26.6803	1.04217	-17.4462	5.03025	-18.8501	0.49157	-22.6098	1.31264	-32.4306	2.49447	-29.4411	1.07906	-27.2583	7.75407	-26.4112	3.95971	-30.4686	6.37757	-23.8537	0.410284	-26.3292	2.63791	-24.0086	0.694653	-25.8166	2.89118	-19.7742	0.707151	-19.5193	2.46633	-19.2363
54	-20.5983	1.21481	-24.6161	2.2504	-19.2543	1.31767	-22.1159	1.43329	-13.7619	2.45177	-20.1473	4.20893	-17.1157	0.450425	-25.3968	2.57268	-22.6679	3.04549	-25.5755	1.23525	-16.7206	5.21622	-18.1416	0.83755	-20.8805	1.55096	-30.8302	2.37037	-28.3675	1.16465	-26.089	7.98341	-25.0342	3.93042	-28.9966	6.19439	-22.2816	0.577273	-24.1411	2.77694	-23.3367	0.937221	-24.567	2.67526	-18.7907	0.760649	-18.0944	2.47323	-17.5519
55	-19.6644	1.154	-23.5123	2.18996	-18.294	1.29816	-20.9324	1.46753	-13.1271	2.11337	-19.5898	4.504	-15.8641	0.53333	-24.2602	2.30779	-22.1715	3.00843	-24.396	1.35609	-15.9397	5.1976	-17.3064	1.21673	-19.1197	1.82453	-29.2875	2.24458	-27.1632	1.30011	-24.8486	8.19104	-23.5103	3.84156	-27.2628	5.80471	-20.5981	0.738183	-21.8064	2.89789	-22.6891	1.21402	-23.3739	2.42474	-17.6854	0.76859	-16.561	2.47602	-15.8897
56	-18.7364	1.08958	-22.2905	2.11017	-17.3655	1.30079	-19.7002	1.47983	-12.5515	1.87299	-19.1566	4.82201	-14.5543	0.771869	-23.2431	2.10929	-21.6882	2.98802	-23.2428	1.43989	-15.1407	4.99515	-16.3785	1.58074	-17.3816	2.07722	-27.737	2.14886	-25.8422	1.46721	-23.5311	8.30991	-21.8832	3.69718	-25.342	5.29969	-18.8189	0.853062	-19.3896	2.96102	-22.1016	1.48524	-22.3232	2.17861	-16.4918	0.734738	-15.0257	2.49145	-14.3579
57	-17.8458	1.05153	-20.974	2.02253	-16.4466	1.31589	-18.4547	1.44732	-12.0304	1.72646	-18.8864	5.10006	-13.2457	1.05385	-22.3408	1.99053	-21.2307	3.0345	-22.1588	1.50866	-14.3559	4.7218	-15.3682	1.9035	-15.7133	2.31674	-26.1406	2.06583	-24.4341	1.62527	-22.1337	8.3313	-20.2443	3.50603	-23.3423	4.76206	-17.0091	0.908775	-17.0039	2.95882	-21.5829	1.72227	-21.4617	1.94647	-15.2307	0.65728	-13.5739	2.51634	-13.0728
58	-16.9931	1.04871	-19.5969	1.93307	-15.5051	1.3123	-17.2447	1.35522	-11.544	1.59791	-18.771	5.28745	-11.9964	1.312	-21.5251	1.95179	-20.7825	3.17065	-21.1165	1.57255	-13.5842	4.47074	-14.2973	2.19445	-14.1588	2.57088	-24.517	1.99062	-22.959	1.715	-20.6815	8.27454	-18.669	3.28404	-21.3928	4.28536	-15.2422	0.898939	-14.7443	2.90653	-21.109	1.90187	-20.7959	1.7767	-13.9278	0.595456	-12.2338	2.52149	-12.0513
59	-16.1601	1.06568	-18.2096	1.85374	-14.5207	1.27304	-16.1014	1.23649	-11.0732	1.46242	-18.7611	5.37995	-10.8521	1.51114	-20.7663	1.9553	-20.3586	3.40402	-20.0716	1.64608	-12.8219	4.28082	-13.1682	2.44212	-12.7281	2.84777	-22.9405	1.93247	-21.4346	1.72801	-19.1894	8.16766	-17.2198	3.05502	-19.5915	3.91705	-13.6015	0.828017	-12.708	2.82906	-20.6374	2.00619	-20.2584	1.64326	-12.608	0.626828	-10.9714	2.49902	-11.2375
60	-15.3218	1.078	-16.8603	1.7905	-13.5018	1.20168	-15.0365	1.11564	-10.6113	1.35289	-18.7916	5.41909	-9.83125	1.63661	-20.0319	1.94425	-19.9518	3.70059	-19.0008	1.74289	-12.0483	4.14676	-12.027	2.63898	-11.4378	3.12756	-21.5141	1.91101	-19.8796	1.72848	-17.6714	8.01211	-15.9203	2.84168	-17.9739	3.6453	-12.1384	0.730014	-10.8978	2.76362	-20.1381	2.03615	-19.7672	1.54991	-11.314	0.801774	-9.72673	2.46442	-10.5268
61	-14.4509	1.07394	-15.5551	1.75127	-12.4907	1.14249	-14.069	1.01233	-10.149	1.32768	-18.794	5.46065	-8.95188	1.69253	-19.2906	1.87472	-19.5465	3.98821	-17.8939	1.86408	-11.2581	4.04292	-10.9059	2.76561	-10.2883	3.36256	-20.2782	1.90772	-18.3176	1.77422	-16.1415	7.81374	-14.7674	2.64175	-16.5472	3.42418	-10.838	0.639909	-9.27999	2.74522	-19.5951	2.03879	-19.2264	1.48008	-10.0946	1.05024	-8.47382	2.43826	-9.81093
62	-13.5378	1.05377	-14.2808	1.74098	-11.5198	1.13302	-13.1761	0.940663	-9.68271	1.37827	-18.7205	5.53033	-8.19103	1.69487	-18.5233	1.72157	-19.1207	4.20273	-16.7627	1.99649	-10.4666	3.96226	-9.83933	2.8181	-9.26855	3.5507	-19.2085	1.87291	-16.7968	1.87884	-14.6165	7.57745	-13.7224	2.43789	-15.2919	3.16873	-9.68192	0.588215	-7.80679	2.77121	-19.0061	2.05358	-18.5818	1.40176	-9.0239	1.29171	-7.24311	2.41979	-8.99114
63	-12.5988	1.01851	-13.0057	1.75551	-10.5988	1.15542	-12.3637	0.906751	-9.21652	1.45221	-18.5775	5.61997	-7.5212	1.641	-17.7201	1.53494	-18.6385	4.31218	-15.6003	2.12699	-9.70082	3.90011	-8.83849	2.82369	-8.36958	3.74645	-18.2602	1.76054	-15.3695	1.97665	-13.1203	7.33172	-12.7455	2.22611	-14.1823	2.85961	-8.60605	0.602376	-6.41476	2.80316	-18.3837	2.09275	-17.8228	1.3238	-8.12657	1.51462	-6.09575	2.39184	-8.02679
64	-11.6615	0.960852	-11.7141	1.79132	-9.73659	1.16316	-11.6266	0.898994	-8.79059	1.50205	-18.3838	5.69282	-6.88785	1.54172	-16.8734	1.36573	-18.0887	4.31465	-14.4322	2.23886	-8.97496	3.8517	-7.91281	2.81613	-7.61397	3.96634	-17.3764	1.57309	-14.0728	2.00307	-11.6745	7.11028	-11.8106	2.00935	-13.1938	2.51318	-7.57579	0.653583	-5.11385	2.79004	-17.7486	2.13798	-16.9671	1.25438	-7.40765	1.70427	-5.06127	2.34009	-6.90718
65	-10.74	0.889725	-10.4235	1.83276	-8.95319	1.15485	-10.9722	0.909151	-8.4382	1.51944	-18.1547	5.69913	-6.25785	1.41456	-15.9965	1.27729	-17.4751	4.24095	-13.3066	2.32087	-8.29499	3.78228	-7.06223	2.81599	-7.01535	4.12351	-16.5562	1.33475	-12.8941	1.91083	-10.2906	6.93197	-10.9162	1.80529	-12.2835	2.17444	-6.60021	0.700022	-3.95137	2.71326	-17.1188	2.16046	-16.0248	1.24101	-6.8404	1.90229	-4.15521	2.25642	-5.69257
66	-9.82984	0.828791	-9.17316	1.86143	-8.28437	1.14037	-10.3944	0.920728	-8.18093	1.49467	-17.8885	5.6053	-5.62928	1.28014	-15.1012	1.28756	-16.8265	4.13515	-12.278	2.37112	-7.65327	3.69259	-6.27539	2.82157	-6.56699	4.12364	-15.8259	1.08109	-11.7892	1.72969	-8.99051	6.81409	-10.074	1.60947	-11.3935	1.89012	-5.7075	0.721514	-2.98001	2.57098	-16.497	2.14889	-15.0106	1.27432	-6.37617	2.1095	-3.36171	2.15332	-4.43276
67	-8.92602	0.791719	-7.99588	1.88781	-7.75215	1.13303	-9.87132	0.919879	-7.99662	1.4443	-17.5772	5.37557	-5.04777	1.14061	-14.2084	1.37509	-16.1724	4.03964	-11.353	2.38995	-7.05528	3.59579	-5.51484	2.82563	-6.2566	3.91165	-15.1998	0.880298	-10.7041	1.51315	-7.77492	6.73795	-9.31018	1.42842	-10.4634	1.67081	-4.95153	0.698769	-2.21854	2.42747	-15.8705	2.10799	-13.9189	1.3254	-5.98414	2.33079	-2.69538	2.02894	-3.17766
68	-8.05178	0.775499	-6.89113	1.91735	-7.33431	1.12492	-9.37666	0.900208	-7.85859	1.4112	-17.2317	5.02134	-4.54908	1.0212	-13.3475	1.5122	-15.545	3.985	-10.4897	2.38699	-6.50449	3.49902	-4.74594	2.83721	-6.0646	3.52646	-14.6677	0.770709	-9.6285	1.33202	-6.636	6.6721	-8.62585	1.24093	-9.48506	1.48369	-4.35214	0.648593	-1.61864	2.28693	-15.2284	2.06432	-12.7502	1.32999	-5.64596	2.56706	-2.13643	1.92795	-1.97406
69	-7.23857	0.760454	-5.84182	1.96071	-6.98037	1.105	-8.8893	0.869887	-7.73961	1.44478	-16.8556	4.52214	-4.18147	0.931491	-12.5378	1.672	-14.9599	3.97361	-9.64155	2.38177	-6.00098	3.40934	-3.94469	2.89198	-5.97602	3.1087	-14.1806	0.733096	-8.58322	1.22755	-5.54343	6.57766	-8.01217	1.04602	-8.51114	1.29442	-3.89281	0.590159	-1.11927	2.16856	-14.5845	2.02782	-11.5139	1.26882	-5.37043	2.79721	-1.67297	1.87622	-0.888947
70	-6.50655	0.735884	-4.81938	2.00592	-6.63152	1.07559	-8.40637	0.830981	-7.64147	1.56075	-16.4749	3.90522	-3.94534	0.913713	-11.7922	1.82849	-14.409	3.97519	-8.8179	2.38052	-5.54243	3.31974	-3.11686	3.02296	-5.98685	2.77003	-13.7111	0.736894	-7.61507	1.20243	-4.49934	6.42894	-7.42101	0.861263	-7.62519	1.09089	-3.52187	0.540232	-0.648354	2.06238	-13.9803	1.98401	-10.2523	1.15475	-5.18454	2.99237	-1.28613	1.91621	0.0271894
71	-5.86266	0.72009	-3.82292	2.04644	-6.25449	1.03517	-7.9376	0.79069	-7.58748	1.73021	-16.1171	3.20559	-3.82189	0.961758	-11.1144	1.96063	-13.8807	3.94106	-8.08293	2.39254	-5.12523	3.23872	-2.29481	3.23508	-6.10008	2.54533	-13.2716	0.745992	-6.78457	1.23491	-3.52723	6.22336	-6.81079	0.725461	-6.88156	0.869444	-3.19001	0.514138	-0.172463	1.94874	-13.4633	1.90696	-9.04845	1.02697	-5.09642	3.12412	-0.956421	2.01408	0.774802
72	-5.32138	0.715046	-2.87975	2.07207	-5.87008	0.974041	-7.51843	0.749969	-7.59773	1.91509	-15.8246	2.48982	-3.77505	1.05565	-10.5123	2.03814	-13.3587	3.82867	-7.50331	2.4236	-4.76668	3.18306	-1.52204	3.47441	-6.28799	2.37374	-12.9073	0.751039	-6.09396	1.30983	-2.66285	5.96958	-6.17267	0.675888	-6.27994	0.645086	-2.87361	0.511696	0.306308	1.81041	-13.0611	1.78202	-7.97454	0.970179	-5.11136	3.18009	-0.691034	2.13294	1.3759
73	-4.9003	0.74588	-2.03057	2.07105	-5.51568	0.930795	-7.17715	0.726952	-7.68222	2.07755	-15.6256	1.85194	-3.77518	1.1431	-9.99689	2.04927	-12.8813	3.66423	-7.10488	2.49771	-4.47183	3.15995	-0.853697	3.66057	-6.51306	2.21716	-12.6275	0.780637	-5.50946	1.42143	-1.9277	5.6926	-5.53816	0.727732	-5.81067	0.45652	-2.58506	0.515187	0.743145	1.63472	-12.7564	1.62307	-7.06549	1.02801	-5.19029	3.1831	-0.494979	2.2267	1.8854
74	-4.60862	0.796658	-1.32183	2.04244	-5.25779	0.973442	-6.94173	0.735728	-7.81904	2.21028	-15.5255	1.3751	-3.82692	1.17679	-9.56571	1.9916	-12.4879	3.50477	-6.8811	2.58348	-4.22544	3.16163	-0.306405	3.75867	-6.74476	2.09246	-12.4192	0.849624	-4.96232	1.53902	-1.30215	5.41275	-4.9624	0.841227	-5.472	0.318665	-2.35343	0.514114	1.09093	1.44506	-12.4995	1.47705	-6.29373	1.17408	-5.29638	3.16802	-0.380238	2.28636	2.34934
75	-4.43797	0.845631	-0.767302	1.98986	-5.13029	1.07173	-6.82012	0.80182	-7.98268	2.31015	-15.4976	1.06673	-3.91057	1.14009	-9.22452	1.86052	-12.2239	3.4161	-6.76739	2.64261	-3.99488	3.16469	0.11112	3.77126	-6.97891	2.03618	-12.2626	0.955603	-4.42837	1.60883	-0.773541	5.14927	-4.49296	0.954284	-5.26063	0.259439	-2.19387	0.500916	1.30797	1.27243	-12.2575	1.37163	-5.6252	1.31997	-5.39499	3.15574	-0.333337	2.32621	2.79503
76	-4.36473	0.864599	-0.377909	1.94406	-5.16631	1.18692	-6.80601	0.925463	-8.16055	2.37743	-15.5393	0.880914	-4.01901	1.03218	-8.94518	1.68807	-12.0785	3.40177	-6.70808	2.66156	-3.75943	3.1458	0.414217	3.74388	-7.21904	2.05573	-12.1673	1.07995	-3.93951	1.58345	-0.320399	4.89803	-4.16858	1.01809	-5.14212	0.281278	-2.11982	0.462515	1.36891	1.12077	-12.0387	1.29934	-5.0294	1.43308	-5.4771	3.14564	-0.333598	2.33642	3.19945
77	-4.35588	0.855366	-0.124382	1.90558	-5.38167	1.2979	-6.90327	1.07742	-8.37776	2.41183	-15.6297	0.726	-4.10834	0.87483	-8.70921	1.49906	-12.0262	3.43906	-6.633	2.63263	-3.53027	3.08024	0.625667	3.69994	-7.48495	2.10348	-12.1777	1.20408	-3.53556	1.48056	0.061618	4.67263	-3.98483	1.03645	-5.08003	0.362972	-2.10458	0.420584	1.27929	1.00855	-11.8726	1.22809	-4.49667	1.52385	-5.55801	3.12122	-0.351345	2.31515	3.51178
78	-4.40694	0.840303	-0.00998348	1.88746	-5.78996	1.42425	-7.10698	1.24734	-8.68043	2.40175	-15.777	0.585674	-4.15981	0.713296	-8.4804	1.31975	-12.0293	3.49559	-6.5225	2.5686	-3.33237	2.96352	0.745561	3.65693	-7.80643	2.12403	-12.3373	1.32202	-3.24725	1.38329	0.386854	4.46998	-3.93139	1.01765	-5.05474	0.455822	-2.13332	0.410729	1.05456	0.908701	-11.7803	1.1186	-4.02352	1.61478	-5.67013	3.07298	-0.380612	2.25541	3.71452
79	-4.52718	0.845212	-0.0278814	1.8812	-6.36625	1.55906	-7.40182	1.39416	-9.09353	2.31909	-15.9752	0.52	-4.14463	0.639383	-8.22324	1.14836	-12.0649	3.55354	-6.39268	2.47007	-3.1977	2.79644	0.793077	3.63581	-8.20343	2.10346	-12.6566	1.4328	-3.07986	1.37994	0.658626	4.28979	-3.99039	0.995015	-5.05786	0.533413	-2.18925	0.487166	0.701687	0.817328	-11.7315	0.978195	-3.59594	1.72604	-5.84725	3.00596	-0.428482	2.15545	3.85798
80	-4.73798	0.90378	-0.188941	1.89001	-7.06425	1.66508	-7.74335	1.48977	-9.60296	2.14106	-16.1992	0.63669	-4.03766	0.753465	-7.90811	0.974242	-12.1219	3.62082	-6.28967	2.35773	-3.1569	2.60453	0.770792	3.66664	-8.68002	2.07774	-13.1076	1.51253	-3.04702	1.49646	0.877414	4.10848	-4.15171	0.966655	-5.10068	0.602149	-2.25913	0.658853	0.234191	0.748969	-11.6672	0.860844	-3.19046	1.85716	-6.11504	2.94385	-0.526935	2.00884	4.00608
81	-5.04786	1.00156	-0.475544	1.90485	-7.79769	1.71721	-8.05785	1.48561	-10.1459	1.86965	-16.4031	0.891169	-3.80865	1.01821	-7.51191	0.788063	-12.189	3.71475	-6.28089	2.25742	-3.22332	2.43222	0.677873	3.76458	-9.2283	2.09072	-13.6351	1.55402	-3.14372	1.66217	1.01473	3.89467	-4.41666	0.920995	-5.20373	0.662141	-2.34693	0.894382	-0.328511	0.703867	-11.5082	0.890384	-2.77571	1.99556	-6.47861	2.8964	-0.708558	1.82098	4.15341
82	-5.42225	1.08978	-0.847637	1.90892	-8.49021	1.69321	-8.27833	1.36799	-10.6647	1.56107	-16.5154	1.16182	-3.44032	1.30271	-7.02729	0.622236	-12.2413	3.84731	-6.38356	2.20546	-3.39529	2.3258	0.509901	3.91022	-9.81338	2.12894	-14.1848	1.56205	-3.34393	1.82664	1.0236	3.63244	-4.78301	0.840462	-5.38547	0.71569	-2.45955	1.16298	-0.962553	0.682924	-11.2031	1.09315	-2.33513	2.12997	-6.92132	2.86736	-1.01856	1.60214	4.19596
83	-5.80379	1.06604	-1.23299	1.87072	-9.05298	1.57313	-8.33079	1.13417	-11.0843	1.32489	-16.4664	1.40512	-2.95851	1.54005	-6.47938	0.508036	-12.2392	4.00555	-6.56969	2.12589	-3.64989	2.31306	0.244171	4.05729	-10.3901	2.13975	-14.6974	1.54592	-3.61448	1.93899	0.867895	3.32642	-5.21523	0.716642	-5.64513	0.752716	-2.5951	1.45043	-1.62797	0.69013	-10.7153	1.37873	-1.87141	2.25702	-7.42432	2.8655	-1.48817	1.41627	4.03681
84	-6.09832	0.877226	-1.54479	1.7829	-9.44436	1.37637	-8.16872	0.794279	-11.3415	1.31305	-16.1442	1.62971	-2.39054	1.6871	-5.89252	0.482192	-12.1664	4.16817	-6.69742	1.8783	-3.92837	2.42343	-0.115848	4.1432	-10.8793	2.08018	-15.1047	1.50958	-3.92421	1.97261	0.536032	2.99015	-5.65746	0.553201	-5.95388	0.774844	-2.72501	1.75026	-2.27453	0.718441	-10.0885	1.66869	-1.37893	2.39662	-7.9803	2.89532	-2.1152	1.30206	3.61748
85	-6.22983	0.58645	-1.67236	1.65615	-9.61689	1.11026	-7.80336	0.440088	-11.3298	1.55189	-15.5154	1.8864	-1.76098	1.76565	-5.29108	0.530329	-11.997	4.29615	-6.63805	1.46378	-4.18283	2.64279	-0.570501	4.09986	-11.1944	1.94694	-15.3325	1.45255	-4.23479	1.92217	0.0859552	2.6359	-6.03564	0.438168	-6.22418	0.801087	-2.80984	2.05404	-2.85117	0.753331	-9.35114	1.92173	-0.859582	2.55068	-8.56291	2.95236	-2.87881	1.26753	3.05972
86	-6.14158	0.627145	-1.57882	1.56515	-9.61368	0.82392	-7.27979	0.186582	-10.9907	1.92957	-14.547	2.19365	-1.05719	1.80725	-4.67605	0.604606	-11.7266	4.38647	-6.25079	1.06194	-4.34658	2.90151	-1.0879	3.90814	-11.2809	1.78367	-15.299	1.36751	-4.49261	1.77629	-0.384421	2.29132	-6.24473	0.557147	-6.33153	0.83897	-2.82446	2.33157	-3.31417	0.747116	-8.55693	2.12301	-0.308908	2.72996	-9.13142	3.01394	-3.69863	1.27556	2.51147
87	-5.78606	1.05007	-1.21988	1.55473	-9.47225	0.556794	-6.68409	0.249524	-10.2408	2.28603	-13.241	2.45991	-0.266573	1.82345	-4.02922	0.673305	-11.2955	4.40671	-5.49603	1.00261	-4.37761	3.10461	-1.63251	3.52602	-11.1208	1.59867	-14.9755	1.25878	-4.64182	1.56229	-0.762253	2.00971	-6.23158	0.87852	-6.14235	0.846811	-2.75482	2.52263	-3.64459	0.69549	-7.73781	2.24281	0.252578	2.91184	-9.62385	3.05368	-4.49341	1.29015	2.12166
88	-5.17887	1.46569	-0.641887	1.60455	-9.25235	0.339676	-6.11906	0.360472	-9.1276	2.56757	-11.6322	2.65895	0.619443	1.79505	-3.32168	0.737312	-10.6953	4.34569	-4.39903	1.18564	-4.21355	3.16517	-2.112	2.99328	-10.7526	1.41183	-14.3616	1.12349	-4.60846	1.3387	-0.9707	1.82613	-5.92441	1.21618	-5.60846	0.847752	-2.63401	2.58906	-3.87114	0.649185	-6.92942	2.26567	0.777309	3.05486	-9.95958	3.04906	-5.15597	1.31128	1.93105
89	-4.37795	1.7497	0.115998	1.67772	-8.98869	0.20746	-5.67317	0.391146	-7.71867	2.69429	-9.7522	2.76025	1.56973	1.71343	-2.54613	0.802929	-9.89635	4.14406	-3.11703	1.33429	-3.87787	3.10229	-2.45815	2.36762	-10.2264	1.23649	-13.4662	0.978069	-4.3751	1.20039	-0.972385	1.76376	-5.34088	1.48186	-4.73458	0.842125	-2.50377	2.51556	-4.05093	0.721069	-6.15125	2.20744	1.20603	3.12281	-10.0438	3.00634	-5.61848	1.36243	1.91702
90	-3.46196	1.83564	0.978147	1.7267	-8.70005	0.169994	-5.39694	0.391749	-6.16988	2.69396	-7.64534	2.83227	2.53216	1.62323	-1.71363	0.868308	-8.95539	3.81167	-1.82364	1.3517	-3.38381	2.952	-2.61062	1.72698	-9.58127	1.0617	-12.3321	0.831703	-3.94678	1.1907	-0.804305	1.75342	-4.54707	1.5929	-3.65861	0.832005	-2.41515	2.34173	-4.25571	0.936422	-5.41085	2.09836	1.49725	3.06889	-9.85583	2.94325	-5.79214	1.44416	1.99589
91	-2.53698	1.75279	1.86858	1.72515	-8.39113	0.189696	-5.25486	0.493052	-4.59561	2.60944	-5.40138	2.92093	3.44308	1.59025	-0.850672	0.92135	-7.91487	3.38058	-0.628313	1.26607	-2.79973	2.77704	-2.5553	1.15192	-8.81919	0.877659	-11.0379	0.691144	-3.3657	1.23985	-0.529875	1.73553	-3.6796	1.54796	-2.58157	0.78679	-2.39137	2.17072	-4.51332	1.19936	-4.71033	1.95891	1.65748	2.90006	-9.36725	2.85207	-5.66573	1.56632	2.10505
92	-1.68447	1.55384	2.70696	1.67248	-8.06118	0.234584	-5.17262	0.763911	-3.05427	2.48909	-3.11747	2.96681	4.27493	1.63995	0.0390566	0.96995	-6.84487	2.94541	0.409067	1.11498	-2.19349	2.60722	-2.2939	0.719275	-7.93129	0.704568	-9.65881	0.560839	-2.69901	1.28077	-0.223039	1.71525	-2.87445	1.39524	-1.70156	0.691944	-2.41967	2.09974	-4.78117	1.4447	-4.03885	1.80678	1.76369	2.65058	-8.65136	2.70225	-5.1897	1.71324	2.21788
93	-0.932967	1.3321	3.45503	1.59016	-7.68664	0.274761	-5.03241	1.12341	-1.53468	2.37242	-0.895372	2.93581	5.03718	1.69642	0.982918	1.02928	-5.79013	2.59736	1.32528	0.970623	-1.61404	2.4496	-1.8626	0.462422	-6.93021	0.621781	-8.29732	0.472741	-1.97709	1.26178	0.109575	1.70604	-2.22109	1.21021	-1.11458	0.555495	-2.44809	2.16746	-4.95485	1.63858	-3.38496	1.63309	1.94745	2.37138	-7.7603	2.48453	-4.37986	1.8676	2.36093
94	-0.270269	1.14707	4.13522	1.53647	-7.21804	0.292288	-4.7196	1.47561	-0.014754	2.27155	1.17847	2.81019	5.77713	1.67218	2.03921	1.10436	-4.75925	2.36525	2.17031	0.891845	-1.05065	2.29885	-1.25094	0.427933	-5.83931	0.658775	-7.02266	0.460614	-1.19396	1.19415	0.519682	1.70907	-1.71871	1.0658	-0.789109	0.456135	-2.38197	2.39537	-4.9123	1.80653	-2.7146	1.44889	2.31005	2.12896	-6.7132	2.20499	-3.2248	1.99575	2.61572
95	0.362651	1.00342	4.83492	1.52383	-6.60634	0.292996	-4.19725	1.75227	1.51166	2.22496	3.06311	2.64137	6.5192	1.5209	3.2281	1.18789	-3.74763	2.25036	3.01658	0.871235	-0.449105	2.15658	-0.516036	0.508751	-4.67528	0.718927	-5.81101	0.512336	-0.332273	1.13747	1.0964	1.68084	-1.28682	1.01187	-0.544653	0.430067	-2.16142	2.72829	-4.60404	1.95625	-1.99028	1.28403	2.94335	1.93009	-5.51901	1.97336	-1.77091	2.07755	3.08327
96	0.974089	0.883925	5.58749	1.51805	-5.82369	0.277492	-3.52315	1.92583	3.00695	2.23044	4.65069	2.44779	7.22726	1.2831	4.48014	1.23864	-2.76461	2.20043	3.86335	0.856242	0.252559	2.0351	0.278337	0.588339	-3.44664	0.749699	-4.58293	0.60844	0.57859	1.1394	1.85412	1.60328	-0.823788	1.02687	-0.194587	0.530686	-1.79733	3.10083	-4.06206	2.12085	-1.19813	1.21176	3.77695	1.78719	-4.20328	1.83505	-0.109295	2.09184	3.81731
97	1.45362	0.801389	6.26269	1.43624	-5.00218	0.177256	-2.89473	2.05905	4.35662	2.22149	5.86192	2.24514	7.70972	1.01595	5.55915	1.19853	-1.94441	2.1864	4.57267	0.808922	0.997992	1.94656	0.98506	0.631156	-2.24349	0.790767	-3.36401	0.708425	1.36518	1.19978	2.64991	1.4798	-0.336826	1.03569	0.29881	0.7448	-1.4184	3.41181	-3.50223	2.29628	-0.440483	1.24739	4.6867	1.67804	-2.87085	1.8433	1.58368	2.05392	4.67646
98	1.56569	0.788804	6.59733	1.24924	-4.449	0.096228	-2.62225	2.23741	5.40199	2.15506	6.59513	2.01675	7.76549	0.803913	6.11018	1.04386	-1.49675	2.17424	4.91888	0.777326	1.54679	1.89996	1.41583	0.645707	-1.41991	0.878996	-2.50633	0.760485	1.71083	1.25995	3.18535	1.35166	0.0371171	1.01892	0.772541	0.960825	-1.26244	3.60302	-3.24693	2.50477	0.0544998	1.27613	5.43401	1.57129	-1.75313	1.98077	3.07047	1.99595	5.25052
99	0.975153	0.947971	6.17382	0.969821	-4.69512	0.486318	-2.99069	2.40335	5.79338	2.00551	6.72516	1.72021	7.03336	0.69668	5.66316	0.741909	-1.92599	2.15155	4.52098	0.831105	1.50988	1.8582	1.37594	0.625803	-1.54297	1.06821	-2.55487	0.800852	1.27277	1.30731	3.01753	1.30349	0.0211419	1.07512	0.921621	1.03153	-1.55432	3.64009	-3.59463	2.74079	-0.0659992	1.22492	5.62389	1.42886	-1.13857	2.20084	4.07637	1.9421	4.90461
100	0.604359	1.01658	5.87932	0.906703	-4.98421	0.639281	-3.18231	2.43083	5.79559	1.96821	6.68684	1.6246	6.66288	0.701958	5.37842	0.635047	-2.22077	2.15041	4.22639	0.874807	1.3837	1.86643	1.28893	0.607162	-1.89501	1.14186	-2.88695	0.856121	0.917436	1.3468	2.79458	1.3028	-0.0622532	1.14168	0.889644	0.998915	-1.69325	3.62352	-3.77334	2.80418	-0.264017	1.17133	5.58175	1.38106	-1.03123	2.28491	4.30748	1.94384	4.49094
[truncated: 19 more columns]

## Sheet: subtalar_angle
	s01				s02				s03				s04				s07				s08				s09				s10				s11				s12				s14				s15				s16
	boot		shoe		boot		shoe		boot		shoe		boot		shoe		boot		shoe		boot		shoe		boot		shoe		boot		shoe		boot		shoe		boot		shoe		boot		shoe		boot		shoe		boot
	mean	std	mean	std	mean	std	mean	std	mean	std	mean	std	mean	std	mean	std	mean	std	mean	std	mean	std	mean	std	mean	std	mean	std	mean	std	mean	std	mean	std	mean	std	mean	std	mean	std	mean	std	mean	std	mean	std	mean	std	mean
0	6.09907	3.02571	11.1852	3.40673	1.4085	1.98268	0.644284	1.95083	-4.10376	2.95668	-10.8775	2.10557	2.46608	2.74903	1.16633	2.0193	-5.48473	1.98837	-2.44493	4.90683	-1.46588	4.04683	-1.42938	3.20905	-3.97374	1.58934	-0.750986	3.8025	5.29721	5.00808	9.19463	4.99275	-1.45537	1.07651	-2.74145	5.45275	-5.97392	1.46044	-2.85383	3.97432	-4.02473	3.43115	0.454763	2.08409	0.226037	4.60806	3.21275	1.28085	3.26686
1	4.16214	3.53794	8.62945	4.04123	0.592879	2.3929	-0.386133	2.22595	-4.89339	2.68998	-10.3212	2.4458	1.51932	2.69203	0.42326	1.68924	-6.10157	1.89155	-3.71127	4.69315	-1.31099	4.03013	-0.976936	3.48295	-5.26962	1.67098	-3.06441	3.10946	3.24927	4.80949	7.37731	4.85967	-2.9822	0.967925	-4.57787	4.9819	-6.58361	1.22968	-4.19402	3.78126	-4.3796	3.81609	0.853093	2.34071	0.597813	4.65464	3.61923	1.32029	2.22716
2	1.65139	3.61183	5.49202	4.63522	-0.76382	2.81465	-1.68398	2.50273	-6.17988	2.28947	-10.1085	3.24068	0.377695	2.5658	-0.556224	1.37666	-7.15883	1.66628	-5.38597	4.61099	-1.70432	3.88354	-0.804478	3.70365	-7.13684	1.85932	-5.7556	2.4282	1.1135	4.29061	5.18222	4.53206	-4.59881	1.27978	-6.17586	4.48499	-7.39009	1.04353	-5.8082	3.55698	-4.68513	4.09701	1.30257	2.61828	0.56275	4.47955	3.5133	1.39765	0.617628
3	-1.18567	3.19232	2.15069	4.95057	-2.67834	3.07261	-3.19934	2.64947	-7.88983	1.84434	-10.2281	3.92315	-0.778503	2.36912	-1.75263	1.11232	-8.50771	1.45975	-7.18442	4.55789	-2.78122	3.67289	-1.034	3.84817	-9.58226	1.8996	-8.60752	1.90627	-0.797021	3.68387	2.81563	4.05558	-6.14951	1.84757	-7.40197	4.06857	-8.44268	1.0904	-7.5673	3.32984	-4.97226	4.17499	1.78195	2.89389	0.0917759	4.15093	2.85062	1.49285	-1.22752
4	-3.97662	2.54407	-0.927296	4.94032	-4.88485	3.11662	-4.83084	2.5439	-9.72181	1.56771	-10.5714	4.37926	-1.79882	2.18446	-3.06654	0.922791	-9.78931	1.4578	-8.77752	4.38916	-4.38974	3.47319	-1.68131	3.94707	-12.4554	1.63939	-11.4072	1.6214	-2.23839	3.20119	0.56425	3.60681	-7.51482	2.34905	-8.32073	3.80263	-9.67659	1.47911	-9.28175	3.07188	-5.30648	4.05633	2.22023	3.11594	-0.66873	3.81331	1.81543	1.61524	-2.88171
5	-6.53039	1.94142	-3.46439	4.66116	-7.15527	2.96738	-6.57001	2.13118	-11.4565	1.5108	-11.0772	4.69872	-2.63664	2.11811	-4.41814	0.84523	-10.6806	1.65485	-10.0531	4.04533	-6.25133	3.36325	-2.71284	4.01651	-15.4091	1.35266	-14.0282	1.47595	-3.23913	2.8318	-1.39367	3.32673	-8.68224	2.60122	-9.07117	3.71189	-10.9302	1.93602	-10.8126	2.75644	-5.80115	3.76975	2.48076	3.19898	-1.51134	3.64873	0.627479	1.77543	-4.16325
6	-8.82795	1.55048	-5.47365	4.2243	-9.30914	2.72435	-8.38032	1.46944	-12.9551	1.60309	-11.7229	5.00404	-3.40288	2.19982	-5.71135	0.88338	-11.1594	1.90754	-11.0965	3.55807	-8.11036	3.34703	-4.04216	4.06889	-18.1001	1.23726	-16.398	1.43633	-4.00044	2.50254	-3.03724	3.19344	-9.68024	2.49265	-9.81915	3.76952	-12.0182	2.17567	-12.0328	2.38357	-6.50466	3.46618	2.49879	3.16427	-2.19976	3.73017	-0.462702	1.96753	-5.03151
7	-10.9832	1.37503	-7.18058	3.75499	-11.2558	2.44963	-10.1536	0.882984	-14.0942	1.73475	-12.4815	5.31408	-4.18662	2.36889	-6.86769	0.964674	-11.2194	2.09277	-11.9728	2.98187	-9.81888	3.40383	-5.48403	4.13459	-20.2429	1.24496	-18.4341	1.46636	-4.72931	2.19574	-4.39214	3.16141	-10.628	2.17009	-10.6575	3.91044	-12.8064	2.14367	-12.912	1.98053	-7.29689	3.21615	2.25216	3.05405	-2.59994	3.98329	-1.27095	2.16427	-5.54234
8	-13.0112	1.4566	-8.88099	3.32717	-12.8622	2.16442	-11.7512	1.1827	-14.8342	1.91351	-13.3666	5.5087	-4.98935	2.47661	-7.82785	1.0383	-11.0333	2.17809	-12.5969	2.37064	-11.3093	3.52641	-6.86473	4.26045	-21.786	1.28651	-20.0977	1.51159	-5.46493	1.92514	-5.48104	3.20472	-11.5647	1.83476	-11.5973	4.02042	-13.2528	1.8859	-13.4414	1.64126	-7.93732	2.9929	1.89419	2.9145	-2.62911	4.33159	-1.68361	2.29667	-5.73509
9	-14.8683	1.67106	-10.6494	2.96261	-14.0288	1.85705	-13.0356	1.9844	-15.1387	1.97302	-14.3791	5.45455	-5.7139	2.41452	-8.59638	1.05063	-10.6346	2.20358	-12.8742	1.80568	-12.5518	3.73873	-8.04954	4.44199	-22.8335	1.30579	-21.3595	1.56003	-6.08446	1.68991	-6.28057	3.34469	-12.5148	1.71934	-12.5747	4.00982	-13.3942	1.62853	-13.6743	1.34702	-8.16004	2.75954	1.59567	2.73738	-2.33345	4.64488	-1.6869	2.36726	-5.61571
10	-16.3361	1.90912	-12.2995	2.58917	-14.687	1.59596	-13.8661	2.71859	-15.0934	1.92399	-15.4943	5.07389	-6.19441	2.21604	-9.14101	0.97564	-10.0815	2.24167	-12.7129	1.361	-13.4794	4.02278	-8.94734	4.64042	-23.4898	1.3352	-22.2216	1.59226	-6.44058	1.53502	-6.75611	3.60595	-13.4684	1.84209	-13.4987	3.80064	-13.2846	1.51165	-13.7254	1.1323	-7.86541	2.45229	1.49369	2.50438	-1.79697	4.85713	-1.25382	2.36371	-5.15017
11	-17.3264	2.16808	-13.5581	2.16241	-14.9404	1.41747	-14.2764	3.31148	-14.8577	1.71458	-16.5783	4.44014	-6.24934	1.97912	-9.45961	0.895405	-9.40736	2.24993	-12.2711	1.0595	-13.9878	4.38848	-9.56984	4.80319	-23.8254	1.34341	-22.7005	1.64679	-6.46466	1.43926	-6.87845	4.01149	-14.3927	2.0341	-14.2686	3.41731	-13.0216	1.57434	-13.6634	1.05063	-7.07303	2.14086	1.69611	2.17652	-1.02668	4.89763	-0.454963	2.32321	-4.30524
12	-17.7609	2.46516	-14.2185	1.7	-14.8706	1.36892	-14.255	3.71716	-14.6373	1.39416	-17.562	3.71604	-5.81116	1.75511	-9.4912	0.95938	-8.7334	2.19862	-11.7109	0.915615	-14.0292	4.81023	-9.96808	4.90588	-23.8158	1.31561	-22.7688	1.72789	-6.21964	1.41591	-6.64883	4.43163	-15.1945	2.12633	-14.7719	2.92246	-12.6728	1.75554	-13.5329	1.08486	-5.98098	1.8486	2.15336	1.80189	-0.0408692	4.78993	0.68303	2.26004	-3.16551
13	-17.7523	2.73236	-14.3135	1.38196	-14.5574	1.39854	-13.8636	3.95943	-14.5593	1.00638	-18.396	3.06355	-4.91165	1.62327	-9.27311	1.23932	-8.20051	2.11472	-11.2028	0.910876	-13.6817	5.28602	-10.1925	4.96491	-23.473	1.26471	-22.4807	1.74289	-5.82715	1.47189	-6.14899	4.76814	-15.797	2.06683	-14.9496	2.4824	-12.3147	1.95426	-13.3346	1.16972	-4.81059	1.61966	2.79472	1.4172	1.19476	4.58497	2.05925	2.20577	-1.83724
14	-17.4341	2.94741	-14.0719	1.26588	-14.013	1.48465	-13.1415	4.0508	-14.6866	0.676577	-19.1187	2.62548	-3.74565	1.53976	-8.83674	1.5694	-7.85408	2.06012	-10.8151	1.02207	-13.0793	5.79037	-10.2444	4.99053	-22.9245	1.24852	-21.9506	1.67344	-5.40536	1.61009	-5.52796	4.93776	-16.1131	1.86752	-14.8371	2.24177	-11.9731	2.10743	-13.0706	1.2655	-3.73173	1.44451	3.49563	1.07259	2.61512	4.40311	3.64409	2.18387	-0.470884
15	-16.9117	3.08796	-13.7273	1.29464	-13.2816	1.58503	-12.1326	4.02869	-15.0432	0.864499	-19.8262	2.3764	-2.51865	1.47071	-8.26393	1.82713	-7.68507	2.04935	-10.5366	1.22952	-12.3901	6.28106	-10.096	4.9143	-22.313	1.30254	-21.2641	1.52959	-5.01848	1.84244	-4.96686	4.96548	-16.1776	1.6469	-14.517	2.27153	-11.6298	2.17169	-12.7223	1.35476	-2.792	1.30631	4.17958	0.803733	4.11891	4.34471	5.35974	2.21662	0.859332
16	-16.3496	3.18184	-13.4236	1.35087	-12.4513	1.72792	-10.9286	3.93241	-15.6414	1.42436	-20.5957	2.21201	-1.40204	1.36395	-7.60292	1.9653	-7.58703	2.08277	-10.317	1.48155	-11.6827	6.68153	-9.78003	4.7299	-21.6933	1.3776	-20.4819	1.37033	-4.67891	2.11677	-4.54134	4.92451	-16.0148	1.50276	-14.0797	2.47351	-11.2463	2.14298	-12.2764	1.42162	-1.94523	1.20208	4.80887	0.692752	5.60621	4.38897	7.11213	2.31655	2.11089
17	-15.8637	3.25167	-13.2037	1.3845	-11.5857	1.89592	-9.64229	3.80187	-16.5143	1.91682	-21.5139	1.99483	-0.462996	1.24361	-6.86425	2.00852	-7.48265	2.14097	-10.0999	1.71329	-11.0017	6.92572	-9.35146	4.4462	-21.0547	1.40415	-19.6403	1.2632	-4.35889	2.37401	-4.21442	4.83578	-15.7202	1.45162	-13.6034	2.7334	-10.7844	2.02966	-11.7187	1.44558	-1.13124	1.11461	5.37473	0.775083	7.01865	4.45315	8.76922	2.4913	3.27674
18	-15.4828	3.33355	-13.0294	1.40978	-10.6935	2.02403	-8.37828	3.65806	-17.62	2.15609	-22.5922	1.68624	0.281932	1.15086	-6.06371	2.00046	-7.34252	2.2001	-9.84419	1.89924	-10.3703	6.98515	-8.91504	4.16791	-20.3981	1.35589	-18.7635	1.22876	-4.05584	2.55945	-3.9067	4.70685	-15.3144	1.4712	-13.1427	2.95382	-10.2579	1.90269	-11.0775	1.44722	-0.338495	1.01893	5.88145	0.945718	8.32725	4.46802	10.229	2.69971	4.32347
19	-15.156	3.42074	-12.8565	1.47261	-9.76119	2.05587	-7.18397	3.49048	-18.8598	2.08974	-23.7738	1.26044	0.916449	1.13591	-5.2442	1.97725	-7.16946	2.24344	-9.50181	2.04802	-9.79982	6.84432	-8.55556	3.96428	-19.7742	1.28524	-17.8532	1.22694	-3.77163	2.62599	-3.60394	4.53373	-14.843	1.51744	-12.7416	3.11446	-9.71056	1.82377	-10.4094	1.44403	0.378552	0.917727	6.29712	1.09373	9.50743	4.44568	11.4189	2.86928	5.21805
20	-14.827	3.4857	-12.6439	1.60656	-8.80094	2.00296	-6.05175	3.27779	-20.058	1.87871	-24.9462	0.747075	1.50328	1.21855	-4.4515	1.94696	-6.99016	2.26413	-9.06611	2.18241	-9.30363	6.52468	-8.29298	3.86431	-19.2407	1.22486	-16.9298	1.22726	-3.49925	2.5937	-3.34834	4.32279	-14.349	1.54857	-12.4412	3.21278	-9.17957	1.82874	-9.76656	1.46138	0.947832	0.845257	6.62135	1.19212	10.4991	4.41333	12.3407	2.91577	5.90787
21	-14.47	3.48327	-12.3772	1.80086	-7.8382	1.92098	-4.97719	3.0101	-21.0272	1.68838	-25.9487	0.325801	2.09345	1.3763	-3.72286	1.90416	-6.82447	2.25677	-8.5379	2.29356	-8.86411	6.08439	-8.1063	3.79899	-18.8527	1.16364	-16.0394	1.25635	-3.20404	2.50115	-3.17397	4.07979	-13.8888	1.53899	-12.2544	3.27414	-8.67545	1.90391	-9.18295	1.51514	1.29779	0.815409	6.84255	1.22549	11.2557	4.42903	12.9692	2.71852	6.36426
22	-14.0874	3.40473	-12.0566	2.02329	-6.88567	1.84851	-3.9401	2.72331	-21.6541	1.73525	-26.6629	0.638948	2.67479	1.57088	-3.05898	1.84062	-6.68022	2.21082	-7.94053	2.35156	-8.47771	5.57181	-7.92438	3.68336	-18.6	1.0593	-15.2362	1.31123	-2.85827	2.3994	-3.05145	3.81639	-13.4933	1.50065	-12.1853	3.28172	-8.1803	1.97648	-8.70201	1.63036	1.39354	0.766068	6.98159	1.25083	11.7572	4.46655	13.3098	2.32454	6.62398
23	-13.6961	3.2486	-11.6873	2.24235	-5.9529	1.79135	-2.96871	2.46031	-21.8894	1.95604	-27.0076	1.19308	3.20599	1.75142	-2.46123	1.76077	-6.55626	2.1103	-7.28244	2.33716	-8.09971	5.05285	-7.70116	3.48804	-18.3956	0.918862	-14.4922	1.38712	-2.45873	2.31097	-2.90304	3.56014	-13.177	1.44963	-12.2076	3.25122	-7.69612	1.96244	-8.36369	1.82236	1.28013	0.673278	7.01302	1.35654	11.9987	4.50033	13.3354	1.71131	6.7068
24	-13.2852	3.0465	-11.2573	2.44682	-5.04544	1.74736	-2.09509	2.2493	-21.7138	2.25727	-27.0126	1.68462	3.65818	1.88913	-1.91292	1.68051	-6.439	1.9552	-6.57509	2.24103	-7.6747	4.58101	-7.39498	3.25806	-18.086	0.79331	-13.7162	1.53305	-2.01476	2.22725	-2.66741	3.38223	-12.9359	1.41059	-12.2818	3.16869	-7.26545	1.83892	-8.21695	2.08993	1.00452	0.550807	6.92243	1.5875	11.9714	4.51367	13.0668	0.994437	6.64542
25	-12.812	2.832	-10.7523	2.64719	-4.16489	1.72881	-1.36051	2.10374	-21.1687	2.52005	-26.7157	2.10212	4.02192	1.93387	-1.40423	1.59828	-6.32376	1.74289	-5.84575	2.07349	-7.1373	4.20681	-7.00665	3.09289	-17.5047	0.821123	-12.7595	1.77489	-1.51874	2.14481	-2.31072	3.34881	-12.7567	1.39264	-12.345	3.05405	-6.96068	1.66807	-8.27617	2.41425	0.635941	0.555642	6.68965	1.8361	11.6473	4.4829	12.5577	0.437224	6.46144
26	-12.1787	2.6251	-10.1274	2.88978	-3.30033	1.75093	-0.758315	1.99555	-20.3821	2.70322	-26.1938	2.39994	4.33312	1.88638	-0.914154	1.5104	-6.2117	1.469	-5.11528	1.86494	-6.46036	3.93028	-6.52391	3.07222	-16.5245	1.03968	-11.5586	2.08036	-0.947784	2.08392	-1.84301	3.48945	-12.6218	1.36723	-12.3379	2.92701	-6.85344	1.52736	-8.49694	2.71931	0.230275	0.880091	6.33607	1.97232	11.0371	4.43262	11.8955	0.787792	6.19597
27	-11.2919	2.40006	-9.34806	3.21	-2.42849	1.81836	-0.275206	1.88503	-19.5093	2.79092	-25.5106	2.60352	4.61531	1.73827	-0.432327	1.40202	-6.09597	1.15003	-4.40947	1.6583	-5.59472	3.72294	-5.94549	3.2301	-15.1189	1.30265	-10.1267	2.39483	-0.268594	2.06125	-1.27567	3.77286	-12.489	1.32292	-12.219	2.80285	-6.89481	1.45416	-8.77678	2.98011	-0.121764	1.34476	5.91962	1.96236	10.1668	4.35065	11.1696	1.28167	5.96093
28	-10.1162	2.16336	-8.37812	3.603	-1.54148	1.90053	0.111225	1.7319	-18.6619	2.80435	-24.7125	2.70574	4.90069	1.51973	0.0271629	1.28033	-5.97838	0.847446	-3.76408	1.48162	-4.56965	3.53994	-5.26944	3.53068	-13.3305	1.49845	-8.56026	2.66397	0.543897	2.09385	-0.625571	4.14243	-12.2992	1.26307	-11.9674	2.66533	-6.99277	1.40348	-8.99959	3.15576	-0.374493	1.79312	5.51571	1.86396	9.10374	4.27699	10.456	1.5484	5.88001
29	-8.69097	1.88483	-7.23431	3.97478	-0.672892	1.96643	0.390618	1.50279	-17.8827	2.79009	-23.8603	2.73674	5.15091	1.25326	0.418674	1.13731	-5.87184	0.681506	-3.21171	1.33963	-3.41482	3.3432	-4.47941	3.94816	-11.3507	1.51186	-6.96878	2.8524	1.4931	2.14127	0.106259	4.5333	-11.976	1.24597	-11.5531	2.5419	-7.01372	1.33571	-9.06482	3.24366	-0.529432	2.15102	5.21436	1.74044	7.92719	4.22354	9.78891	1.61316	6.05582
30	-7.14731	1.57584	-5.99925	4.20677	0.0902553	1.97427	0.521645	1.24814	-17.1946	2.81006	-23.0086	2.71072	5.29469	0.975855	0.702729	1.0006	-5.80534	0.683363	-2.80278	1.23008	-2.19653	3.12891	-3.57979	4.41492	-9.42662	1.34518	-5.47905	2.93773	2.53635	2.15653	0.917078	4.89505	-11.4466	1.29662	-10.9321	2.41888	-6.86387	1.29101	-8.90772	3.22248	-0.614319	2.39737	5.07987	1.6194	6.71477	4.20789	9.18214	1.55704	6.50016
31	-5.65883	1.25452	-4.80213	4.20883	0.650939	1.91738	0.478307	1.17945	-16.6169	2.84274	-22.2041	2.61586	5.22759	0.678315	0.8487	0.94194	-5.82003	0.71769	-2.56354	1.15698	-0.983957	2.86762	-2.57167	4.85389	-7.85498	1.07625	-4.26383	2.92232	3.61017	2.10838	1.79365	5.17078	-10.6385	1.41187	-10.0699	2.32821	-6.50544	1.3274	-8.54528	3.1402	-0.651872	2.53241	5.14777	1.49652	5.52983	4.2286	8.61057	1.52105	7.09435
32	-4.46253	1.03719	-3.7843	3.98796	0.925959	1.80077	0.179749	1.46248	-16.1874	2.77819	-21.4604	2.46115	4.87334	0.457805	0.82378	0.975875	-5.94131	0.730895	-2.55144	1.09438	0.131989	2.49316	-1.49722	5.17617	-6.79447	0.881653	-3.45123	2.84684	4.61887	2.02224	2.69944	5.3107	-9.59526	1.53118	-9.01038	2.24379	-5.96611	1.43758	-8.00516	3.02095	-0.671401	2.54641	5.37678	1.35252	4.42066	4.25328	8.03917	1.5041	7.65895
33	-3.78109	1.18885	-3.12476	3.56515	0.877096	1.62691	-0.369429	1.96803	-15.9332	2.50553	-20.7692	2.28947	4.19528	0.410131	0.638426	1.0707	-6.18037	0.739767	-2.79587	1.03617	1.05409	1.92593	-0.418097	5.29684	-6.28939	0.860904	-3.17967	2.74041	5.47235	1.91058	3.58651	5.27623	-8.36784	1.62454	-7.84011	2.1179	-5.3125	1.54154	-7.32992	2.88231	-0.725556	2.40542	5.67241	1.18241	3.39735	4.21551	7.4019	1.41312	7.96512
34	-3.75951	1.65116	-2.93241	3.04747	0.52632	1.45679	-1.18986	2.466	-15.8412	2.03443	-20.1212	2.15279	3.25066	0.574833	0.290329	1.15342	-6.5304	0.780452	-3.32546	0.95196	1.66074	1.20974	0.560924	5.15373	-6.27613	0.872716	-3.46037	2.59474	6.02781	1.74166	4.3687	5.03747	-7.09403	1.69326	-6.70675	1.95639	-4.63608	1.60246	-6.5756	2.74539	-0.934924	2.08388	5.90955	1.01765	2.45011	4.09932	6.63622	1.24789	7.86264
35	-4.40422	2.09554	-3.30653	2.51658	-0.0641245	1.29924	-2.22947	2.85971	-15.8473	1.64691	-19.5194	2.06963	2.13251	0.761895	-0.16329	1.18624	-6.97783	0.826837	-4.10126	0.860625	1.84273	0.608571	1.34612	4.7778	-6.70178	0.825596	-4.16283	2.40655	6.15767	1.49974	4.95508	4.61824	-5.93455	1.72195	-5.76262	1.80433	-4.03429	1.59551	-5.81262	2.61212	-1.4013	1.63506	5.91783	0.991794	1.55223	3.93255	5.67515	1.03259	7.21365
36	-5.50525	2.33546	-4.18044	2.06333	-0.775237	1.23706	-3.43452	3.12001	-15.8926	1.80493	-18.9625	2.031	0.955522	0.87572	-0.641234	1.16314	-7.48768	0.918992	-5.03886	0.772739	1.54451	0.995536	1.8817	4.22505	-7.46516	0.659442	-5.13516	2.21498	5.72216	1.30563	5.2149	4.03814	-5.0339	1.69714	-5.09396	1.66457	-3.59654	1.53713	-5.13469	2.5021	-2.14764	1.16838	5.59329	1.2262	0.669686	3.78083	4.52687	0.916448	6.08708
37	-6.77822	2.2978	-5.36261	1.73664	-1.48988	1.29609	-4.75269	3.26149	-15.9169	2.50123	-18.4704	1.98829	-0.186115	0.864672	-1.0525	1.09926	-8.01326	1.10899	-6.03201	0.753213	0.807645	1.65917	2.10133	3.62394	-8.50985	0.39801	-6.21238	2.09285	4.68642	1.49078	5.02121	3.34258	-4.53737	1.5642	-4.73659	1.58149	-3.40617	1.43441	-4.62768	2.42549	-3.11343	0.87183	4.84419	1.68615	-0.196115	3.6884	3.19836	0.99752	4.56891
38	-7.97987	2.09458	-6.60646	1.49074	-2.13833	1.43106	-6.1135	3.32177	-15.882	3.34008	-18.0702	1.86193	-1.24759	0.76338	-1.3046	0.963996	-8.47444	1.38813	-6.96682	0.836874	-0.302302	2.10422	2.00407	3.23693	-9.7539	0.327083	-7.36873	2.08838	3.12499	1.93484	4.30619	2.60869	-4.49594	1.33216	-4.66788	1.53386	-3.44683	1.32301	-4.37838	2.42242	-4.18512	0.866765	3.68798	2.15306	-1.02501	3.65312	1.73949	1.20003	2.75664
39	-9.00263	1.8849	-7.70267	1.32536	-2.71539	1.55184	-7.47886	3.35676	-15.7792	4.17939	-17.7488	1.63321	-2.20248	0.613294	-1.38163	0.796009	-8.79518	1.64525	-7.73433	1.03157	-1.60235	2.3781	1.56507	3.30859	-11.1191	0.694585	-8.61322	2.20559	1.25747	2.37569	3.11535	2.07445	-4.92327	0.977125	-4.80422	1.53566	-3.67763	1.22782	-4.39434	2.45827	-5.24309	1.04963	2.18361	2.56119	-1.77665	3.67608	0.207461	1.41065	0.778865
40	-9.84652	1.80357	-8.54807	1.26788	-3.24565	1.58536	-8.80928	3.41819	-15.6186	5.0137	-17.4867	1.28524	-3.08283	0.497557	-1.29136	0.6251	-8.90273	1.74423	-8.28068	1.29113	-2.95596	2.56563	0.756315	3.80513	-12.555	1.15212	-9.93217	2.40088	-0.729802	2.69141	1.54251	2.01843	-5.71128	0.649426	-5.07454	1.61848	-4.0087	1.18566	-4.70722	2.4789	-6.20015	1.29105	0.402622	2.84922	-2.40165	3.70638	-1.34079	1.56127	-1.21879
41	-10.5778	1.87284	-9.1797	1.36499	-3.75147	1.51806	-10.071	3.54347	-15.4427	5.86487	-17.2171	0.899869	-3.90479	0.531991	-1.04856	0.582013	-8.76188	1.6173	-8.61089	1.58591	-4.27656	2.77513	-0.411539	4.45061	-14.018	1.56531	-11.2772	2.62147	-2.6305	3.1012	-0.233118	2.45071	-6.69288	0.651939	-5.38755	1.79002	-4.31393	1.24877	-5.22195	2.47329	-7.00711	1.52885	-1.51269	3.07915	-2.89401	3.71221	-2.85646	1.65312	-3.04434
42	-11.2652	2.06023	-9.66026	1.58077	-4.263	1.377	-11.262	3.73191	-15.2746	6.76538	-16.8787	0.665237	-4.6721	0.775517	-0.679522	0.716347	-8.36899	1.26743	-8.82501	1.86187	-5.55196	3.04603	-1.89114	5.09123	-15.4912	1.88626	-12.5813	2.83701	-4.35104	3.75052	-2.10594	3.04094	-7.67702	1.01685	-5.68524	2.05362	-4.48266	1.48552	-5.82872	2.43548	-7.62906	1.76229	-3.45286	3.34282	-3.22875	3.64446	-4.32596	1.72489	-4.5429
43	-11.9655	2.27626	-10.0692	1.86768	-4.77967	1.23113	-12.3786	3.97377	-15.1089	7.68111	-16.4529	0.869106	-5.34112	1.15852	-0.208122	1.05518	-7.80972	0.975455	-9.07139	2.13413	-6.81032	3.37077	-3.63013	5.60747	-16.9645	2.1044	-13.799	3.03695	-5.85366	4.56713	-3.97347	3.62008	-8.54386	1.46043	-5.92808	2.37366	-4.44255	1.95402	-6.39765	2.40741	-8.09214	1.99254	-5.27324	3.73042	-3.42838	3.49978	-5.75585	1.81175	-5.64864
44	-12.7202	2.45585	-10.4538	2.15349	-5.31414	1.13126	-13.428	4.26487	-14.9344	8.56872	-15.9514	1.36564	-5.88923	1.58798	0.310116	1.57637	-7.20364	1.29143	-9.49713	2.44205	-8.07637	3.69974	-5.5467	6.03116	-18.4215	2.22504	-14.9063	3.19563	-7.14372	5.37551	-5.75508	4.09327	-9.25642	1.92	-6.1147	2.68644	-4.19766	2.62331	-6.85354	2.43017	-8.44211	2.24029	-6.88523	4.31009	-3.49418	3.29122	-7.14706	1.91848	-6.37639
45	-13.5565	2.5707	-10.8508	2.41452	-5.87888	1.1234	-14.4243	4.60274	-14.7498	9.34033	-15.4315	1.93809	-6.3028	2.02691	0.826013	2.24819	-6.69197	2.11964	-10.2433	2.82779	-9.36588	4.00095	-7.60111	6.33419	-19.8412	2.26984	-15.9309	3.28423	-8.26475	6.04554	-7.38507	4.46498	-9.81502	2.39882	-6.25509	2.93581	-3.76882	3.43723	-7.14472	2.5336	-8.72911	2.47071	-8.21104	4.98353	-3.46386	3.05103	-8.46348	2.00245	-6.7395
46	-14.5001	2.61948	-11.3088	2.6382	-6.49415	1.22739	-15.3717	4.98322	-14.597	9.93668	-14.9554	2.50745	-6.60547	2.44036	1.27294	3.01595	-6.4328	3.0903	-11.432	3.29488	-10.6855	4.26282	-9.7359	6.55795	-21.2031	2.25989	-16.9303	3.27286	-9.25397	6.48956	-8.78805	4.70232	-10.206	2.86475	-6.36845	3.10375	-3.23901	4.26348	-7.28547	2.70358	-8.98704	2.64886	-9.19245	5.63212	-3.39349	2.81146	-9.63379	2.01024	-6.80591
47	-15.5729	2.5959	-11.8695	2.84076	-7.1754	1.42442	-16.2777	5.36743	-14.5083	10.3563	-14.5679	3.02821	-6.84458	2.82177	1.57242	3.8104	-6.49438	4.06155	-13.142	3.79099	-12.0332	4.49813	-11.8917	6.70248	-22.4901	2.20549	-17.9576	3.15435	-10.1407	6.67733	-9.9752	4.84238	-10.4544	3.26975	-6.46726	3.18695	-2.68586	4.99037	-7.30014	2.9034	-9.25798	2.80457	-9.82901	6.10914	-3.33277	2.59683	-10.6025	1.91942	-6.58719
48	-16.7743	2.49553	-12.5864	2.99086	-7.94146	1.67636	-17.1468	5.71019	-14.5379	10.5859	-14.3258	3.4423	-7.06546	3.1963	1.64188	4.56643	-7.00149	4.8833	-15.3499	4.18471	-13.4173	4.6871	-14.0178	6.78041	-23.6964	2.11515	-19.0369	2.95595	-10.9414	6.62844	-10.9565	4.87605	-10.586	3.57553	-6.55799	3.20333	-2.20125	5.52023	-7.24145	3.0947	-9.60439	3.0691	-10.108	6.29546	-3.33926	2.44996	-11.3438	1.77277	-6.16424
49	-18.0816	2.31853	-13.4708	3.04569	-8.81108	1.95208	-17.9913	5.96854	-14.7024	10.6666	-14.3067	3.67451	-7.3595	3.54701	1.3827	5.25305	-7.92927	5.51324	-17.9144	4.37678	-14.8534	4.80304	-16.0642	6.79875	-24.8042	2.0013	-20.1013	2.7665	-11.6333	6.35651	-11.7772	4.81951	-10.677	3.80197	-6.65681	3.16568	-1.8554	5.84749	-7.19533	3.25401	-10.0747	3.54263	-10.1217	6.20153	-3.44718	2.42493	-11.9039	1.62215	-5.65381
50	-19.4304	2.10484	-14.5141	2.95673	-9.80713	2.21624	-18.823	6.11216	-15.0772	10.5622	-14.533	3.74065	-7.78585	3.9032	0.775924	5.80045	-9.30802	5.80131	-20.6341	4.30795	-16.3251	4.83746	-17.9766	6.78013	-25.786	1.8861	-21.0613	2.66545	-12.2116	5.91445	-12.4512	4.64061	-10.779	3.96341	-6.80481	3.06569	-1.71483	6.00917	-7.2485	3.37758	-10.6951	4.1987	-9.94427	5.80125	-3.71068	2.5493	-12.3353	1.51519	-5.20637
51	-20.7504	1.89273	-15.6459	2.71727	-10.92	2.47161	-19.6786	6.1215	-15.6419	10.3104	-15.0279	3.61355	-8.41343	4.27052	-0.17536	6.2131	-11.0204	5.80224	-23.3202	3.9941	-17.8076	4.75578	-19.7292	6.72464	-26.5825	1.80224	-21.8625	2.69908	-12.6621	5.36005	-12.9821	4.33317	-10.9279	4.07305	-7.03348	2.91939	-1.87135	6.0251	-7.47262	3.45656	-11.466	4.90056	-9.74953	5.22623	-4.13328	2.77557	-12.6606	1.42851	-4.93459
52	-21.9819	1.693	-16.7924	2.37489	-12.1356	2.66248	-20.5578	5.98902	-16.4452	9.87011	-15.7022	3.37774	-9.23456	4.63185	-1.38166	6.43465	-13.0019	5.51048	-25.7977	3.51461	-19.2666	4.58801	-21.2857	6.6225	-27.1753	1.80943	-22.5454	2.83872	-12.9886	4.75861	-13.3651	3.89433	-11.1231	4.13913	-7.39037	2.72858	-2.26408	5.95278	-7.90145	3.48414	-12.3392	5.50613	-9.66833	4.54443	-4.73528	3.02067	-12.8734	1.34028	-4.90256
53	-23.0925	1.51333	-17.886	1.99062	-13.4251	2.76231	-21.4448	5.71302	-17.4414	9.30322	-16.5366	3.05692	-10.2186	4.94838	-2.77452	6.48643	-15.1156	5.09859	-27.9176	2.97276	-20.6626	4.32049	-22.6282	6.44642	-27.5742	1.89836	-23.2024	2.99288	-13.1703	4.14836	-13.6186	3.42235	-11.3531	4.15181	-7.84546	2.51996	-2.86514	5.8064	-8.52634	3.44396	-13.3348	5.95926	-9.82159	3.88781	-5.45214	3.2224	-12.9237	1.21778	-5.06358
54	-24.06	1.3446	-18.8939	1.64573	-14.7719	2.75695	-22.3026	5.30381	-18.6162	8.60095	-17.5011	2.70432	-11.304	5.16955	-4.29872	6.37787	-17.2692	4.66297	-29.6061	2.47803	-21.9355	3.98044	-23.7368	6.20935	-27.8438	2.03191	-23.8737	3.08215	-13.1979	3.54329	-13.7772	3.03414	-11.6028	4.10162	-8.34411	2.32856	-3.64161	5.5793	-9.34028	3.33051	-14.4439	6.20882	-10.2961	3.30956	-6.22841	3.33999	-12.7804	1.10209	-5.33727
55	-24.8615	1.18119	-19.812	1.37756	-16.1263	2.67297	-23.0703	4.77116	-19.8595	7.83438	-18.6083	2.42771	-12.4176	5.2954	-5.91521	6.12445	-19.3338	4.29238	-30.8438	2.07386	-23.0447	3.59709	-24.5845	5.91258	-28.0165	2.18943	-24.5564	3.08468	-13.0662	2.90927	-13.8569	2.80961	-11.8755	3.99198	-8.81555	2.20889	-4.5474	5.30075	-10.2957	3.1816	-15.6619	6.26144	-11.081	2.83964	-6.97936	3.37731	-12.4792	1.02075	-5.65425
56	-25.4891	1.02804	-20.6295	1.16468	-17.4124	2.52848	-23.699	4.15508	-21.0709	7.02848	-19.8522	2.36011	-13.5271	5.35438	-7.59255	5.73665	-21.1613	3.99053	-31.6429	1.75507	-23.9258	3.17371	-25.1923	5.58083	-28.0798	2.35124	-25.1624	3.02871	-12.7897	2.21694	-13.8427	2.76439	-12.1946	3.81674	-9.21708	2.20854	-5.5747	4.9779	-11.3252	3.05237	-16.9244	6.15822	-12.1803	2.47033	-7.63125	3.36744	-12.0661	0.956842	-5.99257
57	-25.963	0.891131	-21.3531	0.952313	-18.53	2.34018	-24.1414	3.49566	-22.1479	6.20671	-21.1956	2.53104	-14.6045	5.35799	-9.31149	5.23522	-22.6854	3.79086	-31.9991	1.54483	-24.5834	2.71903	-25.5558	5.24713	-27.9816	2.4817	-25.5676	2.89939	-12.3934	1.51715	-13.6934	2.87404	-12.5793	3.58676	-9.56458	2.34411	-6.7005	4.61787	-12.347	2.9821	-18.1523	5.97401	-13.5069	2.18839	-8.11719	3.31265	-11.5913	0.878825	-6.33856
58	-26.3224	0.797205	-21.9807	0.687817	-19.3731	2.08639	-24.3672	2.85023	-23.0421	5.38348	-22.5799	2.78918	-15.6385	5.30407	-11.0494	4.66111	-23.8526	3.66632	-31.8888	1.57129	-25.0049	2.16497	-25.701	4.89508	-27.6192	2.55443	-25.6736	2.7158	-11.8779	1.0149	-13.381	3.08824	-13.0404	3.3039	-9.90926	2.56202	-7.85613	4.23793	-13.2864	2.96953	-19.2428	5.74644	-14.9802	1.9984	-8.38752	3.25738	-11.0495	0.784573	-6.64743
59	-26.6071	0.74468	-22.5484	0.413751	-19.8289	1.84473	-24.3671	2.2347	-23.7551	4.56177	-23.9304	3.01317	-16.5904	5.16719	-12.7867	4.06344	-24.7386	3.62099	-31.2835	1.82338	-25.2329	1.51288	-25.6564	4.55583	-26.9563	2.55702	-25.4687	2.47652	-11.2677	0.975243	-12.9058	3.33943	-13.5815	2.98145	-10.317	2.76764	-8.96548	3.86791	-14.0627	2.99261	-20.1576	5.4898	-16.4339	1.92588	-8.44747	3.17773	-10.4005	0.691636	-6.8471
60	-26.8194	0.721268	-23.0688	0.358414	-19.8832	1.72159	-24.1794	1.69877	-24.2964	3.77024	-25.1591	3.18981	-17.4422	4.94862	-14.4864	3.47246	-25.3819	3.59042	-30.1988	2.21792	-25.2957	0.817325	-25.4661	4.20888	-26.0166	2.54744	-25.0116	2.24223	-10.5706	1.17078	-12.25	3.51734	-14.1896	2.65118	-10.8159	2.89409	-9.94385	3.53135	-14.6522	3.02659	-20.8782	5.14752	-17.7059	2.03021	-8.30869	3.06616	-9.63253	0.620378	-6.90376
61	-26.9297	0.72822	-23.5552	0.55762	-19.5602	1.84359	-23.8069	1.2578	-24.6728	3.04266	-26.2252	3.40255	-18.1851	4.64649	-16.0837	2.92226	-25.8318	3.56369	-28.69	2.586	-25.2397	0.609969	-25.1892	3.91491	-24.9026	2.54682	-24.4334	2.09806	-9.79783	1.2728	-11.4273	3.61248	-14.838	2.34501	-11.4131	2.90582	-10.7491	3.24615	-15.0423	3.04988	-21.4275	4.70862	-18.7064	2.31631	-8.06465	2.91892	-8.78008	0.590616	-6.84432
62	-26.9388	0.753032	-24.0131	0.752022	-18.9822	2.10975	-23.3079	0.976803	-24.8699	2.44608	-27.0988	3.66591	-18.8507	4.27175	-17.4914	2.42311	-26.0505	3.49866	-26.9262	2.9487	-25.1186	1.28976	-24.8732	3.73504	-23.7601	2.51479	-23.8001	2.03676	-8.95939	1.22586	-10.4313	3.65619	-15.4821	2.0855	-12.072	2.84312	-11.3358	3.02302	-15.2312	3.04773	-21.7948	4.17147	-19.4466	2.72176	-7.81727	2.739	-7.96843	0.62766	-6.69904
63	-26.8807	0.778298	-24.4563	0.881695	-18.2485	2.31745	-22.7039	0.92355	-24.9271	2.02296	-27.8168	3.94925	-19.4471	3.8336	-18.6574	2.00732	-26.0202	3.41763	-25.0766	3.24957	-24.991	2.11106	-24.5554	3.70317	-22.7073	2.43289	-23.1376	1.95656	-8.11454	1.08324	-9.32651	3.70194	-16.0857	1.87363	-12.7764	2.75501	-11.7323	2.84237	-15.2675	3.00753	-22.0216	3.60385	-20.0201	3.08446	-7.65975	2.55193	-7.34808	0.794807	-6.43905
64	-26.7953	0.773404	-24.8897	0.944598	-17.4642	2.38622	-22.0595	1.02772	-24.9177	1.79998	-28.4118	4.17008	-19.9626	3.34852	-19.5518	1.70101	-25.7067	3.33999	-23.32	3.45149	-24.9015	2.91777	-24.2504	3.79563	-21.8355	2.34872	-22.4295	1.79385	-7.38538	0.927197	-8.18474	3.75486	-16.6315	1.70109	-13.5297	2.69016	-11.9795	2.69802	-15.1708	2.89322	-22.1615	3.06345	-20.4819	3.24324	-7.6353	2.39588	-7.00491	1.09557	-5.98472
65	-26.6878	0.757941	-25.2934	0.951146	-16.7138	2.34916	-21.4254	1.14764	-24.939	1.70714	-28.8947	4.22862	-20.3457	2.835	-20.2177	1.5149	-25.1596	3.35105	-21.7956	3.59643	-24.8867	3.68877	-23.954	3.94506	-21.1792	2.37119	-21.67	1.56236	-6.86384	0.855181	-7.08361	3.81896	-17.125	1.56448	-14.3398	2.66768	-12.1044	2.59086	-14.9932	2.71429	-22.26	2.59855	-20.7872	3.1472	-7.74809	2.30505	-6.97323	1.48798	-5.30891
66	-26.5519	0.762882	-25.6011	0.922187	-16.0972	2.30947	-20.8618	1.19376	-25.0572	1.64328	-29.2848	4.07691	-20.5802	2.3588	-20.6872	1.41767	-24.4342	3.48762	-20.6126	3.69715	-24.9726	4.41211	-23.613	4.10799	-20.7086	2.53068	-20.8839	1.30838	-6.54943	0.996101	-6.11118	3.90765	-17.6033	1.48753	-15.2092	2.67627	-12.1553	2.51019	-14.7938	2.48422	-22.337	2.19831	-20.8732	2.80965	-7.98299	2.3229	-7.19481	1.86905	-4.42789
67	-26.3805	0.811875	-25.7388	0.943245	-15.7014	2.33716	-20.4146	1.15181	-25.2835	1.54864	-29.5854	3.64789	-20.6486	1.98019	-20.9949	1.3657	-23.6304	3.72494	-19.8178	3.7855	-25.1959	5.05087	-23.1885	4.27517	-20.3921	2.80033	-20.1286	1.10383	-6.36224	1.25951	-5.31323	4.00404	-18.1047	1.49684	-16.1044	2.69822	-12.176	2.46517	-14.6207	2.24721	-22.3874	1.81872	-20.6588	2.31504	-8.35202	2.47398	-7.64166	2.18278	-3.39863
68	-26.1751	0.908567	-25.6848	1.00735	-15.5216	2.42646	-20.1013	1.07049	-25.604	1.43704	-29.8375	2.99255	-20.6049	1.75211	-21.1457	1.30735	-22.8261	3.98282	-19.4239	3.79948	-25.5625	5.5324	-22.667	4.4776	-20.1916	3.09678	-19.4635	1.03746	-6.24529	1.53132	-4.6951	4.0746	-18.6543	1.60516	-16.9674	2.71114	-12.1929	2.45571	-14.5149	2.02285	-22.4442	1.43368	-20.1855	1.73449	-8.86007	2.70369	-8.25061	2.41507	-2.34723
69	-25.9381	1.01794	-25.46	1.07268	-15.5254	2.53772	-19.911	0.997861	-25.9765	1.3586	-30.0544	2.10437	-20.488	1.64007	-21.1657	1.22265	-22.0885	4.22201	-19.3935	3.71451	-26.0295	5.85032	-22.0737	4.75377	-20.0734	3.3393	-18.894	1.11395	-6.1452	1.78944	-4.19466	4.07616	-19.2675	1.75418	-17.78	2.68909	-12.2201	2.48763	-14.4988	1.82448	-22.5449	1.05619	-19.5223	1.18104	-9.51741	2.9571	-9.01647	2.55041	-1.44655
70	-25.6752	1.09046	-25.1384	1.11037	-15.6461	2.64911	-19.8326	0.950149	-26.3683	1.35126	-30.272	1.05881	-20.3554	1.59847	-21.0454	1.10151	-21.4562	4.45972	-19.7177	3.53503	-26.5564	5.97166	-21.4573	5.11157	-20.0085	3.48685	-18.3776	1.25616	-6.04056	2.07808	-3.77978	3.9781	-19.9177	1.87647	-18.5647	2.61343	-12.2451	2.57691	-14.5622	1.65392	-22.7377	0.737292	-18.8085	0.881634	-10.3212	3.10505	-9.9498	2.58418	-0.883313
71	-25.4002	1.07999	-24.7789	1.14048	-15.856	2.76451	-19.8228	0.940306	-26.7692	1.43417	-30.5317	0.166	-20.2154	1.5646	-20.7994	0.973807	-20.9669	4.74084	-20.3543	3.27737	-27.0593	5.97077	-20.8607	5.52029	-19.9897	3.54698	-17.8707	1.38381	-5.94057	2.4228	-3.44352	3.80569	-20.5724	1.91659	-19.3339	2.47934	-12.2499	2.7194	-14.6922	1.5214	-23.0405	0.548247	-18.1592	0.999122	-11.2195	3.12109	-11.0202	2.53673	-0.746953
72	-25.134	0.976211	-24.4235	1.18882	-16.1519	2.9192	-19.8694	0.953303	-27.1956	1.60813	-30.8956	1.1946	-20.0608	1.51101	-20.4431	0.859963	-20.6467	5.0957	-21.3079	3.00161	-27.4382	5.85579	-20.3097	5.9036	-20.0036	3.56386	-17.3622	1.47345	-5.89032	2.83896	-3.2205	3.59956	-21.1983	1.88888	-20.0712	2.33139	-12.2358	2.88498	-14.8861	1.46802	-23.4539	0.601346	-17.6341	1.22064	-12.1586	3.01517	-12.1797	2.42069	-1.08033
73	-24.9027	0.809817	-24.0929	1.25338	-16.5282	3.11233	-19.9404	0.961573	-27.6632	1.85462	-31.3987	2.14438	-19.8477	1.4191	-20.0146	0.76821	-20.5238	5.5109	-22.5354	2.7224	-27.6258	5.65664	-19.8265	6.17112	-20.0055	3.54116	-16.8584	1.53273	-5.91307	3.30426	-3.15216	3.40568	-21.7877	1.83398	-20.7445	2.22389	-12.2291	3.01708	-15.1422	1.49624	-23.9444	0.862016	-17.2558	1.32754	-13.0549	2.87524	-13.3019	2.30512	-1.82089
74	-24.7061	0.651739	-23.7849	1.30664	-16.9528	3.31022	-20.0061	0.929104	-28.1439	2.12879	-32.036	2.84621	-19.5585	1.30873	-19.5543	0.662055	-20.5815	5.90641	-23.9697	2.48399	-27.5606	5.37919	-19.408	6.27217	-19.9124	3.40806	-16.3633	1.56769	-5.97232	3.7533	-3.22638	3.26823	-22.3444	1.78374	-21.357	2.19063	-12.2586	3.05803	-15.4648	1.59901	-24.4439	1.19599	-17.0013	1.32508	-13.8271	2.73822	-14.2857	2.25631	-2.90184
75	-24.5295	0.56551	-23.4919	1.32908	-17.3594	3.4418	-20.0192	0.833016	-28.5691	2.37428	-32.737	3.30831	-19.1569	1.22044	-19.0911	0.526292	-20.7997	6.18299	-25.5041	2.30278	-27.1841	5.07432	-19.0844	6.18308	-19.6603	3.11064	-15.86	1.57636	-6.04869	4.09938	-3.40684	3.23387	-22.8765	1.74164	-21.9164	2.21071	-12.3428	2.98647	-15.8352	1.74884	-24.8564	1.52517	-16.8498	1.27166	-14.4166	2.6186	-15.0731	2.32067	-4.2228
76	-24.3498	0.56793	-23.1993	1.30961	-17.6709	3.46037	-19.9481	0.684467	-28.8758	2.5433	-33.4679	3.51216	-18.6307	1.26857	-18.6325	0.379929	-21.1547	6.26602	-27.0592	2.19336	-26.5275	4.7866	-18.8318	5.9184	-19.2101	2.64475	-15.3152	1.55894	-6.13732	4.30581	-3.61622	3.29346	-23.379	1.67893	-22.4075	2.23666	-12.4868	2.78221	-16.2199	1.90983	-25.1102	1.7977	-16.7706	1.20101	-14.7949	2.47129	-15.6311	2.44116	-5.69315
77	-24.1407	0.625921	-22.9068	1.26415	-17.8199	3.37838	-19.7648	0.500577	-29.0323	2.64284	-34.1626	3.5195	-17.9372	1.5825	-18.1784	0.266027	-21.6238	6.12718	-28.5784	2.1394	-25.5392	4.56998	-18.6272	5.54829	-18.5581	2.09177	-14.6814	1.533	-6.24187	4.37883	-3.78125	3.40458	-23.8318	1.58052	-22.798	2.24263	-12.6657	2.49347	-16.5817	2.07086	-25.1648	2.003	-16.7196	1.13687	-14.9361	2.28487	-15.9589	2.55892	-7.18
78	-23.8683	0.733321	-22.6124	1.1951	-17.7371	3.20749	-19.4312	0.307698	-29.0287	2.71672	-34.7961	3.35706	-17.0412	2.13291	-17.711	0.246691	-22.1631	5.78968	-30.025	2.11489	-24.2576	4.41621	-18.4333	5.10051	-17.7134	1.61067	-13.9413	1.51262	-6.33572	4.34833	-3.83449	3.4976	-24.2012	1.47145	-23.0493	2.21944	-12.8572	2.12928	-16.8805	2.22559	-24.9802	2.14295	-16.6536	1.13825	-14.8547	2.08613	-16.0729	2.64675	-8.56414
79	-23.5063	0.929346	-22.2977	1.10089	-17.38	2.95668	-18.8992	0.346865	-28.8261	2.82747	-35.2775	3.01407	-15.883	2.87868	-17.1776	0.325313	-22.674	5.27544	-31.3031	2.0841	-22.6981	4.31988	-18.2138	4.60011	-16.6985	1.31686	-13.1047	1.48245	-6.36756	4.20917	-3.71631	3.52189	-24.4313	1.4042	-23.1378	2.19685	-13.0468	1.72025	-17.0913	2.38226	-24.5115	2.25199	-16.5034	1.23848	-14.5779	1.88425	-15.9949	2.66291	-9.73598
80	-23.0089	1.23503	-21.8997	0.978109	-16.6933	2.63853	-18.1281	0.647124	-28.3782	2.96204	-35.5444	2.52033	-14.3955	3.66149	-16.5122	0.474888	-23.0542	4.64099	-32.3179	2.00669	-20.932	4.25519	-17.918	4.03114	-15.5104	1.26818	-12.1798	1.41671	-6.28298	3.97401	-3.41412	3.49479	-24.478	1.46027	-23.023	2.17874	-13.2196	1.36925	-17.1557	2.54933	-23.6745	2.40547	-16.2058	1.41599	-14.162	1.75579	-15.7621	2.61438	-10.6459
81	-22.2872	1.712	-21.2997	0.85116	-15.6405	2.22626	-17.0135	1.03911	-27.614	3.11367	-35.5107	1.89403	-12.587	4.41929	-15.6318	0.698214	-23.1694	3.92991	-32.8803	1.81331	-19.092	4.24498	-17.5032	3.41748	-14.1063	1.44125	-11.1393	1.2994	-6.04908	3.7043	-2.92603	3.44439	-24.2757	1.67166	-22.6493	2.20197	-13.3508	1.34959	-17.0454	2.76181	-22.4102	2.59723	-15.6764	1.5977	-13.6601	1.74942	-15.4183	2.44783	-11.2529
82	-21.2283	2.38638	-20.3458	0.799568	-14.1863	1.74743	-15.5497	1.47251	-26.5186	3.18978	-35.1056	1.22872	-10.4884	5.02308	-14.4769	0.953657	-22.9801	3.40235	-32.8859	1.43161	-17.2932	4.3324	-16.9252	2.78899	-12.4587	1.75274	-9.89703	1.16741	-5.61941	3.41199	-2.22113	3.44055	-23.7495	2.08314	-21.954	2.31643	-13.4086	1.83198	-16.6863	3.05942	-20.7261	2.83029	-14.8775	1.75836	-13.1122	1.88322	-15.0414	2.20665	-11.5726
83	-19.6667	3.31689	-18.7935	1.00418	-12.27	1.17669	-13.7076	1.93626	-25.1011	3.15242	-34.335	0.905044	-8.25262	5.40133	-13.0308	1.23144	-22.4276	3.36448	-32.1443	0.869665	-15.6304	4.56571	-16.1247	2.18924	-10.5377	2.10394	-8.33576	1.13623	-4.89906	3.03299	-1.26392	3.50248	-22.8558	2.65662	-20.9178	2.52222	-13.3579	2.63446	-16.0209	3.46874	-18.646	3.03018	-13.7885	1.88401	-12.5275	2.1358	-14.6669	1.97742	-11.6244
84	-17.4659	4.56948	-16.5224	1.48836	-9.95698	0.562019	-11.5046	2.41898	-23.442	2.98823	-33.2127	1.23873	-5.99319	5.5261	-11.3021	1.48566	-21.5735	3.87689	-30.6016	0.651599	-14.1362	4.92066	-15.101	1.72722	-8.38098	2.41468	-6.37553	1.26915	-3.82718	2.54223	0.00833979	3.60522	-21.4715	3.36293	-19.4556	2.84084	-13.1387	3.55084	-14.9625	3.96999	-16.3303	3.19567	-12.4344	2.00601	-11.8988	2.44149	-14.3114	1.88086	-11.3935
85	-14.5294	6.0001	-13.3056	2.2053	-7.31446	0.240578	-9.00685	2.83615	-21.6327	2.73505	-31.8012	1.71209	-3.83921	5.39346	-9.36095	1.6932	-20.4287	4.54423	-28.2146	1.53162	-12.8085	5.32315	-13.8311	1.51317	-6.08503	2.6161	-4.02386	1.48557	-2.37742	1.97695	1.57153	3.6736	-19.6528	4.09295	-17.5753	3.15626	-12.7068	4.47252	-13.4548	4.50167	-13.9123	3.294	-10.8717	2.1071	-11.1981	2.74722	-13.9362	1.97531	-10.8483
86	-10.911	7.43835	-9.24158	2.98665	-4.54461	0.852927	-6.31328	3.12952	-19.7862	2.47746	-30.1795	2.08437	-1.87236	5.10242	-7.28748	1.85863	-19.0832	5.10245	-25.0652	2.68412	-11.5948	5.586	-12.3575	1.54836	-3.77656	2.73666	-1.38358	1.67732	-0.559864	1.46696	3.33585	3.60667	-17.3381	4.70336	-15.2476	3.41978	-12.0421	5.27616	-11.5093	4.94013	-11.5446	3.33378	-9.16195	2.16951	-10.3791	3.00627	-13.4649	2.17987	-9.94436
87	-6.71846	8.64415	-4.34346	3.71119	-1.80774	1.43358	-3.56321	3.23764	-17.958	2.30907	-28.3693	2.30364	-0.176097	4.70311	-5.17039	1.98503	-17.5611	5.39058	-21.3346	3.69755	-10.4357	5.5638	-10.7011	1.72525	-1.56816	2.78329	1.35679	1.74182	1.46828	1.10188	5.15162	3.36965	-14.6797	5.11745	-12.5109	3.52036	-11.1339	5.84638	-9.21771	5.17429	-9.3373	3.30903	-7.36915	2.12804	-9.41	3.21284	-12.8338	2.42179	-8.65739
88	-2.22532	9.40938	1.061	4.32064	0.742999	1.83855	-0.908274	3.1526	-16.1565	2.30709	-26.3656	2.43279	1.20468	4.30333	-3.08932	2.06372	-15.9275	5.41141	-17.3262	4.41116	-9.28174	5.131	-8.88099	1.91374	0.407506	2.72973	4.01669	1.66895	3.54306	0.909447	6.92527	2.97798	-11.7824	5.22581	-9.54129	3.48551	-10.0762	6.12969	-6.78133	5.13971	-7.38644	3.21988	-5.53775	2.0021	-8.29858	3.39341	-11.9638	2.65361	-7.01068
89	2.23118	9.62149	6.6347	4.73896	3.01608	2.00298	1.48408	2.8658	-14.3739	2.49609	-24.1033	2.5665	2.25296	3.89596	-1.10237	2.08388	-14.2172	5.13515	-13.4026	4.79188	-8.12317	4.32926	-6.9227	2.04241	2.0326	2.59652	6.41443	1.50515	5.46967	0.929069	8.56967	2.47081	-8.88996	4.97694	-6.56459	3.34839	-8.95016	6.10408	-4.4771	4.80075	-5.75083	3.04271	-3.71567	1.85297	-7.05758	3.52278	-10.8503	2.85951	-5.05806
90	6.30517	9.27401	11.8997	4.89428	4.8801	1.93478	3.44055	2.39521	-12.6098	2.78052	-21.5798	2.85368	3.02352	3.4893	0.684183	2.00646	-12.4829	4.64443	-9.96485	4.88119	-6.97339	3.25789	-4.88689	2.1021	3.21915	2.43958	8.39967	1.33945	7.15768	1.1907	10.0535	1.94671	-6.19827	4.44633	-3.83727	3.22143	-7.89557	5.86752	-2.5388	4.23477	-4.46741	2.7804	-1.94863	1.76844	-5.75166	3.58446	-9.46081	3.01331	-2.95823
91	9.7697	8.51682	16.497	4.8198	6.27347	1.74776	4.91248	1.85464	-10.8949	3.01444	-18.8764	3.40146	3.5525	3.01117	2.1963	1.88164	-10.7983	4.02078	-7.11112	4.81003	-5.90783	2.16421	-2.88753	2.1401	3.93857	2.29908	9.8905	1.29471	8.5826	1.61726	11.3584	1.44588	-3.96816	3.70459	-1.58718	3.11376	-7.01472	5.57356	-1.14532	3.56393	-3.5662	2.37154	-0.297217	1.75648	-4.4364	3.5084	-7.84333	3.17036	-0.895214
92	12.3967	7.56001	20.0748	4.52466	7.11845	1.50931	5.77684	1.40737	-9.22931	3.17447	-16.1675	4.05142	3.9005	2.48642	3.31323	1.74535	-9.2153	3.40022	-4.94536	4.62214	-4.99522	1.43428	-1.08759	2.21103	4.19081	2.27274	10.7932	1.41394	9.76786	2.05114	12.4576	1.0585	-2.31387	2.91762	0.0226321	3.05751	-6.41727	5.32876	-0.324063	2.90101	-2.97192	1.83334	1.18554	1.71483	-3.15588	3.26289	-6.01788	3.35597	0.926494
93	14.2316	6.49999	22.6496	4.2079	7.50108	1.33299	6.11871	1.29175	-7.65607	3.3346	-13.6985	4.61311	4.04641	1.95149	4.04316	1.62397	-7.81765	2.91601	-3.27692	4.31229	-4.28254	1.46215	0.404028	2.35731	4.09186	2.33336	11.0971	1.5543	10.7483	2.39285	13.3047	0.85433	-1.29628	2.21214	0.93577	2.97622	-6.1446	5.15707	-0.0228125	2.45718	-2.60022	1.12073	2.42598	1.59191	-1.96741	2.86366	-4.05873	3.56928	2.39102
94	15.2396	5.35035	24.1852	3.97168	7.49984	1.16795	5.995	1.50689	-6.22825	3.61589	-11.7216	4.90089	4.00553	1.60873	4.39034	1.53204	-6.59721	2.61789	-1.98919	3.88106	-3.70449	1.86144	1.51314	2.50543	3.75697	2.44095	10.929	1.61974	11.5334	2.57169	13.8618	0.855176	-0.854419	1.6528	1.12158	2.87255	-6.15308	5.03548	-0.0855625	2.22374	-2.31966	0.681258	3.40145	1.39117	-0.875009	2.3983	-2.03312	3.71808	3.46686
95	15.4991	3.97356	24.8178	3.82208	7.29853	0.999854	5.59125	1.81059	-4.97552	4.03055	-10.279	5.03015	3.73881	1.70767	4.46672	1.42321	-5.57789	2.49594	-0.937877	3.36098	-3.16864	2.19794	2.30761	2.59344	3.36882	2.5333	10.4818	1.57849	12.0785	2.52014	14.1083	0.998939	-0.860263	1.29423	0.672791	2.72987	-6.41694	4.92122	-0.35057	2.19798	-2.07853	1.47938	4.06308	1.20237	0.139415	2.05449	-0.00820341	3.72327	4.259
96	15.0288	2.37297	24.5745	3.70529	7.02726	0.809646	5.0631	2.01781	-3.91136	4.54602	-9.44049	5.08492	3.29379	2.15133	4.36029	1.29249	-4.70166	2.43661	-0.108457	2.83127	-2.51299	2.40968	2.84858	2.61189	3.08869	2.54965	9.96359	1.41046	12.3008	2.28723	14.1023	1.18663	-1.20077	1.18063	-0.288441	2.57131	-6.82028	4.78365	-0.716436	2.28614	-1.86884	2.64255	4.49671	1.10197	1.10291	1.91758	1.93075	3.57199	4.87105
97	13.9224	0.979335	23.41	3.52961	6.74983	0.643145	4.55457	2.10294	-3.05025	5.02032	-9.08591	5.20105	2.71787	2.56408	4.10749	1.12542	-3.98871	2.36177	0.416492	2.33531	-1.63678	2.57703	3.26096	2.59175	2.9854	2.44266	9.43744	1.18512	12.0916	1.94679	13.8794	1.32812	-1.78954	1.26072	-1.59416	2.44528	-7.25027	4.64918	-1.1334	2.45764	-1.6919	3.67117	4.74264	1.076	2.06915	1.86195	3.71516	3.30432	5.35449
98	12.2825	1.49078	21.415	3.40866	6.37522	0.561006	4.11686	2.07304	-2.43348	5.37435	-9.04382	5.36423	2.11716	2.71864	3.68065	0.950625	-3.44896	2.31504	0.570606	1.92136	-0.589606	2.7606	3.59201	2.53216	2.89935	2.16845	8.70193	1.03219	11.277	1.69611	13.3877	1.37391	-2.57122	1.50019	-3.09728	2.35783	-7.63134	4.56833	-1.65305	2.68293	-1.53935	4.39815	4.91397	1.09289	3.01363	1.74327	5.22963	2.92832	5.56726
99	10.1439	2.36339	18.5712	3.40847	5.61493	0.600493	3.64538	1.98162	-2.28748	5.58155	-9.15655	5.52676	1.62561	2.50652	2.9591	0.815882	-3.23076	2.38523	0.263283	1.63997	0.384082	2.93792	3.77632	2.38141	2.33358	1.80162	7.32203	1.07355	9.76793	1.75441	12.4026	1.29285	-3.54039	1.87193	-4.69287	2.36794	-7.90185	4.57421	-2.36531	2.92501	-1.31231	4.71614	5.04527	1.16936	3.85853	1.51184	6.31877	2.43584	5.23603
100	9.27249	2.61129	17.4575	3.46236	5.2241	0.664159	3.48893	1.94329	-2.33155	5.65222	-9.19899	5.57792	1.48044	2.40878	2.69047	0.787619	-3.21184	2.4499	0.0782896	1.5766	0.637541	2.9911	3.80192	2.32386	1.9079	1.69932	6.5288	1.12598	9.05644	1.84427	11.9264	1.26355	-3.87095	2.02974	-5.2246	2.35299	-7.95398	4.59188	-2.59866	3.00039	-1.2176	4.78927	5.08342	1.20897	4.09249	1.42294	6.59299	2.26471	4.94199
[truncated: 19 more columns]
