# Supplementary material for: Biomechanics of running: A special reference to the comparisons of wearing boots and running shoes
Source: PLoS One. 2022 Jun 24;17(6):e0270496. doi: 10.1371/journal.pone.0270496 (PMC9231798; doi:10.1371/journal.pone.0270496)
Supplement: S4 Table — Data (Mean±SD) of each participant and each joint. (XLSX) [file pone.0270496.s005.xlsx]

## Sheet: hip_flexion
	s01				s02				s03				s04				s07				s08				s09				s10				s11				s12				s14				s15				s16
	boot		shoe		boot		shoe		boot		shoe		boot		shoe		boot		shoe		boot		shoe		boot		shoe		boot		shoe		boot		shoe		boot		shoe		boot		shoe		boot		shoe		boot
	mean	std	mean	std	mean	std	mean	std	mean	std	mean	std	mean	std	mean	std	mean	std	mean	std	mean	std	mean	std	mean	std	mean	std	mean	std	mean	std	mean	std	mean	std	mean	std	mean	std	mean	std	mean	std	mean	std	mean	std	mean
0	-0.613028	0.318494	-0.838747	0.14807	-0.12907	0.149701	-1.34058	0.240628	-0.132421	0.312364	-0.856154	0.40735	-0.873037	0.39473	-0.941866	0.246568	-0.282968	0.149112	-0.640576	0.151922	-0.6756	0.215022	-1.56262	0.39305	-0.280819	0.192138	-0.214645	0.411963	-0.737696	0.424667	-0.89934	0.379271	-0.624364	0.336259	-0.746387	0.440874	-1.14492	0.605445	-1.18287	0.613689	-0.991596	0.284678	-0.95662	0.115905	-0.923709	0.350756	-0.435492	0.171056	-0.475501
1	-0.503101	0.247632	-0.805707	0.178806	-0.0969585	0.12137	-1.27277	0.217692	-0.167836	0.245497	-0.817018	0.350797	-0.725354	0.387149	-0.803725	0.233846	-0.321997	0.350052	-0.70878	0.183159	-0.769711	0.216751	-1.45163	0.393805	-0.44913	0.231729	-0.102381	0.367282	-0.822052	0.439667	-1.01859	0.368737	-0.835898	0.29852	-0.792073	0.259697	-1.09711	0.567194	-1.13711	0.519412	-0.935705	0.186311	-0.875926	0.154395	-0.83647	0.327259	-0.463808	0.168103	-0.537053
2	-0.402848	0.162813	-0.769046	0.222722	-0.153703	0.104339	-1.19679	0.189742	-0.227063	0.188086	-0.776623	0.30691	-0.579905	0.383482	-0.671638	0.214923	-0.420926	0.56183	-0.809601	0.278965	-0.909412	0.233198	-1.35238	0.389426	-0.615805	0.291019	-0.0584873	0.328213	-0.909288	0.449498	-1.14128	0.351261	-1.07614	0.310703	-0.90149	0.179919	-1.08227	0.487729	-1.12531	0.427736	-0.886364	0.158069	-0.826032	0.232717	-0.756641	0.311378	-0.4965	0.163168	-0.610266
3	-0.345306	0.0465851	-0.728056	0.270027	-0.493525	0.0709577	-1.10203	0.118804	-0.416446	0.0958699	-0.769646	0.195612	-0.468902	0.327168	-0.590211	0.144961	-0.837747	0.599601	-1.01239	0.252907	-1.27558	0.231552	-1.30695	0.334408	-0.809839	0.31854	-0.223292	0.275907	-0.997747	0.418136	-1.27039	0.327172	-1.44128	0.335146	-1.15865	0.279625	-1.15782	0.290462	-1.20955	0.309708	-0.867613	0.207915	-0.86569	0.296525	-0.731386	0.318489	-0.584064	0.186138	-0.766475
4	-0.344982	0.124761	-0.705633	0.302953	-0.937096	0.115591	-1.01009	0.0668222	-0.62625	0.0799069	-0.762328	0.138739	-0.377778	0.268343	-0.537855	0.0703048	-1.28531	0.538242	-1.21556	0.19381	-1.63431	0.210216	-1.28384	0.276262	-0.971814	0.310355	-0.478692	0.256482	-1.05433	0.390984	-1.35525	0.326202	-1.72348	0.36572	-1.37992	0.314198	-1.28334	0.196778	-1.31402	0.25284	-0.86864	0.264997	-0.944284	0.313502	-0.71944	0.351556	-0.668956	0.22338	-0.926565
5	-0.406977	0.260989	-0.698301	0.307829	-1.4841	0.206347	-0.922918	0.0795401	-0.87613	0.148655	-0.762572	0.153954	-0.404051	0.169128	-0.604799	0.114523	-1.75711	0.330127	-1.37118	0.111295	-1.94697	0.216475	-1.31523	0.214821	-1.06386	0.27214	-0.829453	0.237938	-1.07026	0.361412	-1.39657	0.388819	-1.87946	0.361755	-1.57605	0.294419	-1.4913	0.329872	-1.44877	0.267998	-0.901846	0.281603	-1.07311	0.289349	-0.744752	0.417444	-0.724052	0.229464	-1.11333
6	-0.600441	0.285779	-0.773828	0.239283	-1.83545	0.229647	-0.913208	0.107318	-1.08505	0.210477	-0.777354	0.221835	-0.476619	0.199272	-0.724188	0.158226	-2.07182	0.32217	-1.43302	0.17138	-2.08087	0.306455	-1.35555	0.18115	-1.09764	0.220024	-1.0901	0.177827	-1.00566	0.37263	-1.35644	0.432168	-1.83093	0.394215	-1.58633	0.302823	-1.67514	0.405984	-1.52703	0.243474	-0.95057	0.249078	-1.16169	0.229545	-0.767714	0.487794	-0.775752	0.23983	-1.25981
7	-0.823627	0.286373	-0.874215	0.143365	-2.0422	0.265136	-0.939878	0.112724	-1.2374	0.252071	-0.812719	0.249109	-0.665442	0.330416	-0.925341	0.190449	-2.17956	0.546017	-1.40872	0.285337	-1.98147	0.397021	-1.42138	0.207532	-1.03593	0.25262	-1.30931	0.135891	-0.905829	0.385885	-1.2877	0.466413	-1.63304	0.40217	-1.51215	0.373198	-1.86208	0.389399	-1.59593	0.414386	-1.00556	0.230051	-1.24176	0.202119	-0.813368	0.534828	-0.808578	0.195861	-1.34864
8	-1.0667	0.220086	-1.03764	0.12953	-1.84221	0.172467	-1.07297	0.158843	-1.29268	0.257394	-0.872036	0.251473	-0.870699	0.419631	-1.14805	0.115874	-2.01862	0.666673	-1.289	0.298847	-1.73192	0.503235	-1.45939	0.262384	-0.947248	0.352869	-1.31134	0.12929	-0.742863	0.337204	-1.17872	0.416065	-1.3204	0.427601	-1.29015	0.401657	-1.93493	0.287966	-1.5176	0.549533	-1.03082	0.273424	-1.23504	0.208691	-0.825003	0.52283	-0.84863	0.153378	-1.37011
9	-1.24007	0.202495	-1.18519	0.19866	-1.49907	0.163932	-1.24765	0.269732	-1.27064	0.262296	-0.948197	0.20252	-1.06883	0.409302	-1.33357	0.0492042	-1.72034	0.652842	-1.15768	0.275897	-1.3599	0.492585	-1.48215	0.322974	-0.805099	0.428137	-1.28124	0.232657	-0.594209	0.257327	-1.06757	0.343478	-0.980794	0.408499	-1.07384	0.394352	-1.93023	0.403832	-1.41488	0.670916	-1.04079	0.395203	-1.20548	0.238053	-0.849721	0.460379	-0.90174	0.107594	-1.30888
10	-1.31474	0.253447	-1.3451	0.231313	-1.04768	0.220723	-1.37612	0.388637	-1.19238	0.213557	-1.02879	0.151132	-1.20807	0.358125	-1.45888	0.176601	-1.36527	0.511862	-1.06345	0.241781	-1.0216	0.489173	-1.45762	0.337692	-0.727611	0.437697	-1.17421	0.330817	-0.496228	0.167962	-0.960076	0.256779	-0.761891	0.380311	-0.880305	0.376698	-1.7777	0.626205	-1.22339	0.681072	-1.00523	0.442511	-1.14993	0.264657	-0.838269	0.317093	-0.957446	0.0909522	-1.23065
11	-1.25715	0.264183	-1.39664	0.158673	-0.710735	0.235298	-1.50324	0.406516	-1.08968	0.158473	-1.10591	0.0981669	-1.25429	0.235343	-1.48594	0.339205	-1.07588	0.322197	-1.02382	0.232584	-0.814709	0.33371	-1.40199	0.320749	-0.665901	0.386752	-1.09452	0.376591	-0.486735	0.18114	-0.876398	0.220886	-0.614425	0.359548	-0.757903	0.355158	-1.60811	0.752474	-1.06093	0.54548	-0.969672	0.48285	-1.11719	0.272755	-0.835407	0.165246	-1.01709	0.109283	-1.10509
12	-1.14768	0.256618	-1.41384	0.168463	-0.49514	0.24317	-1.47375	0.273422	-1.02437	0.0482609	-1.16903	0.0885857	-1.20866	0.253733	-1.43397	0.458953	-0.994252	0.263125	-1.01584	0.279327	-0.728506	0.24708	-1.3133	0.270985	-0.711774	0.236052	-0.989638	0.341883	-0.576099	0.327272	-0.800718	0.212773	-0.670434	0.377631	-0.700516	0.34943	-1.33006	0.751135	-0.924447	0.425638	-0.947093	0.437746	-1.10105	0.279245	-0.845361	0.0844726	-1.05487	0.146821	-1.01486
13	-0.992221	0.233136	-1.3126	0.2747	-0.503793	0.123988	-1.37244	0.197302	-0.996527	0.0663518	-1.23814	0.113112	-1.09445	0.325288	-1.30594	0.534523	-1.02017	0.314186	-1.04107	0.263581	-0.780462	0.213664	-1.20994	0.215569	-0.790085	0.10244	-0.885996	0.242218	-0.736973	0.433492	-0.77247	0.170207	-0.80327	0.395263	-0.719272	0.307822	-1.06155	0.684888	-0.918767	0.287452	-0.944776	0.409647	-1.13353	0.274555	-0.858978	0.151901	-1.08822	0.174217	-0.910335
14	-0.876531	0.168836	-1.19273	0.348811	-0.576656	0.083296	-1.22859	0.320556	-1.02279	0.182558	-1.31427	0.134345	-0.943065	0.333153	-1.14235	0.55649	-1.20399	0.29109	-0.964576	0.194761	-0.882605	0.283013	-1.10044	0.174356	-0.89719	0.157204	-0.743866	0.142452	-0.955075	0.487202	-0.752582	0.131591	-1.0214	0.406545	-0.768236	0.32259	-0.847873	0.523773	-0.954622	0.399536	-1.00508	0.394532	-1.17544	0.257282	-0.917028	0.187791	-1.1109	0.187608	-0.820006
15	-0.783358	0.130314	-1.05648	0.341268	-0.696431	0.199857	-1.06191	0.412424	-1.09363	0.27462	-1.41483	0.158398	-0.800586	0.319971	-0.945846	0.525498	-1.33075	0.211626	-0.863043	0.240514	-1.0242	0.342751	-1.00492	0.119848	-0.961698	0.267366	-0.62031	0.178293	-1.12922	0.454589	-0.773095	0.182261	-1.24384	0.480897	-0.847906	0.48539	-0.670416	0.459418	-1.02137	0.602458	-1.09473	0.401529	-1.23776	0.249248	-0.978365	0.175713	-1.15028	0.155674	-0.759216
16	-0.722804	0.110195	-0.95966	0.256763	-0.783558	0.250428	-0.927764	0.482592	-1.15084	0.321584	-1.52112	0.140355	-0.706485	0.183536	-0.753507	0.462654	-1.40521	0.249764	-0.697835	0.317938	-1.13351	0.34364	-0.934719	0.0952052	-0.973035	0.336956	-0.512297	0.241146	-1.28445	0.408768	-0.809314	0.295455	-1.41926	0.610763	-0.905303	0.661648	-0.631003	0.358336	-1.099	0.663599	-1.23297	0.398489	-1.29308	0.236307	-1.06643	0.120545	-1.21501	0.12712	-0.688255
17	-0.668602	0.142192	-0.905209	0.225317	-0.859792	0.261611	-0.815444	0.384668	-1.19673	0.336457	-1.61195	0.113986	-0.674201	0.0856242	-0.582482	0.415599	-1.32574	0.350411	-0.571784	0.355163	-1.24287	0.32123	-0.891494	0.0858408	-0.929759	0.357625	-0.506691	0.430211	-1.37855	0.399172	-0.866554	0.410522	-1.49907	0.710096	-0.973901	0.784876	-0.658633	0.383017	-1.14021	0.680455	-1.3807	0.364327	-1.32943	0.250156	-1.1556	0.0900915	-1.29465	0.115703	-0.693311
18	-0.597835	0.175963	-0.823137	0.233475	-0.943873	0.201922	-0.68559	0.218161	-1.18488	0.391166	-1.61317	0.12236	-0.712912	0.128767	-0.433977	0.305522	-1.15562	0.38918	-0.5303	0.282037	-1.32838	0.282788	-0.88603	0.0680538	-0.856375	0.370152	-0.596212	0.592387	-1.44686	0.426027	-0.942185	0.427235	-1.51495	0.739802	-0.960442	0.72564	-0.751025	0.42037	-1.16687	0.550038	-1.524	0.303253	-1.3401	0.257419	-1.24365	0.0746751	-1.37974	0.121994	-0.712133
19	-0.545843	0.190158	-0.734999	0.27547	-1.0618	0.181596	-0.575241	0.0833364	-1.10622	0.477804	-1.54739	0.157737	-0.784339	0.222513	-0.33722	0.23389	-1.0127	0.290284	-0.603368	0.149653	-1.4123	0.246081	-0.892855	0.0812917	-0.882865	0.373168	-0.719896	0.666643	-1.50453	0.469441	-1.03806	0.408228	-1.47049	0.648438	-0.971067	0.629576	-0.868609	0.434599	-1.19581	0.423002	-1.63537	0.271419	-1.31627	0.271904	-1.31882	0.103219	-1.44855	0.143286	-0.793223
20	-0.501031	0.144317	-0.607461	0.297028	-1.25101	0.18374	-0.444843	0.0889646	-1.05356	0.568683	-1.37725	0.258623	-0.858972	0.206107	-0.263525	0.183932	-0.932213	0.23189	-0.830462	0.187185	-1.48269	0.235826	-0.922285	0.13816	-0.94106	0.373136	-0.962578	0.62469	-1.56901	0.460928	-1.13815	0.338921	-1.44251	0.489835	-0.987822	0.493281	-0.96966	0.445913	-1.25719	0.300261	-1.69812	0.262252	-1.2732	0.247302	-1.38471	0.157144	-1.49535	0.17914	-0.901279
21	-0.533916	0.0786941	-0.504026	0.249702	-1.46313	0.212388	-0.411136	0.165094	-0.968395	0.551248	-1.20329	0.326905	-0.879304	0.180456	-0.209158	0.213461	-1.03861	0.387159	-1.11039	0.244499	-1.51968	0.231716	-0.948579	0.207189	-1.13929	0.407181	-1.20028	0.507475	-1.65444	0.439619	-1.24708	0.274113	-1.44962	0.288256	-1.07359	0.468178	-1.03562	0.415735	-1.32672	0.218806	-1.71254	0.308919	-1.22165	0.210149	-1.43459	0.196836	-1.52325	0.195598	-1.01895
22	-0.626445	0.0760785	-0.439124	0.175263	-1.67846	0.247642	-0.444205	0.208693	-0.975325	0.457964	-1.06878	0.337755	-0.856809	0.173386	-0.177804	0.253951	-1.23099	0.451334	-1.43777	0.281632	-1.53661	0.239973	-0.978504	0.242312	-1.36204	0.416348	-1.45031	0.381489	-1.73534	0.344972	-1.36425	0.227418	-1.54433	0.171635	-1.17161	0.447382	-1.0928	0.37249	-1.40674	0.154318	-1.6876	0.284534	-1.19605	0.196752	-1.47689	0.22208	-1.54868	0.207039	-1.14837
23	-0.77561	0.136014	-0.484646	0.171253	-1.84487	0.27078	-0.606668	0.244297	-1.05006	0.314043	-1.01682	0.347941	-0.770968	0.139009	-0.157915	0.246067	-1.49554	0.443067	-1.69068	0.269616	-1.49229	0.238309	-1.00053	0.25497	-1.56238	0.422959	-1.66143	0.275725	-1.82731	0.236171	-1.46159	0.185164	-1.63777	0.0984726	-1.30231	0.39732	-1.13951	0.3141	-1.46619	0.0924927	-1.66228	0.242893	-1.21776	0.204068	-1.51835	0.183568	-1.56828	0.193304	-1.25886
24	-0.958437	0.170864	-0.6067	0.233746	-1.94863	0.27485	-0.848977	0.222083	-1.17072	0.231943	-1.06685	0.302628	-0.67519	0.170617	-0.183085	0.186276	-1.71425	0.340259	-1.87822	0.290946	-1.4027	0.213831	-1.00932	0.212052	-1.7289	0.400524	-1.83213	0.230255	-1.88611	0.117614	-1.55032	0.149199	-1.73545	0.0663667	-1.38194	0.270892	-1.19411	0.253705	-1.50103	0.0880219	-1.64474	0.205413	-1.25817	0.238047	-1.55111	0.113171	-1.59424	0.169241	-1.36555
25	-1.12055	0.161584	-0.766362	0.320375	-1.97849	0.270165	-1.09974	0.189783	-1.33916	0.251624	-1.14064	0.270963	-0.638679	0.219825	-0.255008	0.174462	-1.86502	0.213966	-1.92699	0.246081	-1.27398	0.175113	-1.00323	0.173815	-1.80976	0.352323	-1.9236	0.196335	-1.90597	0.0785569	-1.60573	0.108545	-1.75404	0.0969488	-1.41072	0.149706	-1.24915	0.195231	-1.49302	0.148856	-1.64328	0.192134	-1.30248	0.247345	-1.58612	0.0514615	-1.59184	0.140429	-1.42286
26	-1.25679	0.146609	-0.937952	0.307741	-1.92201	0.246599	-1.35058	0.190912	-1.48618	0.292721	-1.22614	0.238938	-0.630181	0.336159	-0.385349	0.253054	-1.89835	0.110424	-1.89526	0.235042	-1.08761	0.107995	-0.964192	0.123139	-1.82374	0.292871	-1.96491	0.200138	-1.88634	0.139058	-1.62693	0.0904492	-1.71555	0.0873593	-1.3745	0.132698	-1.2986	0.145038	-1.43558	0.217514	-1.66148	0.195001	-1.30401	0.252463	-1.6111	0.101435	-1.56776	0.142423	-1.46573
27	-1.30933	0.128949	-1.0777	0.27202	-1.80909	0.228253	-1.50109	0.297389	-1.61149	0.337689	-1.26928	0.221915	-0.737468	0.396198	-0.55246	0.330422	-1.85174	0.0794493	-1.77899	0.185001	-0.900642	0.0587456	-0.891493	0.147814	-1.78423	0.226344	-1.94753	0.202067	-1.7999	0.169416	-1.61603	0.107881	-1.60548	0.0873448	-1.29825	0.246999	-1.32137	0.0952127	-1.32965	0.269894	-1.64439	0.135181	-1.26846	0.244378	-1.61961	0.164528	-1.49871	0.157112	-1.43616
28	-1.31591	0.115171	-1.13225	0.1886	-1.63302	0.202041	-1.59389	0.37086	-1.66712	0.355738	-1.27861	0.206843	-0.854793	0.418203	-0.741646	0.339202	-1.71255	0.129048	-1.62279	0.155234	-0.700774	0.103355	-0.794526	0.199983	-1.70668	0.175699	-1.89025	0.205411	-1.68327	0.207182	-1.54232	0.119271	-1.46488	0.0662235	-1.19063	0.335433	-1.31868	0.0994742	-1.18801	0.303638	-1.59071	0.117214	-1.16921	0.252512	-1.6136	0.209221	-1.39869	0.204519	-1.37835
29	-1.24014	0.0954627	-1.14956	0.12551	-1.43094	0.163515	-1.60171	0.405779	-1.68004	0.371654	-1.26641	0.19554	-0.973593	0.349999	-0.89438	0.302144	-1.51595	0.163863	-1.44513	0.134317	-0.516089	0.169833	-0.665947	0.248187	-1.61318	0.148343	-1.80147	0.209804	-1.52092	0.21566	-1.44612	0.129849	-1.29821	0.0567571	-1.086	0.379906	-1.27761	0.157052	-1.00935	0.310442	-1.47408	0.133007	-1.04561	0.261316	-1.57754	0.241115	-1.27463	0.230383	-1.25766
30	-1.13215	0.0916487	-1.11124	0.089695	-1.20549	0.114016	-1.56714	0.403475	-1.61944	0.350793	-1.23858	0.181769	-1.07304	0.245073	-1.02636	0.202537	-1.27051	0.204259	-1.24481	0.140778	-0.337173	0.23485	-0.531007	0.281103	-1.51492	0.147089	-1.67529	0.213942	-1.34736	0.224293	-1.30267	0.122001	-1.12703	0.0724408	-0.97531	0.386942	-1.20609	0.222753	-0.823068	0.299806	-1.28934	0.192615	-0.895827	0.275783	-1.51328	0.243243	-1.14079	0.257638	-1.10302
31	-0.986557	0.0982299	-1.04878	0.0886596	-0.985859	0.0900537	-1.50007	0.366413	-1.52868	0.322283	-1.1975	0.159819	-1.08161	0.141309	-1.07716	0.0908278	-1.00067	0.222374	-1.03193	0.161756	-0.176545	0.241353	-0.392301	0.297284	-1.41073	0.156393	-1.53007	0.221248	-1.15978	0.224384	-1.15098	0.116905	-0.964708	0.0811667	-0.856755	0.376123	-1.10543	0.290783	-0.630043	0.262896	-1.07281	0.252571	-0.748987	0.285827	-1.41681	0.243593	-1.00801	0.264895	-0.908282
32	-0.826489	0.109385	-0.971924	0.0977258	-0.78539	0.129239	-1.42004	0.33065	-1.39491	0.280394	-1.14565	0.148746	-1.07057	0.0753573	-1.08901	0.0953177	-0.74829	0.221053	-0.792984	0.176268	-0.0318298	0.228454	-0.261138	0.298865	-1.29611	0.168362	-1.36399	0.249898	-0.97866	0.224297	-0.994048	0.116629	-0.804565	0.0691692	-0.71814	0.364765	-0.977119	0.327591	-0.452879	0.213895	-0.831757	0.294517	-0.60862	0.288931	-1.29498	0.212138	-0.883804	0.26623	-0.695337
33	-0.664546	0.112831	-0.890003	0.0996976	-0.615808	0.153172	-1.3105	0.295207	-1.23713	0.230962	-1.05749	0.141334	-0.981272	0.115968	-1.02464	0.213295	-0.521853	0.204694	-0.552184	0.184206	0.091003	0.170505	-0.148248	0.290295	-1.17697	0.176994	-1.20404	0.282108	-0.812845	0.217938	-0.847854	0.126619	-0.648798	0.031897	-0.561888	0.338302	-0.831596	0.354676	-0.298541	0.147081	-0.596734	0.331516	-0.496894	0.275629	-1.15674	0.178225	-0.773252	0.269339	-0.461852
34	-0.517498	0.110656	-0.80885	0.10206	-0.471102	0.17675	-1.18475	0.262884	-1.05943	0.196587	-0.956496	0.161789	-0.87775	0.193228	-0.929639	0.323831	-0.349195	0.159602	-0.333372	0.15917	0.180509	0.0955108	-0.0444711	0.273947	-1.04846	0.176988	-1.05801	0.306635	-0.674967	0.20819	-0.715727	0.13771	-0.493572	0.0418984	-0.400403	0.317003	-0.670531	0.355866	-0.180364	0.0988708	-0.379984	0.342219	-0.405885	0.264438	-1.02028	0.131338	-0.676974	0.266645	-0.230898
35	-0.38315	0.108437	-0.738508	0.100645	-0.363369	0.164404	-1.03043	0.229731	-0.864723	0.15159	-0.833358	0.202905	-0.724944	0.261706	-0.778817	0.430869	-0.236349	0.113406	-0.155678	0.129192	0.232766	0.0881905	0.0389641	0.247135	-0.925176	0.171769	-0.929643	0.304382	-0.559757	0.195055	-0.607378	0.141266	-0.334979	0.100214	-0.242756	0.296471	-0.508305	0.348223	-0.0910624	0.0851375	-0.186963	0.350071	-0.345798	0.23916	-0.891774	0.0894327	-0.594519	0.273108	0.00184054
36	-0.297648	0.09107	-0.671705	0.100608	-0.271806	0.147335	-0.862993	0.176714	-0.669057	0.118026	-0.714787	0.238342	-0.562074	0.335796	-0.606829	0.508892	-0.166386	0.0702324	-0.0505735	0.0884294	0.26061	0.152419	0.118085	0.222996	-0.807416	0.160828	-0.816512	0.281676	-0.483425	0.173284	-0.516468	0.132961	-0.197791	0.137039	-0.104284	0.309781	-0.352287	0.323274	-0.0456993	0.105299	-0.0349778	0.31018	-0.311723	0.218529	-0.784034	0.0573739	-0.528787	0.270265	0.207942
37	-0.231662	0.0706962	-0.609801	0.103107	-0.207461	0.129077	-0.697605	0.136213	-0.490393	0.0915463	-0.610453	0.277043	-0.377531	0.38077	-0.397599	0.568212	-0.142896	0.0610776	0.00512136	0.0833325	0.256203	0.213579	0.184177	0.201191	-0.702111	0.147267	-0.709897	0.234167	-0.416184	0.15061	-0.450087	0.118786	-0.0728763	0.168834	0.000228827	0.343216	-0.211647	0.300176	-0.0193256	0.120518	0.0801357	0.278382	-0.29519	0.194678	-0.697166	0.0561893	-0.468717	0.267393	0.391476
38	-0.198986	0.0393951	-0.551911	0.109368	-0.16361	0.107361	-0.552286	0.105651	-0.335064	0.0981817	-0.52793	0.310211	-0.204122	0.409458	-0.176476	0.591657	-0.128118	0.0853045	0.0211247	0.114728	0.243482	0.264086	0.24333	0.185439	-0.606972	0.134597	-0.609247	0.185952	-0.377334	0.133897	-0.404553	0.104548	-0.00589324	0.183878	0.0690525	0.380424	-0.0895572	0.26905	-0.00773411	0.112866	0.139775	0.185931	-0.301632	0.171296	-0.629972	0.0929762	-0.427892	0.248241	0.518521
39	-0.172821	0.0143859	-0.495303	0.123782	-0.146618	0.108682	-0.447241	0.14153	-0.240383	0.136274	-0.46035	0.347334	-0.0435047	0.398573	0.053717	0.602835	-0.133106	0.104932	0.0331617	0.14654	0.217766	0.296289	0.2869	0.172986	-0.521757	0.118049	-0.507525	0.144658	-0.343812	0.116192	-0.378147	0.134241	0.0376309	0.200877	0.106582	0.413697	0.00878692	0.246511	-0.000845175	0.105879	0.146786	0.132975	-0.319519	0.155034	-0.584961	0.123905	-0.38871	0.225654	0.601562
40	-0.146668	0.0485074	-0.450288	0.137193	-0.152837	0.103334	-0.366774	0.185398	-0.177311	0.180662	-0.40787	0.388997	0.0738097	0.342352	0.261326	0.563313	-0.121478	0.104151	0.0565507	0.163089	0.188884	0.321459	0.316083	0.156588	-0.448069	0.106574	-0.420932	0.116502	-0.33255	0.10919	-0.378629	0.171659	0.0315744	0.211246	0.110454	0.425784	0.0955684	0.221346	0.0143403	0.0993781	0.11342	0.104677	-0.345202	0.147244	-0.545415	0.155356	-0.365063	0.191325	0.633556
41	-0.114133	0.0801278	-0.408092	0.150269	-0.172756	0.10184	-0.327299	0.202389	-0.169543	0.205686	-0.35721	0.424474	0.147656	0.269909	0.432402	0.50908	-0.114968	0.0942406	0.0806163	0.161979	0.157705	0.32761	0.329607	0.143026	-0.385439	0.0837994	-0.343978	0.0879498	-0.330398	0.096695	-0.386895	0.221042	0.00939886	0.229092	0.111109	0.428053	0.15687	0.194415	0.033594	0.111515	0.028995	0.14942	-0.369397	0.14487	-0.522955	0.174319	-0.347518	0.166724	0.618567
42	-0.0826848	0.104133	-0.377939	0.150374	-0.195302	0.0870527	-0.291079	0.207494	-0.169027	0.225148	-0.310509	0.442789	0.169667	0.17466	0.533534	0.397144	-0.105034	0.087612	0.103327	0.158843	0.127231	0.326616	0.329899	0.139577	-0.333929	0.0688082	-0.295801	0.0650167	-0.336572	0.0847594	-0.403901	0.250341	-0.0303896	0.244429	0.104501	0.414126	0.206493	0.161582	0.0571871	0.129499	-0.068067	0.192436	-0.38469	0.150546	-0.493999	0.188553	-0.337409	0.142456	0.579603
43	-0.058852	0.114261	-0.347324	0.149919	-0.210177	0.0848962	-0.255765	0.188645	-0.16934	0.222573	-0.266774	0.439473	0.13635	0.14386	0.579246	0.27591	-0.0901269	0.0886349	0.102225	0.143345	0.100214	0.312637	0.323923	0.147274	-0.292035	0.0505848	-0.258487	0.0452599	-0.349303	0.0738833	-0.422693	0.264951	-0.0664248	0.252665	0.102874	0.389406	0.237326	0.121301	0.0759225	0.140177	-0.181675	0.207423	-0.381179	0.159331	-0.468699	0.197621	-0.335877	0.13193	0.513077
44	-0.0443282	0.110481	-0.314648	0.154139	-0.203556	0.121104	-0.214873	0.169007	-0.152041	0.229142	-0.22506	0.409539	0.0782277	0.174861	0.560824	0.188327	-0.0963304	0.0971463	0.0841245	0.134853	0.0786107	0.289497	0.314236	0.165419	-0.255522	0.0523071	-0.246884	0.0561281	-0.35908	0.0883703	-0.427583	0.24596	-0.09924	0.257504	0.101733	0.344644	0.249899	0.0729689	0.0929413	0.141766	-0.285001	0.205024	-0.369052	0.179087	-0.435072	0.209228	-0.334532	0.118963	0.43974
45	-0.0350985	0.103487	-0.276822	0.1636	-0.183257	0.178269	-0.172917	0.150214	-0.117389	0.234101	-0.18718	0.368055	-0.0137103	0.191476	0.518154	0.207151	-0.0988568	0.114289	0.0551526	0.118848	0.0711031	0.270404	0.30272	0.179895	-0.223023	0.0733467	-0.242024	0.0833319	-0.366915	0.122408	-0.421734	0.215492	-0.116663	0.232493	0.0999929	0.297883	0.249164	0.0396555	0.0972042	0.125177	-0.379108	0.187684	-0.342514	0.202674	-0.400707	0.222552	-0.336987	0.105828	0.358406
46	-0.018152	0.0967764	-0.230495	0.18353	-0.150498	0.22358	-0.134885	0.128281	-0.0759573	0.242527	-0.150789	0.323355	-0.0959113	0.187728	0.458096	0.272605	-0.122725	0.140404	0.027987	0.0954133	0.0727649	0.238843	0.288136	0.189386	-0.200128	0.100474	-0.248438	0.112082	-0.372538	0.16143	-0.398606	0.167359	-0.127501	0.19791	0.0940482	0.247441	0.234082	0.0720931	0.100387	0.105435	-0.44679	0.17617	-0.316001	0.228654	-0.367852	0.236398	-0.335176	0.0917411	0.280183
47	0.0119257	0.100037	-0.177249	0.201037	-0.113464	0.255266	-0.116761	0.121667	-0.0291879	0.254304	-0.115243	0.283585	-0.168879	0.143864	0.407063	0.343812	-0.149708	0.172598	0.0106543	0.086149	0.0936488	0.217261	0.270105	0.18751	-0.180268	0.128547	-0.259336	0.139015	-0.382537	0.192487	-0.368162	0.123658	-0.126128	0.149072	0.0850629	0.203644	0.215714	0.124852	0.100022	0.0819686	-0.496421	0.174323	-0.289392	0.244397	-0.339908	0.253376	-0.330887	0.0755474	0.212983
48	0.0555743	0.112238	-0.118843	0.217034	-0.0901942	0.231407	-0.109762	0.110245	0.00686251	0.249198	-0.0854646	0.255438	-0.219849	0.107562	0.35441	0.352315	-0.184294	0.169479	-0.00504389	0.0884578	0.117995	0.188445	0.249143	0.180456	-0.182855	0.148131	-0.274041	0.163123	-0.395694	0.21512	-0.329139	0.0971979	-0.122315	0.104086	0.0774895	0.166742	0.191262	0.171505	0.101944	0.0737248	-0.511418	0.184208	-0.265544	0.256411	-0.322932	0.260938	-0.31917	0.0724991	0.153465
49	0.100148	0.118192	-0.05986	0.213024	-0.0768465	0.200105	-0.113418	0.108561	0.0421917	0.243177	-0.0564755	0.237641	-0.235721	0.0870824	0.307895	0.357521	-0.219887	0.153339	-0.0327234	0.108684	0.150889	0.165169	0.233092	0.170139	-0.188401	0.166343	-0.289972	0.179842	-0.412147	0.237254	-0.291603	0.094067	-0.11024	0.0691731	0.0704863	0.138964	0.172869	0.210265	0.104555	0.0921267	-0.508341	0.204832	-0.238341	0.256088	-0.311006	0.269028	-0.30205	0.0681649	0.113408
50	0.139647	0.125302	-0.0079093	0.204485	-0.0780384	0.155106	-0.116868	0.109049	0.0771831	0.215951	-0.0435169	0.228767	-0.23842	0.116146	0.247091	0.323235	-0.241128	0.113559	-0.0640836	0.132507	0.184588	0.145521	0.227699	0.154402	-0.207007	0.16866	-0.306577	0.193974	-0.432564	0.239085	-0.252232	0.114631	-0.103498	0.0555196	0.071118	0.120021	0.150211	0.239506	0.10554	0.126025	-0.47258	0.217143	-0.210325	0.254265	-0.306284	0.262755	-0.276802	0.0824596	0.078604
51	0.143443	0.106228	0.0324336	0.179285	-0.0880228	0.128401	-0.107294	0.0987322	0.112589	0.187028	-0.0318303	0.230798	-0.217041	0.121858	0.185635	0.292357	-0.253934	0.0814358	-0.119446	0.142018	0.210733	0.135436	0.242408	0.144336	-0.224907	0.168677	-0.315436	0.194959	-0.440727	0.242557	-0.213111	0.141369	-0.0922144	0.0418785	0.0655594	0.0978707	0.136283	0.255918	0.102543	0.163199	-0.425239	0.23553	-0.174353	0.240495	-0.296172	0.253112	-0.243627	0.0954067	0.0553921
52	0.133462	0.0903353	0.0528199	0.158353	-0.0929141	0.122911	-0.0870994	0.0964932	0.154139	0.159331	-0.0352903	0.233365	-0.197808	0.134831	0.128916	0.268579	-0.236162	0.0803434	-0.160058	0.138941	0.243388	0.129789	0.276035	0.130043	-0.228468	0.150701	-0.32013	0.194948	-0.442168	0.220363	-0.172901	0.154812	-0.0835599	0.0365173	0.0666121	0.082029	0.121522	0.261925	0.0952604	0.186186	-0.356762	0.229112	-0.136609	0.225558	-0.281861	0.234086	-0.207305	0.113935	0.0401456
53	0.106096	0.0735955	0.0574413	0.140451	-0.0892255	0.0901458	-0.0531006	0.0887568	0.193585	0.134694	-0.03788	0.23678	-0.175771	0.140775	0.0808224	0.233003	-0.206868	0.0884917	-0.182705	0.122417	0.273898	0.129796	0.323431	0.135374	-0.228804	0.131391	-0.312826	0.191857	-0.426416	0.201082	-0.128624	0.156135	-0.0643867	0.0449152	0.0646164	0.0823262	0.111086	0.25556	0.0895918	0.195566	-0.285014	0.223545	-0.0910373	0.202451	-0.25759	0.211902	-0.162057	0.128423	0.0344419
54	0.0864643	0.0693881	0.0507314	0.128107	-0.0677425	0.085133	-0.0152633	0.0915333	0.232152	0.123716	-0.0333612	0.227518	-0.158125	0.146263	0.0577685	0.219621	-0.155751	0.106474	-0.175511	0.092945	0.31595	0.129384	0.379678	0.145361	-0.213704	0.105393	-0.299662	0.19507	-0.396495	0.178349	-0.0846414	0.138356	-0.0355884	0.0601682	0.0719463	0.100452	0.106375	0.234189	0.0910735	0.189771	-0.200622	0.204519	-0.0419645	0.178446	-0.227007	0.190874	-0.119355	0.140813	0.0438198
55	0.080319	0.0749518	0.047191	0.112829	-0.0336031	0.108298	0.0202145	0.102098	0.270132	0.117678	-0.0234295	0.219575	-0.142906	0.15625	0.0432995	0.198877	-0.100103	0.120651	-0.131525	0.0725805	0.365282	0.129679	0.439693	0.160851	-0.199374	0.0864263	-0.281822	0.203995	-0.344611	0.153579	-0.0337475	0.105369	0.0124309	0.0780745	0.0903522	0.131319	0.105168	0.207866	0.108907	0.166793	-0.113409	0.188248	0.0178122	0.154532	-0.196394	0.171968	-0.0722782	0.153689	0.0772072
56	0.102716	0.0836292	0.0486589	0.10436	0.00905789	0.142729	0.0528399	0.117337	0.310901	0.121313	0.0149164	0.208553	-0.122573	0.163032	0.0329635	0.185865	-0.0377982	0.120225	-0.0669771	0.050004	0.422021	0.130035	0.500684	0.162778	-0.184859	0.0676808	-0.262068	0.216282	-0.27896	0.136415	0.0210019	0.07501	0.0742599	0.0848832	0.131373	0.155406	0.114029	0.172251	0.143214	0.149567	-0.0207504	0.17283	0.0810424	0.132358	-0.166817	0.15853	-0.0275449	0.16917	0.12734
57	0.14228	0.087668	0.0698736	0.102735	0.0623078	0.153159	0.0773693	0.122013	0.361637	0.123385	0.0602847	0.209011	-0.0966022	0.174071	0.0286476	0.180495	0.0215345	0.110651	0.0146831	0.0376839	0.481452	0.121971	0.565269	0.156805	-0.174349	0.0584002	-0.241698	0.227817	-0.18419	0.129526	0.0830237	0.0458705	0.148491	0.0867179	0.19393	0.178863	0.128698	0.1431	0.193647	0.131462	0.0704077	0.160498	0.150716	0.118773	-0.146405	0.15198	0.0175647	0.185867	0.204635
58	0.196701	0.0829493	0.103813	0.11426	0.103401	0.142627	0.100072	0.12619	0.418887	0.122346	0.129954	0.20961	-0.0611673	0.190538	0.0145081	0.155778	0.0763685	0.0912761	0.0937198	0.0306401	0.534374	0.11786	0.631005	0.138894	-0.161435	0.0472887	-0.208312	0.217245	-0.0769955	0.143846	0.157788	0.0397494	0.223755	0.0798832	0.27243	0.187556	0.150622	0.119177	0.252279	0.120618	0.156722	0.146699	0.217381	0.11109	-0.130204	0.146052	0.0613787	0.197431	0.291301
59	0.250581	0.0675211	0.143072	0.127591	0.143173	0.115392	0.121301	0.117127	0.485843	0.109845	0.201254	0.213336	-0.0143494	0.210006	0.0122398	0.125783	0.127651	0.0827484	0.166031	0.0423716	0.576481	0.104963	0.696584	0.122252	-0.138629	0.0441052	-0.166753	0.201201	0.0423858	0.165926	0.241295	0.0512529	0.298623	0.0715584	0.357146	0.19382	0.179304	0.102758	0.30977	0.10723	0.23014	0.121934	0.273823	0.11938	-0.112128	0.139981	0.107282	0.201381	0.389271
60	0.300999	0.0501227	0.18719	0.124392	0.16902	0.0860385	0.143853	0.109569	0.550467	0.0879071	0.27763	0.206492	0.0353696	0.226208	0.0164153	0.0885924	0.172695	0.0847194	0.225233	0.0572348	0.611931	0.10238	0.755267	0.0994027	-0.0999166	0.0699779	-0.0962348	0.169941	0.164517	0.182291	0.331526	0.0632107	0.358337	0.0628876	0.437377	0.198508	0.214557	0.0872238	0.366384	0.0915744	0.290785	0.0919198	0.319063	0.13231	-0.0905188	0.141209	0.147289	0.193157	0.482878
61	0.341278	0.0367722	0.229891	0.116549	0.190391	0.0613254	0.165666	0.0957828	0.600394	0.0696681	0.347063	0.193514	0.09493	0.228976	0.0308056	0.0701394	0.212437	0.0939214	0.270254	0.077479	0.631886	0.118902	0.802102	0.0826322	-0.032922	0.0988407	-0.0108683	0.152183	0.280619	0.192039	0.42129	0.0719696	0.411863	0.0591288	0.506992	0.20102	0.256338	0.0717451	0.414995	0.065806	0.332817	0.0470931	0.350725	0.155037	-0.0516215	0.134594	0.191143	0.174147	0.572425
62	0.373931	0.0329397	0.267578	0.102026	0.204663	0.0545928	0.186861	0.0861706	0.635368	0.0469074	0.406424	0.170532	0.147803	0.210166	0.0629412	0.0795858	0.247578	0.102056	0.303465	0.0898336	0.651624	0.144088	0.832529	0.0570131	0.0493071	0.138154	0.0928452	0.142336	0.377354	0.17895	0.505035	0.060964	0.449828	0.0587523	0.562332	0.202136	0.303325	0.0569717	0.465978	0.0426044	0.366145	0.0616927	0.369804	0.158526	-0.00364617	0.147423	0.224014	0.145359	0.646051
63	0.404687	0.0351638	0.304908	0.0914708	0.221744	0.0499131	0.199973	0.0725172	0.63891	0.043271	0.45368	0.143222	0.20055	0.180113	0.0930444	0.105911	0.273065	0.0995168	0.326866	0.0986709	0.66459	0.165178	0.846061	0.0486444	0.147431	0.176946	0.198642	0.14629	0.462318	0.157543	0.570324	0.0460476	0.482537	0.0620887	0.604083	0.196858	0.354334	0.0455125	0.512266	0.0415622	0.384875	0.101199	0.384504	0.15771	0.0542511	0.157845	0.255754	0.114476	0.713587
64	0.430873	0.0311466	0.339661	0.0896865	0.238711	0.0471661	0.205426	0.0659411	0.624903	0.0434828	0.485495	0.116456	0.245251	0.134119	0.1334	0.117438	0.291775	0.0909847	0.34394	0.10024	0.679927	0.176034	0.849645	0.0450794	0.244537	0.2001	0.302021	0.150752	0.521261	0.118126	0.621385	0.0448916	0.504917	0.068863	0.63432	0.189693	0.40592	0.0454381	0.55988	0.0661329	0.405402	0.135788	0.398783	0.13883	0.112299	0.16773	0.277	0.0835744	0.761484
65	0.455819	0.0308734	0.371519	0.0940915	0.255551	0.0351307	0.199999	0.0536296	0.59048	0.0530907	0.507553	0.0975651	0.273892	0.0984571	0.163542	0.113619	0.297339	0.0751142	0.356361	0.096504	0.687425	0.175016	0.837004	0.0392365	0.338994	0.216394	0.382485	0.151295	0.568356	0.0780061	0.649714	0.0600207	0.522569	0.0727489	0.652248	0.17931	0.456891	0.0567097	0.599629	0.092904	0.416131	0.158243	0.415963	0.118157	0.166513	0.177891	0.289702	0.0713692	0.802506
66	0.472432	0.0439723	0.401482	0.1057	0.270174	0.0296456	0.184464	0.0481962	0.551155	0.0635752	0.51566	0.0891638	0.2998	0.0688736	0.194239	0.108908	0.292974	0.0556431	0.363854	0.0858282	0.694233	0.16884	0.821296	0.0379956	0.418933	0.21185	0.447995	0.146105	0.594584	0.0560942	0.663448	0.0834247	0.534627	0.0761526	0.662852	0.170712	0.50199	0.0705761	0.633678	0.118419	0.42493	0.171099	0.435275	0.0966582	0.212052	0.176084	0.296741	0.0713816	0.826169
67	0.482431	0.0641049	0.42019	0.113363	0.270723	0.0368843	0.162022	0.0384877	0.511704	0.0716889	0.517204	0.0945193	0.300333	0.0676055	0.21167	0.0967829	0.271266	0.0424843	0.367106	0.070572	0.688522	0.157359	0.788357	0.0556926	0.489718	0.197707	0.483401	0.138939	0.607173	0.0785395	0.657545	0.105707	0.540183	0.0721491	0.660247	0.162986	0.543608	0.0827281	0.654155	0.131602	0.430868	0.179309	0.455095	0.0834736	0.25074	0.173519	0.293818	0.0850499	0.836147
68	0.478635	0.0835711	0.434458	0.123336	0.261453	0.0590569	0.134349	0.0294563	0.478024	0.0783252	0.508662	0.100407	0.300068	0.0774391	0.224419	0.098713	0.23906	0.0357176	0.359831	0.0521236	0.677993	0.154899	0.752313	0.0810886	0.543836	0.176056	0.4997	0.121184	0.605801	0.115876	0.637191	0.12147	0.542136	0.0702782	0.651449	0.158834	0.576528	0.0898182	0.66553	0.144522	0.425545	0.185355	0.46799	0.0753551	0.279941	0.16291	0.289686	0.0977375	0.832457
69	0.466261	0.0972185	0.430814	0.125857	0.23242	0.0844831	0.107996	0.0205857	0.448924	0.0800497	0.493442	0.109004	0.28179	0.0915744	0.222747	0.110284	0.192317	0.0363928	0.346842	0.0390526	0.651209	0.14216	0.704876	0.102603	0.590549	0.150592	0.497957	0.100963	0.590205	0.150738	0.607035	0.131301	0.53821	0.0707038	0.629795	0.155631	0.602663	0.089883	0.66584	0.151812	0.419764	0.186543	0.47063	0.0734226	0.303985	0.149876	0.279677	0.109575	0.807659
70	0.444352	0.105322	0.418586	0.129488	0.191139	0.106211	0.0816849	0.0151001	0.420693	0.0796191	0.474392	0.114218	0.263095	0.105368	0.214117	0.128579	0.138888	0.041246	0.321421	0.0465125	0.621417	0.134107	0.655764	0.117583	0.614078	0.126146	0.477612	0.0724684	0.565407	0.174145	0.563261	0.132631	0.53138	0.07927	0.598797	0.152473	0.620187	0.0884211	0.661237	0.158762	0.401738	0.183226	0.459903	0.0770635	0.31903	0.133263	0.270112	0.117983	0.775341
71	0.417352	0.10172	0.393465	0.129908	0.141803	0.12362	0.0645831	0.0226125	0.391669	0.078018	0.453815	0.116032	0.240005	0.115168	0.19338	0.149063	0.0806952	0.0420915	0.29421	0.0666382	0.57443	0.113036	0.605624	0.117284	0.629118	0.103599	0.449373	0.0506827	0.527087	0.184326	0.516721	0.130874	0.51844	0.0938671	0.558964	0.146517	0.627235	0.0838132	0.652742	0.165749	0.383491	0.176803	0.437957	0.0845446	0.326489	0.11836	0.25915	0.123959	0.722225
72	0.389017	0.0962502	0.360997	0.13129	0.090308	0.131103	0.0522477	0.0289388	0.358237	0.0759456	0.435561	0.117119	0.217579	0.124136	0.169376	0.164379	0.0231413	0.0393925	0.261878	0.0833747	0.52182	0.0951153	0.558893	0.111697	0.612227	0.0828059	0.413294	0.0464855	0.487784	0.180928	0.46516	0.123285	0.502115	0.111936	0.51031	0.129733	0.626507	0.0829349	0.642033	0.169234	0.358809	0.157781	0.405466	0.089484	0.326673	0.103304	0.247698	0.124959	0.664101
73	0.35811	0.080249	0.32423	0.13268	0.0441612	0.131691	0.0522168	0.0369936	0.32726	0.074153	0.422163	0.116251	0.195224	0.127784	0.140903	0.175911	-0.0308993	0.0330961	0.235227	0.0936867	0.460777	0.0728529	0.517671	0.101642	0.582101	0.0673127	0.37771	0.0566956	0.44126	0.164987	0.415558	0.114596	0.47542	0.128151	0.46241	0.105036	0.617288	0.0863342	0.63423	0.169142	0.334168	0.135182	0.370789	0.0950351	0.318116	0.0961799	0.237502	0.122381	0.5914
74	0.323081	0.0600364	0.284861	0.130682	0.00608704	0.121182	0.0579831	0.0374284	0.301327	0.0711129	0.411981	0.115576	0.17465	0.127461	0.117589	0.178714	-0.076112	0.0298978	0.209481	0.0987189	0.393267	0.0549416	0.484762	0.0913041	0.528267	0.0667802	0.342287	0.0695953	0.400089	0.141211	0.367902	0.101086	0.442482	0.143247	0.412994	0.0740483	0.603632	0.0920898	0.625795	0.164245	0.305854	0.105243	0.338583	0.0949534	0.306885	0.0919131	0.226052	0.115082	0.514594
75	0.275945	0.0377995	0.245998	0.126601	-0.0229723	0.106274	0.0712183	0.0355743	0.28853	0.0692061	0.405777	0.1144	0.150443	0.116479	0.0966824	0.177467	-0.110565	0.0375608	0.19358	0.0945193	0.325465	0.0424933	0.458311	0.0865113	0.464647	0.0731891	0.31294	0.0796643	0.359712	0.113056	0.329928	0.081777	0.402275	0.144128	0.37453	0.0503666	0.590414	0.0979306	0.620795	0.159378	0.27455	0.0809597	0.313109	0.09294	0.295019	0.0934883	0.216977	0.104295	0.431311
76	0.221045	0.0391242	0.205963	0.118739	-0.0397266	0.0833176	0.0867035	0.0281193	0.290487	0.0739833	0.400401	0.112407	0.131967	0.0961048	0.0879855	0.16953	-0.121866	0.0531753	0.183814	0.0940103	0.259094	0.0309798	0.443525	0.0841806	0.396688	0.0860015	0.283889	0.0884607	0.322479	0.0886865	0.297826	0.0592224	0.358031	0.141016	0.342489	0.0575688	0.576682	0.0986115	0.61826	0.155733	0.239352	0.0669858	0.295189	0.0881396	0.284102	0.0955508	0.21013	0.0969843	0.347218
77	0.158824	0.0653663	0.168785	0.107336	-0.0445289	0.0681083	0.101416	0.0194652	0.308611	0.0864995	0.396702	0.107479	0.117544	0.0739988	0.0838821	0.163054	-0.113189	0.0682888	0.18788	0.0897657	0.199963	0.0314177	0.43546	0.0895902	0.33323	0.0895128	0.253666	0.0941465	0.283696	0.0721325	0.282512	0.0344049	0.320991	0.125019	0.323135	0.0836971	0.571423	0.091549	0.617596	0.158634	0.201414	0.0702148	0.285267	0.0842048	0.280792	0.0940625	0.207499	0.0892276	0.268015
78	0.107326	0.0871767	0.133717	0.0983348	-0.0350205	0.06825	0.115234	0.0141046	0.335468	0.107266	0.395823	0.100396	0.113633	0.068662	0.0903621	0.16263	-0.0744913	0.0732632	0.203736	0.0896842	0.14997	0.0430723	0.438167	0.0956524	0.277546	0.0890447	0.219529	0.0964185	0.246618	0.0667077	0.273223	0.0232832	0.290976	0.108872	0.309966	0.111723	0.568002	0.0803537	0.615186	0.165149	0.162016	0.0839297	0.278209	0.0829492	0.278679	0.0908569	0.212273	0.0940944	0.19252
79	0.0678997	0.0990764	0.107533	0.0885515	-0.00595944	0.0835151	0.127629	0.0206086	0.368282	0.12394	0.399923	0.0882452	0.128842	0.0919861	0.10018	0.171049	-0.0127396	0.0739293	0.237865	0.0900101	0.118909	0.0564083	0.447687	0.103156	0.233791	0.0778129	0.183353	0.0917372	0.208256	0.0694457	0.2782	0.0406564	0.271488	0.092517	0.309486	0.127566	0.572816	0.0674235	0.61085	0.174852	0.127797	0.0991785	0.277162	0.0837479	0.281102	0.0833727	0.224723	0.101035	0.133266
80	0.0518188	0.0998973	0.0898337	0.0815788	0.0394035	0.0987675	0.14142	0.028656	0.393992	0.132637	0.411631	0.0729354	0.151361	0.125344	0.11867	0.180731	0.0723494	0.0620419	0.284796	0.0876939	0.0962053	0.0738964	0.466869	0.10156	0.197277	0.0675062	0.150479	0.0832489	0.185614	0.086446	0.28388	0.0566677	0.262995	0.0748966	0.314373	0.138098	0.579157	0.0574487	0.600431	0.181794	0.0976821	0.114289	0.279477	0.0894273	0.284811	0.0758269	0.244645	0.1197	0.0809867
81	0.0552989	0.0963898	0.0886196	0.0725897	0.0991131	0.106844	0.158903	0.0387772	0.416194	0.131553	0.428894	0.0586429	0.191205	0.151025	0.138236	0.190885	0.17907	0.0463647	0.343977	0.089967	0.109306	0.0697325	0.490029	0.0948567	0.171455	0.0576496	0.126811	0.0676283	0.175283	0.110826	0.294545	0.0689945	0.260475	0.0549029	0.328523	0.138805	0.591231	0.0589793	0.591024	0.180532	0.0837316	0.119661	0.289552	0.100378	0.289793	0.069677	0.274432	0.133494	0.0523409
82	0.0828486	0.0867726	0.0984135	0.0644369	0.170726	0.105823	0.179787	0.0456995	0.427187	0.122375	0.450179	0.0528551	0.233427	0.16935	0.169322	0.18787	0.296257	0.0284266	0.410429	0.0889431	0.132897	0.063878	0.519428	0.0802497	0.152759	0.0529811	0.119135	0.0632119	0.189411	0.140856	0.305366	0.0722265	0.26734	0.0339002	0.348404	0.13674	0.607491	0.0648981	0.584795	0.166405	0.0817779	0.123292	0.31059	0.114371	0.297606	0.0659554	0.307419	0.152218	0.0317036
83	0.130294	0.0745704	0.124994	0.049817	0.244345	0.0996184	0.205083	0.0518058	0.440549	0.11515	0.470511	0.0628385	0.278701	0.185897	0.200568	0.182008	0.420227	0.0239122	0.477497	0.084964	0.193165	0.04371	0.549478	0.0620632	0.151558	0.0503977	0.127676	0.0581491	0.215317	0.167228	0.319403	0.075317	0.286847	0.0345589	0.375685	0.128858	0.62747	0.0799594	0.588674	0.14161	0.0984085	0.122117	0.340916	0.128126	0.308341	0.0665684	0.348175	0.16177	0.0366299
84	0.2043	0.0604495	0.160881	0.0394614	0.321372	0.0897179	0.230915	0.0569041	0.457622	0.117377	0.492752	0.070997	0.332631	0.208055	0.242526	0.165212	0.532641	0.0487077	0.544641	0.0770023	0.268926	0.029701	0.580576	0.0457926	0.1615	0.0491571	0.147476	0.0670323	0.25611	0.185862	0.343812	0.0804596	0.324128	0.0698124	0.406015	0.125582	0.659576	0.0985893	0.603056	0.100432	0.134886	0.116794	0.378386	0.133035	0.322289	0.0718885	0.388923	0.172414	0.0519154
85	0.294201	0.0480615	0.20896	0.0289062	0.394005	0.0788548	0.25588	0.0591902	0.486621	0.131496	0.516155	0.0833303	0.389356	0.232653	0.284919	0.152586	0.622453	0.0654533	0.607078	0.0626522	0.370008	0.0347627	0.61127	0.0333681	0.192089	0.0513538	0.176013	0.0701576	0.295808	0.192067	0.374551	0.0918311	0.392688	0.0913549	0.445259	0.122271	0.69685	0.122917	0.630327	0.0682063	0.185504	0.110981	0.416823	0.133213	0.34051	0.0781944	0.432387	0.177872	0.090942
86	0.398326	0.0364417	0.264802	0.0267212	0.462447	0.0692504	0.277754	0.0630147	0.531062	0.14366	0.553418	0.0835122	0.459666	0.264749	0.328456	0.143248	0.686182	0.0834809	0.660644	0.0430591	0.481985	0.0497807	0.64035	0.0320615	0.233396	0.0667943	0.207102	0.0724196	0.340034	0.191542	0.414181	0.110354	0.481062	0.106114	0.488973	0.127184	0.747451	0.146233	0.664652	0.0671092	0.253959	0.0970945	0.453338	0.121214	0.362934	0.0895712	0.473725	0.18202	0.144115
87	0.496526	0.0269311	0.327198	0.0321911	0.52021	0.0613441	0.296523	0.0629755	0.585095	0.156152	0.603703	0.0923215	0.542571	0.288624	0.371712	0.140198	0.723232	0.0904173	0.702081	0.0250378	0.598058	0.0622424	0.66837	0.04229	0.286993	0.0922712	0.238442	0.0661819	0.38366	0.178378	0.456207	0.131338	0.59643	0.0999906	0.545113	0.129289	0.800544	0.169058	0.701709	0.101173	0.327846	0.0845313	0.478379	0.105442	0.391582	0.0976469	0.513453	0.184019	0.212103
88	0.58416	0.0182202	0.3905	0.0445368	0.566749	0.052957	0.312077	0.0630668	0.645259	0.154908	0.670763	0.104683	0.626344	0.296801	0.409996	0.140019	0.740468	0.0897939	0.725328	0.0289163	0.714113	0.0727798	0.692636	0.0610468	0.342616	0.117963	0.270535	0.0575424	0.431226	0.163349	0.499322	0.152964	0.715477	0.0912551	0.605899	0.128659	0.85454	0.185157	0.736628	0.13443	0.402433	0.0671853	0.498137	0.0855904	0.425335	0.11041	0.547352	0.180641	0.284811
89	0.643526	0.00748146	0.450138	0.057789	0.59381	0.0641132	0.325383	0.0597313	0.704225	0.15151	0.749317	0.111526	0.714571	0.293997	0.447802	0.138386	0.747868	0.0848594	0.731891	0.0438963	0.808747	0.0643147	0.713896	0.0824174	0.403607	0.135707	0.30278	0.0474256	0.483373	0.144502	0.539943	0.165813	0.837179	0.0820025	0.672115	0.117401	0.906291	0.199762	0.766807	0.149024	0.473286	0.0546623	0.502492	0.0656297	0.464992	0.121428	0.576251	0.175923	0.363813
90	0.679863	0.0299253	0.50062	0.0735874	0.604497	0.0836941	0.336404	0.0564144	0.753952	0.14082	0.828598	0.120588	0.788935	0.260999	0.480182	0.134027	0.748179	0.0753353	0.721988	0.0647368	0.894223	0.0608268	0.727275	0.10574	0.456562	0.14044	0.335788	0.0361659	0.539387	0.124245	0.580488	0.17634	0.949758	0.0769807	0.73851	0.105036	0.946811	0.204588	0.794049	0.155904	0.519201	0.049886	0.499296	0.0569767	0.506418	0.138034	0.596231	0.162479	0.427811
91	0.686426	0.0388074	0.541528	0.0842	0.597954	0.106989	0.345592	0.054115	0.793767	0.130489	0.899726	0.116573	0.842925	0.23472	0.510825	0.127209	0.749472	0.063867	0.701536	0.0765495	0.939541	0.0388839	0.735454	0.128474	0.512489	0.130294	0.368903	0.023106	0.594656	0.103934	0.623021	0.181197	1.05791	0.0719483	0.803152	0.0883513	0.983516	0.204713	0.816428	0.149355	0.553334	0.0604019	0.48092	0.0616912	0.550061	0.154773	0.607268	0.152622	0.489494
92	0.677708	0.0498417	0.569073	0.0972492	0.585564	0.118538	0.351563	0.0541219	0.822542	0.123805	0.958143	0.11831	0.880069	0.197865	0.535227	0.117497	0.750306	0.0576615	0.670667	0.0875907	0.970421	0.0396493	0.733433	0.149082	0.559563	0.111688	0.397348	0.0129432	0.646673	0.0847382	0.666303	0.185111	1.15965	0.0605857	0.861483	0.0755112	1.01245	0.196399	0.838222	0.137536	0.550942	0.0793787	0.453586	0.075498	0.587457	0.168315	0.61061	0.137521	0.531588
93	0.659673	0.05255	0.590541	0.108626	0.57204	0.118156	0.356708	0.0558384	0.842322	0.117743	0.991497	0.120123	0.887018	0.18047	0.552907	0.106161	0.756179	0.0565978	0.633254	0.0950705	0.974166	0.0657476	0.72589	0.164647	0.603676	0.0908758	0.423635	0.0284326	0.694188	0.0795412	0.710885	0.189094	1.2548	0.0451628	0.916241	0.0659997	1.04114	0.181358	0.855925	0.122021	0.533538	0.103133	0.415297	0.0851067	0.622836	0.175945	0.602766	0.134872	0.559716
94	0.644898	0.0540011	0.600498	0.118709	0.575123	0.0965413	0.357227	0.053113	0.857889	0.119578	1.01291	0.130559	0.878874	0.167292	0.560769	0.0900619	0.765023	0.0670533	0.57919	0.094918	0.967008	0.0896143	0.710701	0.174764	0.643641	0.0729515	0.438578	0.0541304	0.729922	0.0840246	0.747153	0.191188	1.33965	0.0376325	0.956716	0.0710697	1.07689	0.159106	0.868978	0.102533	0.491716	0.126965	0.370652	0.094467	0.649536	0.176479	0.592594	0.133224	0.573989
95	0.630958	0.0566259	0.604123	0.125517	0.585373	0.0731952	0.362368	0.0514857	0.870759	0.124322	1.00378	0.138071	0.859101	0.161817	0.560543	0.0706503	0.75521	0.0908149	0.520507	0.0948249	0.953317	0.110012	0.691689	0.177075	0.6735	0.0690108	0.443433	0.0764299	0.761977	0.101015	0.778237	0.196812	1.40485	0.0623635	0.988752	0.0848437	1.11082	0.129754	0.877641	0.102331	0.438576	0.146722	0.321782	0.101552	0.669417	0.168688	0.572903	0.14169	0.568753
96	0.621845	0.0684475	0.587584	0.120105	0.608599	0.0590776	0.368226	0.0482352	0.883065	0.134337	0.987397	0.147004	0.832721	0.160914	0.555128	0.0539739	0.732108	0.138883	0.463697	0.0940604	0.933355	0.123906	0.66979	0.173681	0.701302	0.0673102	0.428437	0.0847058	0.787111	0.116478	0.785387	0.213621	1.44605	0.0973391	0.998997	0.107482	1.1517	0.0987188	0.876482	0.129482	0.37641	0.161464	0.279586	0.108953	0.684226	0.157615	0.554882	0.150662	0.555416
97	0.593424	0.0722079	0.563752	0.116253	0.604341	0.060763	0.365482	0.036445	0.89063	0.134768	0.93419	0.148986	0.822507	0.163814	0.546267	0.0420099	0.667776	0.143822	0.413853	0.080224	0.907863	0.132372	0.647352	0.16328	0.702434	0.0510658	0.412813	0.0890331	0.810238	0.124853	0.770834	0.231332	1.45349	0.132026	0.996488	0.131819	1.17471	0.0839719	0.877617	0.157052	0.308882	0.163487	0.239481	0.114139	0.689897	0.142128	0.530088	0.163913	0.496969
98	0.538816	0.0618206	0.532199	0.112041	0.584418	0.0915001	0.357978	0.0359915	0.896774	0.129699	0.875804	0.155724	0.815067	0.172427	0.537212	0.0509132	0.590711	0.142989	0.372307	0.0672233	0.880502	0.136973	0.625037	0.149777	0.69259	0.0407803	0.397521	0.0902044	0.829126	0.123945	0.733107	0.24526	1.4388	0.157334	0.971082	0.138762	1.18898	0.0923022	0.888023	0.160977	0.239178	0.159084	0.199704	0.116627	0.693993	0.126621	0.505844	0.178237	0.422346
99	0.523797	0.0601981	0.523944	0.110079	0.581642	0.100126	0.35594	0.0397208	0.898093	0.128873	0.871207	0.158539	0.813043	0.172837	0.535046	0.0521591	0.579713	0.14578	0.36647	0.0671747	0.876844	0.136218	0.621997	0.147662	0.689431	0.0427964	0.394249	0.0910663	0.833102	0.124456	0.722829	0.250521	1.43701	0.161566	0.963224	0.139092	1.19358	0.0996246	0.89196	0.163775	0.228362	0.158157	0.191652	0.116706	0.693091	0.125853	0.505161	0.177949	0.410421
100	0.523797	0.0601981	0.523944	0.110079	0.581642	0.100126	0.35594	0.0397208	0.898093	0.128873	0.871207	0.158539	0.813043	0.172837	0.535046	0.0521591	0.579713	0.14578	0.36647	0.0671747	0.876844	0.136218	0.621997	0.147662	0.689431	0.0427964	0.394249	0.0910663	0.833102	0.124456	0.722829	0.250521	1.43701	0.161566	0.963224	0.139092	1.19358	0.0996246	0.89196	0.163775	0.228362	0.158157	0.191652	0.116706	0.693091	0.125853	0.505161	0.177949	0.410421
[truncated: 19 more columns]

## Sheet: hip_adduction
	s01				s02				s03				s04				s07				s08				s09				s10				s11				s12				s14				s15				s16
	boot		shoe		boot		shoe		boot		shoe		boot		shoe		boot		shoe		boot		shoe		boot		shoe		boot		shoe		boot		shoe		boot		shoe		boot		shoe		boot		shoe		boot
	mean	std	mean	std	mean	std	mean	std	mean	std	mean	std	mean	std	mean	std	mean	std	mean	std	mean	std	mean	std	mean	std	mean	std	mean	std	mean	std	mean	std	mean	std	mean	std	mean	std	mean	std	mean	std	mean	std	mean	std	mean
0	-0.0784526	0.0557761	0.138151	0.0268076	0.0725935	0.122456	0.05014	0.225406	0.28842	0.315605	-0.224469	0.324471	0.30266	0.126914	0.229225	0.114175	0.0482907	0.1519	0.0663532	0.161649	-0.100274	0.277416	0.352966	0.0826996	0.0290066	0.13444	0.199923	0.0793574	0.414814	0.212589	0.388436	0.169295	-0.0467742	0.205626	-0.0787342	0.0804904	-0.00298215	0.103785	0.0204127	0.167255	0.344511	0.133062	0.442081	0.167179	0.16061	0.113454	0.127634	0.205156	-0.0310381
1	-0.100734	0.0726892	0.10614	0.0493486	-0.0425777	0.124356	0.0601482	0.251812	0.206939	0.31111	-0.36897	0.291037	0.301578	0.0956832	0.165921	0.0886083	-0.0325495	0.135813	0.0032459	0.11789	-0.235324	0.294048	0.243336	0.150714	-0.0819802	0.14734	0.02903	0.122367	0.332646	0.206612	0.325478	0.180283	-0.119228	0.147766	-0.19557	0.0873597	-0.0182509	0.0875541	-0.076923	0.183304	0.31896	0.143984	0.379105	0.135491	0.120445	0.128898	0.0395645	0.201438	-0.145035
2	-0.129872	0.0872754	0.0622793	0.0706384	-0.162018	0.129198	0.0674083	0.280762	0.127589	0.303031	-0.511568	0.254509	0.295272	0.0772844	0.0980525	0.0673564	-0.105464	0.12671	-0.0503467	0.136656	-0.354753	0.326409	0.13239	0.216599	-0.190273	0.159574	-0.130881	0.158325	0.242408	0.205603	0.261902	0.195365	-0.177772	0.0862552	-0.283867	0.121631	-0.036646	0.0740095	-0.168443	0.199398	0.287406	0.160408	0.311541	0.107406	0.0798027	0.144202	-0.0490348	0.199681	-0.248025
3	-0.17672	0.0989777	-0.013375	0.0909862	-0.300854	0.144493	0.0217876	0.227476	0.0295155	0.212815	-0.60817	0.159104	0.242224	0.0684235	-0.00395094	0.0489032	-0.143533	0.102785	-0.0591211	0.178175	-0.412521	0.376342	0.00547023	0.251745	-0.290814	0.137158	-0.259764	0.164743	0.128127	0.210723	0.194909	0.211029	-0.18703	0.0880812	-0.32263	0.183791	-0.0679153	0.0644597	-0.245192	0.213139	0.228825	0.163287	0.22904	0.0913848	0.0215957	0.160526	-0.143306	0.193378	-0.287989
4	-0.240401	0.0996629	-0.105538	0.107689	-0.454502	0.159652	-0.0107743	0.173358	-0.0547021	0.113534	-0.696108	0.0762911	0.18593	0.0889271	-0.113344	0.0386459	-0.1785	0.0757864	-0.0601842	0.211495	-0.447811	0.439119	-0.101821	0.27155	-0.393876	0.121214	-0.350399	0.170599	-0.00171296	0.216934	0.114143	0.222604	-0.202067	0.165194	-0.337912	0.213639	-0.107827	0.0701128	-0.307742	0.222326	0.158595	0.169172	0.138773	0.0875268	-0.035153	0.176809	-0.235384	0.186368	-0.311961
5	-0.315767	0.102172	-0.212117	0.124254	-0.623683	0.178395	-0.0791683	0.114788	-0.116661	0.112861	-0.749945	0.0350342	0.113594	0.103333	-0.228878	0.0445077	-0.213468	0.0443917	-0.0483154	0.200289	-0.431586	0.486765	-0.172481	0.261683	-0.495181	0.12497	-0.402244	0.180199	-0.15007	0.219967	0.0197212	0.231496	-0.219302	0.236404	-0.342223	0.197394	-0.158327	0.0807548	-0.359627	0.231434	0.0676038	0.16775	0.0392021	0.0979518	-0.0950889	0.198406	-0.315527	0.178805	-0.290691
6	-0.399027	0.0971118	-0.297853	0.133886	-0.789044	0.168323	-0.148152	0.250359	-0.174009	0.233474	-0.793957	0.0615445	0.0425596	0.116325	-0.343317	0.0523077	-0.267793	0.0412275	-0.0479476	0.157896	-0.433218	0.481217	-0.205543	0.253768	-0.602285	0.144221	-0.447409	0.20676	-0.307188	0.201342	-0.0923708	0.210546	-0.273364	0.253559	-0.357847	0.121653	-0.21526	0.103831	-0.389082	0.233796	-0.0392864	0.167419	-0.072636	0.110223	-0.157199	0.222805	-0.384801	0.160601	-0.282025
7	-0.484053	0.114724	-0.375673	0.14284	-0.932808	0.137427	-0.234488	0.4276	-0.217259	0.35096	-0.833484	0.0521403	-0.0308005	0.116939	-0.449596	0.0721367	-0.335752	0.0748827	-0.0496835	0.106398	-0.418087	0.428208	-0.197358	0.250317	-0.706595	0.181074	-0.487747	0.245375	-0.469616	0.167424	-0.206821	0.179841	-0.337307	0.244644	-0.39233	0.0416986	-0.278926	0.137734	-0.412371	0.247516	-0.163235	0.169222	-0.186887	0.129288	-0.21771	0.246015	-0.435945	0.147654	-0.287024
8	-0.556492	0.140824	-0.424942	0.142344	-1.01419	0.0888206	-0.419325	0.559484	-0.287612	0.410693	-0.869658	0.033636	-0.101597	0.115454	-0.531061	0.0791019	-0.417249	0.106212	-0.0686775	0.0887882	-0.431847	0.331501	-0.177105	0.247398	-0.798771	0.209585	-0.561821	0.253909	-0.593968	0.0803602	-0.305144	0.115987	-0.405687	0.19108	-0.427754	0.137346	-0.35425	0.189164	-0.427751	0.249855	-0.299046	0.176998	-0.298421	0.144004	-0.286691	0.26405	-0.479113	0.139322	-0.332481
9	-0.620544	0.174284	-0.499597	0.171499	-1.03685	0.0567137	-0.594652	0.555484	-0.355512	0.438967	-0.896123	0.0375189	-0.172385	0.109251	-0.603718	0.0841546	-0.491173	0.151453	-0.091012	0.124702	-0.453644	0.227654	-0.148967	0.253391	-0.882567	0.242326	-0.632277	0.245286	-0.696419	0.0228658	-0.3825	0.0564436	-0.45485	0.146231	-0.452518	0.260155	-0.437442	0.250418	-0.442543	0.244911	-0.445107	0.183345	-0.391638	0.172155	-0.341066	0.261042	-0.511529	0.201432	-0.415044
10	-0.658536	0.194206	-0.629711	0.205218	-1.00014	0.0760324	-0.887959	0.473949	-0.467783	0.410444	-0.916429	0.0787341	-0.241905	0.104805	-0.643843	0.103896	-0.541615	0.186405	-0.149648	0.145161	-0.508655	0.130989	-0.163454	0.226958	-0.923866	0.233904	-0.748853	0.130165	-0.744385	0.105071	-0.42504	0.064567	-0.450404	0.137761	-0.441894	0.343072	-0.534594	0.301188	-0.4639	0.207718	-0.588789	0.191211	-0.463468	0.188493	-0.395331	0.260981	-0.564993	0.289777	-0.540138
11	-0.666181	0.19273	-0.824772	0.287215	-0.906178	0.0687948	-1.13455	0.343223	-0.57085	0.370243	-0.898836	0.111572	-0.311809	0.0999349	-0.681162	0.131277	-0.58278	0.20709	-0.22029	0.0994607	-0.604744	0.108302	-0.195862	0.224512	-0.952229	0.227463	-0.858847	0.046734	-0.778936	0.151426	-0.437032	0.110161	-0.412617	0.146776	-0.403491	0.375132	-0.622973	0.328058	-0.475905	0.156592	-0.734191	0.195822	-0.488115	0.189164	-0.435232	0.239665	-0.614516	0.359341	-0.692942
12	-0.644491	0.185023	-1.08427	0.327374	-0.827228	0.139433	-1.30588	0.221832	-0.69818	0.33201	-0.866546	0.133605	-0.383659	0.0982569	-0.71199	0.141733	-0.594405	0.191589	-0.35747	0.0937533	-0.750601	0.0965927	-0.282436	0.184553	-0.956015	0.195778	-0.984973	0.192137	-0.785933	0.123653	-0.440074	0.164004	-0.359016	0.135908	-0.337279	0.33274	-0.71635	0.315758	-0.483248	0.101356	-0.853265	0.188638	-0.495589	0.155324	-0.451744	0.249297	-0.692147	0.425103	-0.867987
13	-0.612014	0.175816	-1.29217	0.328502	-0.787498	0.247995	-1.39288	0.313509	-0.813115	0.296641	-0.814945	0.13933	-0.453328	0.100642	-0.748518	0.128965	-0.634467	0.128247	-0.504478	0.191324	-0.943376	0.16241	-0.3729	0.14879	-0.975725	0.148354	-1.11137	0.257931	-0.824985	0.106878	-0.452969	0.201004	-0.302372	0.128327	-0.290571	0.210109	-0.795865	0.281188	-0.482055	0.0885622	-0.960744	0.167997	-0.464931	0.0736569	-0.474562	0.287171	-0.759278	0.414465	-1.0375
14	-0.599388	0.163011	-1.44289	0.304945	-0.819447	0.334303	-1.30048	0.353855	-0.942916	0.245769	-0.789022	0.12277	-0.518292	0.0969063	-0.797557	0.112973	-0.69483	0.071412	-0.66324	0.304654	-1.12972	0.277894	-0.483927	0.0299688	-1.03532	0.127153	-1.20403	0.257926	-0.865818	0.203402	-0.4919	0.248692	-0.303475	0.163493	-0.275711	0.141605	-0.871016	0.240275	-0.486091	0.106123	-1.01992	0.112532	-0.437029	0.0434673	-0.478381	0.368621	-0.807839	0.392834	-1.19219
15	-0.629124	0.169201	-1.41835	0.275806	-0.940265	0.324514	-1.15134	0.280148	-1.07403	0.204914	-0.825679	0.0627339	-0.570559	0.102934	-0.83453	0.18059	-0.811445	0.121189	-0.813891	0.327253	-1.26068	0.366397	-0.571914	0.124847	-1.13286	0.125987	-1.25497	0.157466	-0.915194	0.261452	-0.56814	0.263396	-0.375575	0.203661	-0.338384	0.19111	-0.941066	0.204914	-0.517777	0.164217	-1.06023	0.0537981	-0.43134	0.142967	-0.49679	0.447306	-0.859442	0.373201	-1.30237
16	-0.740131	0.141425	-1.30394	0.264259	-1.11529	0.251825	-0.974074	0.168779	-1.20151	0.218759	-0.965998	0.0944182	-0.61587	0.128319	-0.89165	0.273344	-0.975737	0.156534	-0.924421	0.274516	-1.3229	0.4643	-0.649062	0.256243	-1.26156	0.170739	-1.23917	0.139851	-0.966785	0.287643	-0.659577	0.234656	-0.481694	0.208203	-0.467944	0.222057	-1.00665	0.197739	-0.571252	0.228519	-1.06364	0.171196	-0.476413	0.19357	-0.526186	0.504731	-0.888423	0.347921	-1.36582
17	-0.882194	0.110169	-1.06688	0.200803	-1.30824	0.148789	-0.87703	0.281071	-1.34097	0.297339	-1.18777	0.130612	-0.650111	0.176178	-0.901767	0.333827	-1.13666	0.156059	-1.02701	0.178983	-1.29217	0.482093	-0.714936	0.378183	-1.33172	0.157791	-1.21754	0.153824	-0.987412	0.231671	-0.757828	0.152827	-0.632877	0.188742	-0.596088	0.254728	-1.0677	0.197552	-0.651868	0.273633	-1.06693	0.314593	-0.568529	0.201266	-0.572719	0.495845	-0.957042	0.345329	-1.39022
18	-1.05942	0.12495	-0.908399	0.0875896	-1.44548	0.140226	-0.889091	0.469047	-1.40762	0.3071	-1.45522	0.175389	-0.703954	0.287391	-0.954649	0.396683	-1.28839	0.152588	-1.10866	0.123464	-1.24229	0.480553	-0.794742	0.396728	-1.36878	0.119561	-1.13925	0.106395	-0.994269	0.155057	-0.822777	0.065833	-0.735017	0.200589	-0.680133	0.214548	-1.12332	0.218671	-0.703921	0.276517	-1.07841	0.448756	-0.736826	0.134892	-0.639864	0.436483	-1.04774	0.36307	-1.37227
19	-1.21128	0.244482	-0.856291	0.0289483	-1.55072	0.163432	-1.01405	0.536333	-1.4637	0.2544	-1.68372	0.220893	-0.778201	0.393551	-1.01086	0.427093	-1.3526	0.145141	-1.22344	0.0942669	-1.1954	0.477254	-0.879748	0.390298	-1.30951	0.0639481	-1.11742	0.0696433	-0.978147	0.0972283	-0.87456	0.0644432	-0.780039	0.27596	-0.695842	0.207503	-1.17691	0.247246	-0.736676	0.257646	-1.11603	0.503803	-0.908102	0.0643971	-0.729603	0.369691	-1.16111	0.395898	-1.35449
20	-1.31246	0.319732	-0.950219	0.143613	-1.5688	0.237921	-1.22394	0.553171	-1.46417	0.164915	-1.78618	0.253885	-0.875769	0.508901	-1.12073	0.401622	-1.38397	0.197887	-1.31297	0.15405	-1.15502	0.485105	-0.979734	0.336843	-1.21847	0.129728	-1.12484	0.204157	-0.965916	0.041343	-0.87602	0.0597138	-0.743201	0.273268	-0.647444	0.199025	-1.23075	0.269497	-0.703719	0.206906	-1.17858	0.487425	-1.06794	0.0315935	-0.828561	0.30498	-1.2889	0.450613	-1.32325
21	-1.37685	0.353742	-1.15742	0.171476	-1.56856	0.306537	-1.43704	0.411148	-1.41051	0.102636	-1.78446	0.27783	-0.999197	0.571206	-1.27082	0.344634	-1.35279	0.139215	-1.42535	0.247234	-1.17916	0.513266	-1.05933	0.284599	-1.18684	0.157284	-1.16356	0.315085	-0.943654	0.0963508	-0.891923	0.0312276	-0.679368	0.242217	-0.621936	0.170248	-1.28699	0.291961	-0.667607	0.188279	-1.24257	0.401125	-1.16851	0.0158355	-0.926707	0.32945	-1.3689	0.480123	-1.31135
22	-1.38434	0.279942	-1.38634	0.183656	-1.54851	0.34738	-1.61895	0.278844	-1.38914	0.0662979	-1.68002	0.267233	-1.09813	0.552651	-1.42535	0.227593	-1.35244	0.0616879	-1.49626	0.307086	-1.19989	0.526051	-1.10527	0.273646	-1.17295	0.167377	-1.24189	0.319291	-0.945985	0.203508	-0.904059	0.0301645	-0.629296	0.190905	-0.641233	0.158681	-1.33762	0.298562	-0.625933	0.234809	-1.29672	0.297234	-1.21479	0.046056	-1.02867	0.390922	-1.41694	0.4853	-1.30266
23	-1.39186	0.17941	-1.52295	0.129249	-1.56556	0.342925	-1.72229	0.161464	-1.34265	0.0505104	-1.58342	0.229976	-1.16041	0.477247	-1.5531	0.158775	-1.38441	0.0599289	-1.55253	0.320905	-1.25678	0.517481	-1.11301	0.280025	-1.2676	0.106126	-1.32291	0.266421	-0.975608	0.287247	-0.958792	0.0637667	-0.626154	0.165559	-0.745205	0.274926	-1.38073	0.303456	-0.655236	0.254847	-1.31235	0.217609	-1.23066	0.117899	-1.105	0.511238	-1.40759	0.476117	-1.31289
24	-1.37085	0.0843732	-1.55993	0.14641	-1.60606	0.322049	-1.75302	0.133759	-1.36302	0.207189	-1.53687	0.171022	-1.17762	0.353046	-1.60341	0.124386	-1.47221	0.160581	-1.5788	0.279258	-1.32806	0.491303	-1.0852	0.289173	-1.3906	0.0465379	-1.40989	0.176557	-1.03183	0.323606	-1.03024	0.0727838	-0.709385	0.167707	-0.871315	0.38708	-1.41321	0.295217	-0.719185	0.278248	-1.30716	0.184947	-1.23749	0.144489	-1.17914	0.645849	-1.36453	0.444102	-1.32735
25	-1.39308	0.0723596	-1.53724	0.193553	-1.67963	0.273636	-1.76485	0.12269	-1.41455	0.354814	-1.56701	0.1457	-1.14181	0.248502	-1.60644	0.158174	-1.5975	0.217762	-1.59707	0.200144	-1.40524	0.456834	-1.04735	0.274198	-1.53676	0.0420601	-1.47971	0.10419	-1.14233	0.315273	-1.12673	0.0543215	-0.823465	0.184217	-1.01752	0.437031	-1.44289	0.284049	-0.832231	0.280052	-1.30559	0.257317	-1.29212	0.137181	-1.22034	0.730819	-1.32997	0.426794	-1.36235
26	-1.4098	0.113132	-1.50593	0.198498	-1.75632	0.230056	-1.76867	0.137574	-1.52484	0.420175	-1.66247	0.12039	-1.10607	0.190796	-1.54762	0.182882	-1.73308	0.249724	-1.63415	0.139051	-1.49126	0.42514	-1.02071	0.226645	-1.67128	0.0793946	-1.5453	0.0770389	-1.27066	0.28625	-1.22272	0.0561002	-0.96579	0.235292	-1.13222	0.441447	-1.47585	0.272318	-0.949286	0.308806	-1.33647	0.334782	-1.37192	0.111756	-1.25107	0.777344	-1.29799	0.41736	-1.40134
27	-1.46815	0.155178	-1.51163	0.195468	-1.81626	0.190263	-1.79503	0.137973	-1.66968	0.394185	-1.76499	0.113508	-1.10677	0.198148	-1.52386	0.198719	-1.8586	0.256789	-1.66826	0.0953452	-1.56468	0.393639	-1.02728	0.197689	-1.778	0.113349	-1.59363	0.11585	-1.41791	0.246174	-1.30481	0.067341	-1.09591	0.275757	-1.23218	0.424678	-1.51442	0.261647	-1.05871	0.346405	-1.40461	0.392878	-1.48263	0.126786	-1.26072	0.758857	-1.30574	0.417233	-1.45465
28	-1.53304	0.189308	-1.60199	0.196737	-1.8391	0.163248	-1.83988	0.126936	-1.82615	0.305062	-1.86	0.0937959	-1.14243	0.245757	-1.53051	0.238546	-1.9529	0.274385	-1.7358	0.0833251	-1.6243	0.362808	-1.05257	0.173537	-1.84208	0.127428	-1.62922	0.171422	-1.55657	0.21458	-1.38092	0.0648272	-1.21611	0.312496	-1.31124	0.412476	-1.55825	0.259601	-1.13572	0.375179	-1.52645	0.398765	-1.58705	0.152259	-1.26658	0.698081	-1.32899	0.432612	-1.51899
29	-1.61841	0.182225	-1.70594	0.197199	-1.83856	0.142732	-1.87735	0.100354	-1.98813	0.197607	-1.92188	0.0689108	-1.24637	0.311233	-1.6008	0.260189	-2.02047	0.293062	-1.80469	0.0853149	-1.67378	0.332856	-1.10704	0.177069	-1.88672	0.137761	-1.65873	0.218087	-1.66703	0.175688	-1.44763	0.0533585	-1.31681	0.310649	-1.38598	0.400931	-1.59585	0.265923	-1.2012	0.397469	-1.65311	0.360018	-1.68271	0.172942	-1.27079	0.631297	-1.36773	0.446095	-1.59819
30	-1.70121	0.160178	-1.80988	0.201473	-1.81848	0.130012	-1.90047	0.0988804	-2.08983	0.143168	-1.96062	0.0421057	-1.36541	0.38134	-1.72132	0.281549	-2.05439	0.320053	-1.87277	0.103362	-1.71257	0.302964	-1.1651	0.188723	-1.8922	0.129601	-1.67775	0.245421	-1.75693	0.143858	-1.52042	0.0468429	-1.40779	0.306418	-1.44234	0.378384	-1.62637	0.280683	-1.24723	0.407758	-1.77383	0.309428	-1.74493	0.156775	-1.28031	0.565198	-1.40984	0.464274	-1.69177
31	-1.7774	0.13533	-1.88036	0.199772	-1.80698	0.125081	-1.90904	0.101967	-2.17695	0.103839	-1.99172	0.00971003	-1.49833	0.392506	-1.84344	0.296997	-2.06969	0.331972	-1.93424	0.124432	-1.7491	0.296271	-1.21989	0.208533	-1.89404	0.115965	-1.70213	0.248781	-1.81777	0.107385	-1.59361	0.0477915	-1.4798	0.293339	-1.48237	0.348923	-1.6422	0.296403	-1.29076	0.418502	-1.86458	0.245701	-1.79011	0.141971	-1.2954	0.525401	-1.45261	0.478655	-1.80177
32	-1.84753	0.120387	-1.92615	0.198848	-1.80814	0.118681	-1.90078	0.095353	-2.20877	0.126284	-2.02101	0.0504947	-1.61699	0.381978	-1.97975	0.287417	-2.0691	0.343426	-1.95497	0.14596	-1.78207	0.303145	-1.26984	0.229327	-1.88589	0.0891145	-1.71962	0.229123	-1.86974	0.10007	-1.6706	0.059913	-1.531	0.279786	-1.49775	0.305478	-1.65011	0.309953	-1.32559	0.424917	-1.91539	0.192759	-1.81596	0.13031	-1.31129	0.515122	-1.49437	0.489838	-1.91057
33	-1.90298	0.118421	-1.94875	0.191707	-1.84098	0.117036	-1.91008	0.0469057	-2.22708	0.160398	-2.04577	0.080499	-1.71454	0.328281	-2.07806	0.262386	-2.04163	0.325398	-1.95995	0.169759	-1.81521	0.347392	-1.30561	0.229333	-1.88498	0.0649556	-1.74687	0.194389	-1.91039	0.116972	-1.7377	0.0778623	-1.5511	0.265882	-1.48927	0.258433	-1.65694	0.322688	-1.35642	0.430369	-1.94425	0.139015	-1.83204	0.122746	-1.32858	0.523977	-1.53966	0.493273	-2.02269
34	-1.94803	0.124143	-1.96716	0.184516	-1.88495	0.115181	-1.93125	0.0176416	-2.22789	0.206984	-2.07307	0.109245	-1.79503	0.261095	-2.1673	0.245253	-2.0079	0.30792	-1.93112	0.191591	-1.8422	0.40598	-1.33839	0.227694	-1.90073	0.0497023	-1.7762	0.157974	-1.94755	0.1313	-1.79239	0.091851	-1.54484	0.246472	-1.47318	0.211718	-1.66546	0.329047	-1.37174	0.430112	-1.95865	0.0950985	-1.83736	0.122084	-1.34143	0.545182	-1.58384	0.488894	-2.116
35	-1.98343	0.130073	-1.98385	0.17904	-1.94791	0.112395	-1.97204	0.0713754	-2.22983	0.252815	-2.07791	0.116981	-1.85396	0.203333	-2.21554	0.216721	-1.95065	0.280454	-1.8999	0.2102	-1.86498	0.475628	-1.3666	0.222177	-1.93227	0.047216	-1.81542	0.124041	-1.97642	0.143866	-1.82728	0.109622	-1.51472	0.228537	-1.4504	0.17658	-1.67218	0.328771	-1.3775	0.423668	-1.97024	0.0704633	-1.83193	0.112002	-1.35579	0.576472	-1.62922	0.478366	-2.19947
36	-2.00866	0.133048	-1.99829	0.171215	-2.01129	0.112369	-2.02979	0.122126	-2.22267	0.289974	-2.07838	0.13354	-1.90001	0.14519	-2.25036	0.205617	-1.89789	0.255402	-1.86733	0.222835	-1.89026	0.528648	-1.3929	0.21604	-1.98678	0.0576092	-1.8593	0.103608	-1.99943	0.150248	-1.84783	0.121059	-1.47255	0.209557	-1.43291	0.156545	-1.6806	0.32598	-1.36343	0.421103	-1.98112	0.070634	-1.82107	0.0981015	-1.3655	0.610392	-1.66646	0.45901	-2.25864
37	-2.02551	0.129402	-2.00747	0.155571	-2.06877	0.104791	-2.08389	0.148818	-2.21872	0.319878	-2.06199	0.153894	-1.92009	0.108135	-2.24228	0.186952	-1.85139	0.230409	-1.8538	0.219598	-1.90227	0.557101	-1.42157	0.212808	-2.05367	0.0723199	-1.91085	0.100173	-2.01867	0.16107	-1.85288	0.127722	-1.42615	0.193724	-1.41461	0.154165	-1.67958	0.313877	-1.33814	0.408737	-1.98602	0.066073	-1.80561	0.0791042	-1.37203	0.654167	-1.69526	0.444028	-2.30398
38	-2.03245	0.122886	-2.01363	0.131408	-2.11704	0.0974786	-2.13407	0.154988	-2.20325	0.337215	-2.04222	0.17712	-1.92919	0.0955803	-2.2199	0.185959	-1.81997	0.205707	-1.85317	0.214946	-1.91721	0.56625	-1.44471	0.198107	-2.12957	0.0916933	-1.962	0.108502	-2.03085	0.174881	-1.84672	0.125804	-1.38663	0.179986	-1.40145	0.164811	-1.67325	0.302504	-1.30358	0.397471	-1.98913	0.0566892	-1.79651	0.0650026	-1.37744	0.701442	-1.71075	0.423751	-2.32507
39	-2.03125	0.110309	-2.01589	0.101831	-2.14567	0.076351	-2.16262	0.141378	-2.18642	0.335852	-2.0242	0.199648	-1.91148	0.0896144	-2.17004	0.180694	-1.81028	0.178811	-1.86466	0.192307	-1.91292	0.538794	-1.46712	0.183766	-2.19962	0.109881	-2.00981	0.114213	-2.03854	0.187814	-1.83344	0.125168	-1.35175	0.167988	-1.38508	0.183912	-1.66047	0.286217	-1.26108	0.378594	-1.98329	0.0374877	-1.79014	0.0587605	-1.36992	0.750649	-1.70972	0.413142	-2.32922
40	-2.02433	0.0964705	-2.01215	0.0705615	-2.15115	0.0672077	-2.17616	0.118655	-2.15666	0.319978	-2.01204	0.211031	-1.89217	0.0908906	-2.1109	0.169524	-1.81033	0.183239	-1.87974	0.175108	-1.90689	0.506963	-1.48174	0.163584	-2.25957	0.130648	-2.0469	0.114813	-2.0359	0.200735	-1.81688	0.131511	-1.32694	0.155896	-1.36792	0.204774	-1.64716	0.269553	-1.22037	0.359128	-1.97885	0.0303143	-1.80291	0.0714075	-1.36771	0.792015	-1.69998	0.400354	-2.31926
41	-2.01033	0.0816209	-2.00318	0.0513174	-2.13453	0.0627421	-2.16377	0.0991704	-2.12869	0.278659	-2.01293	0.212479	-1.85877	0.0719742	-2.04895	0.153013	-1.82808	0.206799	-1.88138	0.146211	-1.88212	0.452513	-1.4918	0.145826	-2.29614	0.13991	-2.07421	0.106572	-2.02412	0.206231	-1.80509	0.148983	-1.30515	0.145911	-1.35322	0.231813	-1.63815	0.254295	-1.18115	0.340259	-1.98011	0.0410857	-1.82216	0.0882273	-1.35747	0.818508	-1.67352	0.39308	-2.2927
42	-1.99206	0.0683171	-1.98411	0.050499	-2.09387	0.060856	-2.14225	0.0790126	-2.09782	0.232187	-2.02301	0.205421	-1.83003	0.0408868	-1.98587	0.110496	-1.84148	0.250432	-1.87522	0.12861	-1.85449	0.40313	-1.49553	0.131776	-2.31822	0.1508	-2.08231	0.0935552	-2.00722	0.207804	-1.79831	0.166002	-1.28415	0.13669	-1.33786	0.261408	-1.63365	0.240697	-1.14893	0.326575	-1.98846	0.0626774	-1.85293	0.108543	-1.35642	0.826249	-1.64621	0.386309	-2.26456
43	-1.96748	0.0560132	-1.95659	0.0624316	-2.04007	0.0553713	-2.11134	0.0686428	-2.07445	0.17265	-2.04188	0.193512	-1.80258	0.0298842	-1.92777	0.0683038	-1.86179	0.285646	-1.85539	0.109643	-1.81878	0.351946	-1.49647	0.120641	-2.32403	0.152148	-2.08356	0.0813947	-1.99046	0.199182	-1.80232	0.17399	-1.26518	0.13338	-1.32407	0.295086	-1.6361	0.233037	-1.1221	0.314117	-2.00763	0.0767802	-1.88162	0.122584	-1.3599	0.809958	-1.61073	0.38497	-2.23231
44	-1.93978	0.0435134	-1.92554	0.0684492	-1.98316	0.0323632	-2.07903	0.0683894	-2.06102	0.124131	-2.06089	0.184083	-1.7812	0.0648691	-1.87109	0.0271346	-1.87743	0.310752	-1.83462	0.09993	-1.78011	0.310802	-1.49358	0.115319	-2.3247	0.1547	-2.06843	0.0700594	-1.97905	0.188638	-1.81232	0.176365	-1.24231	0.132975	-1.31075	0.327296	-1.64172	0.231424	-1.10517	0.303605	-2.02898	0.0931827	-1.90924	0.135589	-1.36746	0.778477	-1.57936	0.390098	-2.20508
45	-1.91254	0.0314139	-1.8928	0.0713235	-1.92514	0.0240548	-2.04641	0.0833249	-2.05352	0.083871	-2.07998	0.178237	-1.76726	0.105599	-1.81697	0.0456576	-1.89595	0.325911	-1.81511	0.0922031	-1.74644	0.279721	-1.48879	0.11501	-2.32051	0.156467	-2.04802	0.0601492	-1.98286	0.178462	-1.833	0.165176	-1.22485	0.146532	-1.2968	0.354234	-1.64871	0.237768	-1.08721	0.293289	-2.0477	0.102513	-1.91476	0.135442	-1.37572	0.739263	-1.55069	0.397608	-2.18435
46	-1.89022	0.0341915	-1.86518	0.0665117	-1.88395	0.0565494	-2.01523	0.100359	-2.05129	0.0758668	-2.08824	0.172894	-1.76028	0.132508	-1.77223	0.0829029	-1.91787	0.331973	-1.80649	0.0970347	-1.70908	0.257826	-1.47672	0.120478	-2.31155	0.163857	-2.01747	0.0512864	-1.9925	0.173674	-1.8577	0.155569	-1.20828	0.168341	-1.28584	0.367962	-1.65373	0.249536	-1.07986	0.280789	-2.05394	0.114376	-1.91076	0.133433	-1.37691	0.700273	-1.52619	0.411295	-2.16928
47	-1.874	0.05168	-1.84559	0.0617769	-1.85623	0.0866352	-1.97552	0.103568	-2.0482	0.0924618	-2.09431	0.171862	-1.75808	0.148489	-1.729	0.119131	-1.93926	0.337113	-1.80241	0.109643	-1.68272	0.246452	-1.45964	0.13223	-2.29952	0.174024	-1.98017	0.0435328	-2.00709	0.172841	-1.88521	0.143073	-1.19957	0.199298	-1.27277	0.359526	-1.65517	0.267942	-1.07179	0.276348	-2.04595	0.122485	-1.8836	0.126426	-1.36782	0.6725	-1.50905	0.41865	-2.16309
48	-1.86325	0.0724563	-1.83231	0.0607194	-1.84847	0.10023	-1.93678	0.100722	-2.03553	0.121927	-2.08202	0.169686	-1.76195	0.145819	-1.70825	0.136384	-1.9594	0.343143	-1.80152	0.123189	-1.65193	0.236528	-1.4338	0.147999	-2.26715	0.186464	-1.9365	0.0433865	-2.01556	0.16199	-1.9119	0.130086	-1.19445	0.232778	-1.26315	0.338028	-1.64856	0.28617	-1.0677	0.281977	-2.01919	0.136853	-1.8464	0.118677	-1.34613	0.651078	-1.4934	0.42753	-2.15648
49	-1.85161	0.0857617	-1.82191	0.0654058	-1.85244	0.0972091	-1.88593	0.084442	-2.01967	0.151839	-2.06806	0.173783	-1.76912	0.138567	-1.68752	0.150051	-1.97056	0.338478	-1.78853	0.11944	-1.62764	0.236987	-1.40203	0.167927	-2.2308	0.201484	-1.88778	0.0527112	-2.01766	0.143497	-1.9382	0.117597	-1.19684	0.263455	-1.25031	0.304732	-1.63712	0.300955	-1.06382	0.299768	-1.98208	0.153259	-1.79877	0.116335	-1.31921	0.642212	-1.48392	0.42884	-2.14727
50	-1.8366	0.0943847	-1.80961	0.0756675	-1.86736	0.0776226	-1.83588	0.0671029	-1.98509	0.175083	-2.02773	0.183027	-1.77654	0.11862	-1.69301	0.154317	-1.96894	0.338055	-1.77158	0.10644	-1.59845	0.239712	-1.37024	0.18869	-2.1732	0.208699	-1.8371	0.0684002	-1.99872	0.108341	-1.95181	0.116382	-1.1963	0.284068	-1.23988	0.271971	-1.61439	0.310325	-1.06155	0.322339	-1.93641	0.160837	-1.74898	0.116763	-1.28785	0.630723	-1.47251	0.427372	-2.13163
51	-1.81222	0.0898772	-1.7869	0.0807373	-1.87466	0.0527102	-1.78347	0.0595224	-1.94714	0.197588	-1.9856	0.19834	-1.78621	0.104099	-1.69527	0.162229	-1.95199	0.313137	-1.73088	0.0755862	-1.56585	0.262937	-1.33393	0.200157	-2.11488	0.217954	-1.79122	0.0799009	-1.97425	0.0807211	-1.96179	0.134791	-1.19552	0.298652	-1.21985	0.253373	-1.58973	0.303537	-1.05204	0.341981	-1.88922	0.168766	-1.69705	0.121856	-1.26945	0.624674	-1.46766	0.42427	-2.09384
52	-1.7844	0.084733	-1.75394	0.0880774	-1.87202	0.0436991	-1.72927	0.0656643	-1.89323	0.206375	-1.91954	0.207259	-1.78885	0.096447	-1.70706	0.169589	-1.91479	0.296544	-1.68576	0.0645609	-1.53084	0.288614	-1.30469	0.208876	-2.0583	0.215402	-1.74784	0.0880839	-1.93387	0.0932724	-1.95276	0.161057	-1.1856	0.297143	-1.1983	0.24738	-1.56014	0.294603	-1.04209	0.352543	-1.84604	0.159679	-1.64829	0.123967	-1.25977	0.616642	-1.45822	0.415534	-2.04994
53	-1.75327	0.0755581	-1.71009	0.0843391	-1.85493	0.0492682	-1.68176	0.0724013	-1.83586	0.21758	-1.85206	0.216407	-1.78454	0.104372	-1.71218	0.183263	-1.86631	0.267131	-1.62817	0.0789855	-1.49205	0.320756	-1.27027	0.204345	-2.00459	0.213398	-1.71201	0.0822156	-1.89162	0.133729	-1.93439	0.180453	-1.16904	0.291816	-1.16843	0.25295	-1.53352	0.279291	-1.02408	0.350296	-1.80486	0.151763	-1.60029	0.124537	-1.26333	0.612794	-1.45435	0.407787	-1.98443
54	-1.71927	0.0661051	-1.66156	0.0772635	-1.82315	0.0662893	-1.6306	0.0809682	-1.77499	0.222266	-1.77867	0.209562	-1.768	0.120966	-1.70513	0.181403	-1.79761	0.247636	-1.56585	0.107565	-1.4559	0.344005	-1.23961	0.201375	-1.95921	0.206566	-1.67754	0.0700479	-1.84893	0.182841	-1.901	0.183244	-1.14552	0.277859	-1.13435	0.260119	-1.51036	0.269653	-0.999376	0.335442	-1.76884	0.140119	-1.55594	0.121048	-1.27374	0.620092	-1.44559	0.395782	-1.91505
55	-1.68351	0.0556231	-1.61325	0.061719	-1.78045	0.0802717	-1.58613	0.0781414	-1.71633	0.232627	-1.70466	0.201892	-1.73837	0.142371	-1.68876	0.184129	-1.72117	0.226407	-1.49518	0.133589	-1.41404	0.362622	-1.20371	0.19851	-1.91464	0.200419	-1.6435	0.0598914	-1.81405	0.215296	-1.86388	0.169499	-1.11605	0.26274	-1.09572	0.267913	-1.48884	0.265418	-0.970486	0.312085	-1.73477	0.127618	-1.51446	0.119159	-1.2755	0.6293	-1.43636	0.383593	-1.8384
56	-1.63951	0.04013	-1.5663	0.0469846	-1.72855	0.0897778	-1.53914	0.0749669	-1.66484	0.240819	-1.63625	0.183387	-1.69471	0.16021	-1.65223	0.181349	-1.63163	0.21252	-1.41953	0.157749	-1.37769	0.370319	-1.16802	0.199413	-1.86684	0.194444	-1.60698	0.0680425	-1.78481	0.243831	-1.82078	0.142637	-1.08106	0.248423	-1.05667	0.275124	-1.47159	0.268814	-0.931251	0.283664	-1.70166	0.112812	-1.47515	0.121796	-1.27197	0.648647	-1.42353	0.369099	-1.76048
57	-1.59065	0.0246239	-1.52242	0.0376639	-1.67077	0.0953074	-1.49555	0.0642399	-1.62492	0.242328	-1.56666	0.165687	-1.64461	0.169632	-1.61071	0.189148	-1.53924	0.19922	-1.33617	0.173724	-1.33231	0.370126	-1.12824	0.201397	-1.81654	0.186763	-1.5689	0.0867625	-1.7721	0.243417	-1.7823	0.105075	-1.04348	0.241344	-1.01942	0.282179	-1.45202	0.279911	-0.889188	0.259622	-1.66521	0.0884717	-1.43451	0.130869	-1.24988	0.660576	-1.40349	0.351675	-1.68138
58	-1.53395	0.0103234	-1.47503	0.0407754	-1.60738	0.0951754	-1.44981	0.0524594	-1.59044	0.235466	-1.50206	0.142691	-1.58372	0.166643	-1.55524	0.200419	-1.44459	0.19031	-1.25116	0.183918	-1.28752	0.369919	-1.08819	0.192886	-1.76119	0.180804	-1.52979	0.0939512	-1.76806	0.239921	-1.7453	0.0702509	-0.997452	0.240298	-0.98076	0.288157	-1.43068	0.295648	-0.847461	0.247305	-1.62492	0.0614946	-1.39185	0.141411	-1.22035	0.667323	-1.37994	0.332046	-1.60144
59	-1.4729	0.0241887	-1.4239	0.0531417	-1.54194	0.0932971	-1.40393	0.038393	-1.56622	0.213995	-1.43595	0.123889	-1.52355	0.152949	-1.49867	0.216866	-1.35556	0.180523	-1.16429	0.181251	-1.2332	0.36146	-1.04235	0.176725	-1.7081	0.170996	-1.48949	0.0937532	-1.77013	0.226489	-1.71046	0.0475362	-0.95199	0.250811	-0.942217	0.289363	-1.40016	0.311664	-0.808903	0.246035	-1.57391	0.0383491	-1.34074	0.146243	-1.18493	0.659567	-1.34542	0.310017	-1.51753
60	-1.41011	0.0451427	-1.36053	0.0625298	-1.47368	0.0904631	-1.35656	0.0319222	-1.53621	0.189458	-1.37304	0.110056	-1.4578	0.132425	-1.43716	0.229793	-1.27341	0.176831	-1.08255	0.170833	-1.17917	0.354622	-0.996076	0.145686	-1.65875	0.171807	-1.44765	0.0840542	-1.77364	0.219108	-1.67172	0.0489761	-0.898265	0.265347	-0.898924	0.28813	-1.36757	0.322975	-0.777809	0.254547	-1.51606	0.0472487	-1.28409	0.141737	-1.14736	0.641774	-1.30698	0.289592	-1.4317
61	-1.34954	0.059777	-1.29227	0.0718172	-1.4054	0.0898671	-1.30603	0.035766	-1.5	0.166171	-1.31034	0.111974	-1.39134	0.11514	-1.37317	0.240866	-1.20303	0.173116	-1.00867	0.148818	-1.12067	0.341289	-0.946123	0.112432	-1.61449	0.176518	-1.40144	0.0740848	-1.7731	0.216242	-1.62983	0.0607228	-0.845488	0.285701	-0.850263	0.274681	-1.31637	0.320051	-0.760968	0.261909	-1.44834	0.0731774	-1.22128	0.129305	-1.11266	0.612044	-1.25767	0.272197	-1.34023
62	-1.29031	0.0705048	-1.2128	0.0772569	-1.33518	0.0896205	-1.25738	0.0472423	-1.44956	0.151344	-1.24849	0.127037	-1.32716	0.111586	-1.30781	0.247724	-1.14204	0.176836	-0.944766	0.125591	-1.06561	0.32668	-0.898484	0.0743593	-1.57448	0.192398	-1.35081	0.0681417	-1.75079	0.218717	-1.5747	0.0604733	-0.793648	0.304682	-0.796964	0.25872	-1.26584	0.304128	-0.754898	0.269338	-1.37401	0.0990658	-1.1538	0.108899	-1.0757	0.579523	-1.20469	0.261141	-1.24684
63	-1.23877	0.0683339	-1.1312	0.0813252	-1.26974	0.0909514	-1.20487	0.0620345	-1.38334	0.14271	-1.18928	0.149112	-1.25898	0.109207	-1.2398	0.249515	-1.08925	0.184585	-0.891606	0.102152	-1.01244	0.304651	-0.853902	0.0466672	-1.5302	0.212422	-1.29269	0.0666756	-1.7182	0.219634	-1.51413	0.0558911	-0.745068	0.323663	-0.74131	0.238879	-1.20535	0.277296	-0.753054	0.267937	-1.29578	0.113867	-1.08555	0.0875124	-1.03925	0.542981	-1.14388	0.256681	-1.1519
64	-1.18645	0.0604613	-1.04692	0.0841629	-1.20445	0.089642	-1.15648	0.0748945	-1.30475	0.139729	-1.1262	0.169155	-1.20085	0.110895	-1.16956	0.245423	-1.04152	0.196391	-0.849599	0.0871513	-0.963421	0.279269	-0.813433	0.025515	-1.47899	0.229183	-1.23001	0.0664736	-1.65832	0.214467	-1.44572	0.0454493	-0.704094	0.333232	-0.684879	0.220719	-1.14967	0.237274	-0.753832	0.260228	-1.21431	0.125804	-1.0176	0.0677358	-0.997179	0.507182	-1.0791	0.257988	-1.05736
65	-1.13748	0.0472658	-0.966112	0.0844683	-1.14579	0.0902009	-1.10299	0.0836471	-1.22063	0.136366	-1.06807	0.179753	-1.13929	0.102957	-1.10071	0.235282	-0.997495	0.206236	-0.813706	0.0788747	-0.915619	0.25097	-0.776619	0.0356191	-1.41729	0.246357	-1.15937	0.0600421	-1.58819	0.21261	-1.37331	0.0444077	-0.669047	0.339446	-0.630512	0.205446	-1.09462	0.194377	-0.745177	0.239715	-1.13305	0.128278	-0.951686	0.0518066	-0.954617	0.471329	-1.01016	0.264341	-0.967618
66	-1.08559	0.0330143	-0.886888	0.0848383	-1.08866	0.0933944	-1.05179	0.0923234	-1.13559	0.133774	-1.00313	0.181373	-1.08731	0.0886801	-1.03005	0.220614	-0.951797	0.21633	-0.783322	0.0767258	-0.867805	0.220907	-0.739744	0.056168	-1.34116	0.250504	-1.08492	0.0531568	-1.50142	0.211582	-1.298	0.0607506	-0.638719	0.334769	-0.578286	0.194799	-1.04768	0.150709	-0.722541	0.215962	-1.05566	0.128879	-0.888407	0.04156	-0.907031	0.436135	-0.938624	0.271363	-0.880814
67	-1.03362	0.0277742	-0.819196	0.0810227	-1.03804	0.10033	-0.994422	0.0921675	-1.05815	0.134955	-0.943931	0.167292	-1.03383	0.0737679	-0.965794	0.203257	-0.907067	0.219314	-0.753639	0.0759172	-0.820185	0.194723	-0.701681	0.0794073	-1.25645	0.251555	-1.00369	0.0489242	-1.41127	0.21569	-1.2221	0.0842902	-0.612366	0.326126	-0.533379	0.187236	-1.00384	0.113055	-0.680651	0.185224	-0.983528	0.129244	-0.826706	0.0365882	-0.860437	0.402938	-0.866739	0.279345	-0.801893
68	-0.979238	0.0322697	-0.754916	0.0785498	-0.987196	0.107015	-0.938095	0.090496	-0.989408	0.13457	-0.88005	0.147471	-0.984647	0.0643051	-0.90273	0.187569	-0.857402	0.222256	-0.72059	0.0751177	-0.769391	0.171852	-0.660887	0.0992537	-1.16177	0.237235	-0.918338	0.0488895	-1.31695	0.219568	-1.14343	0.107073	-0.586652	0.311122	-0.490757	0.181921	-0.966036	0.0858943	-0.623499	0.158505	-0.916861	0.124559	-0.767217	0.0344304	-0.811358	0.372877	-0.796957	0.282075	-0.727432
69	-0.927063	0.0419476	-0.703686	0.0739934	-0.942847	0.113097	-0.876942	0.0836565	-0.9284	0.137572	-0.818257	0.119612	-0.935771	0.0676317	-0.846252	0.175181	-0.805217	0.217723	-0.684321	0.0751162	-0.722985	0.155604	-0.617561	0.112326	-1.06174	0.217278	-0.830904	0.0527155	-1.22749	0.217063	-1.06603	0.123449	-0.559715	0.293306	-0.455116	0.175889	-0.927155	0.0675361	-0.549226	0.133685	-0.856985	0.120791	-0.707174	0.0329191	-0.764062	0.345955	-0.731035	0.282943	-0.658944
70	-0.8727	0.0456952	-0.657383	0.0702316	-0.897219	0.115498	-0.817042	0.0751294	-0.873824	0.136187	-0.755809	0.0929876	-0.886729	0.0800099	-0.792713	0.168502	-0.746394	0.211902	-0.639981	0.0788592	-0.675448	0.142727	-0.572402	0.120626	-0.961376	0.188536	-0.740794	0.0564198	-1.14131	0.206626	-0.987091	0.132322	-0.530937	0.273543	-0.422032	0.17106	-0.889499	0.0588916	-0.470381	0.118632	-0.796209	0.105772	-0.647288	0.0323785	-0.714164	0.327044	-0.67165	0.274327	-0.595879
71	-0.822152	0.0462475	-0.618261	0.0656881	-0.855042	0.11843	-0.756089	0.0685705	-0.819289	0.132641	-0.691735	0.0696035	-0.83972	0.0876106	-0.743726	0.165977	-0.682664	0.200349	-0.591245	0.0819155	-0.63502	0.134231	-0.526112	0.119812	-0.858354	0.158226	-0.653158	0.0605592	-1.0643	0.186972	-0.910625	0.136154	-0.497843	0.25285	-0.392077	0.16491	-0.847108	0.0616771	-0.389827	0.107836	-0.74087	0.0898721	-0.585867	0.0341381	-0.664564	0.312463	-0.618165	0.263843	-0.536839
72	-0.769702	0.0432115	-0.581027	0.0571138	-0.812895	0.123563	-0.695872	0.0643418	-0.762312	0.122677	-0.628698	0.0516918	-0.791523	0.0949046	-0.696866	0.169285	-0.612032	0.184283	-0.535898	0.0875087	-0.592996	0.127592	-0.480013	0.114031	-0.762205	0.12597	-0.570294	0.0664438	-0.99294	0.159616	-0.837703	0.132769	-0.461378	0.232579	-0.363807	0.158194	-0.79947	0.0721236	-0.316708	0.108905	-0.682467	0.0694243	-0.523686	0.0417913	-0.612803	0.306326	-0.571916	0.244408	-0.481385
73	-0.715897	0.0442245	-0.544335	0.0489676	-0.77134	0.130311	-0.637829	0.0598489	-0.700059	0.108404	-0.563901	0.0405413	-0.744445	0.0933102	-0.653221	0.17665	-0.538292	0.16344	-0.477497	0.0890769	-0.5539	0.125391	-0.432925	0.102625	-0.66752	0.0953794	-0.49489	0.0765378	-0.930367	0.13141	-0.770398	0.12634	-0.420099	0.214182	-0.335576	0.149536	-0.745133	0.0913444	-0.253011	0.121886	-0.628669	0.0543958	-0.46067	0.0533595	-0.560798	0.304395	-0.529931	0.224862	-0.429275
74	-0.659091	0.0533918	-0.502272	0.0382503	-0.726538	0.135923	-0.578749	0.0566085	-0.63083	0.0922399	-0.501365	0.0331518	-0.697158	0.0914308	-0.610807	0.188502	-0.461911	0.136928	-0.414649	0.0938935	-0.511278	0.126413	-0.38658	0.0874286	-0.582056	0.0646748	-0.430326	0.0874616	-0.870441	0.104499	-0.709606	0.118098	-0.376333	0.197324	-0.30715	0.140269	-0.683164	0.108547	-0.203917	0.140206	-0.575533	0.0476594	-0.400298	0.0680603	-0.509438	0.304344	-0.492145	0.202838	-0.377491
75	-0.598869	0.0704498	-0.458515	0.0336605	-0.679944	0.13781	-0.523517	0.0464921	-0.55595	0.0789028	-0.440701	0.0304026	-0.648234	0.0859714	-0.57014	0.203895	-0.385029	0.107108	-0.35235	0.100851	-0.466654	0.129818	-0.339366	0.0718253	-0.501911	0.0381302	-0.376398	0.0968942	-0.816426	0.0859946	-0.659053	0.109639	-0.32905	0.184622	-0.279325	0.126988	-0.616541	0.128746	-0.167171	0.161365	-0.525674	0.0511199	-0.343723	0.0811115	-0.460919	0.304675	-0.456283	0.18233	-0.326579
76	-0.532613	0.0835867	-0.408599	0.0335084	-0.626359	0.133558	-0.466893	0.0365373	-0.476744	0.078119	-0.385868	0.0323069	-0.599575	0.0825943	-0.531776	0.215718	-0.31008	0.079882	-0.288489	0.114616	-0.419005	0.13814	-0.292223	0.0563167	-0.431335	0.032513	-0.336216	0.101561	-0.764258	0.0762246	-0.614403	0.105817	-0.283204	0.175292	-0.250224	0.114382	-0.542317	0.14386	-0.140532	0.174108	-0.477073	0.0571738	-0.293856	0.0911109	-0.414876	0.301359	-0.420488	0.16664	-0.274709
77	-0.461755	0.094814	-0.360076	0.0374302	-0.567035	0.120913	-0.414263	0.0241188	-0.397766	0.0862613	-0.337785	0.0415947	-0.547793	0.0784945	-0.494136	0.226607	-0.236713	0.0659399	-0.231924	0.12805	-0.366236	0.144141	-0.246112	0.0436286	-0.369012	0.0578787	-0.304438	0.0945967	-0.716603	0.0751684	-0.580916	0.108614	-0.237022	0.169272	-0.223481	0.0979087	-0.466515	0.159624	-0.120648	0.173998	-0.428673	0.0641761	-0.254094	0.0925627	-0.374877	0.294735	-0.385625	0.152645	-0.222854
78	-0.385703	0.100028	-0.31188	0.0425794	-0.500479	0.106298	-0.363767	0.0281773	-0.321976	0.102807	-0.299066	0.0550257	-0.49536	0.0736398	-0.459506	0.228967	-0.168579	0.0772023	-0.178563	0.14083	-0.31367	0.152685	-0.201572	0.0339492	-0.315094	0.087738	-0.281436	0.0822802	-0.671202	0.0820319	-0.55098	0.118498	-0.195501	0.169337	-0.198628	0.0843002	-0.386801	0.171669	-0.103761	0.160316	-0.378412	0.0681733	-0.222313	0.0889569	-0.336949	0.284939	-0.34891	0.144687	-0.171298
79	-0.305016	0.099455	-0.269175	0.0405661	-0.428181	0.0876422	-0.317807	0.0407183	-0.255756	0.10982	-0.268939	0.0743718	-0.439189	0.0645841	-0.425292	0.22692	-0.108361	0.0969122	-0.140254	0.139921	-0.256221	0.155581	-0.160658	0.025435	-0.270939	0.117987	-0.26221	0.0642268	-0.62704	0.0914778	-0.528578	0.130245	-0.155637	0.171707	-0.174666	0.0737836	-0.309859	0.182575	-0.0861601	0.134865	-0.325293	0.070856	-0.202315	0.0726465	-0.302923	0.272215	-0.312353	0.137666	-0.123733
80	-0.226877	0.0920317	-0.229362	0.0373975	-0.350675	0.0740715	-0.276727	0.058513	-0.19709	0.118073	-0.248024	0.0921737	-0.381208	0.0502722	-0.394688	0.219831	-0.0568276	0.118079	-0.10853	0.137169	-0.199509	0.1596	-0.125803	0.0176362	-0.232638	0.143882	-0.244855	0.0518465	-0.582425	0.103234	-0.504871	0.140847	-0.119092	0.180407	-0.151838	0.0705186	-0.233692	0.190008	-0.0664069	0.0996051	-0.268086	0.0696881	-0.188266	0.0544809	-0.26966	0.259163	-0.274284	0.134265	-0.0781288
81	-0.15032	0.0814548	-0.193356	0.0304678	-0.273353	0.0640446	-0.240616	0.0680595	-0.153141	0.10627	-0.232499	0.11227	-0.319706	0.0327411	-0.363501	0.210426	-0.0201761	0.122028	-0.0926887	0.118725	-0.14536	0.151661	-0.096155	0.0131985	-0.201551	0.162918	-0.225696	0.0446424	-0.536321	0.115358	-0.481942	0.149851	-0.0825888	0.190862	-0.129044	0.0730269	-0.165937	0.196725	-0.0423629	0.0626903	-0.208826	0.0697437	-0.177814	0.03448	-0.234895	0.244761	-0.235518	0.13165	-0.0415424
82	-0.0840644	0.0645704	-0.159708	0.0239058	-0.197256	0.059736	-0.206172	0.0767897	-0.116544	0.0952939	-0.222065	0.126852	-0.258002	0.019031	-0.336047	0.201137	0.00853201	0.118614	-0.0839753	0.102702	-0.0929623	0.141201	-0.075151	0.0211398	-0.17274	0.178885	-0.201818	0.0511828	-0.487925	0.126134	-0.450199	0.147668	-0.0463932	0.201222	-0.103644	0.0762331	-0.106553	0.198452	-0.0160508	0.0295339	-0.14837	0.070839	-0.167199	0.0259236	-0.200793	0.230507	-0.196261	0.130707	-0.00858148
83	-0.0249296	0.0483467	-0.127291	0.0200657	-0.125047	0.0605721	-0.173248	0.0773806	-0.0894299	0.0764197	-0.210884	0.137537	-0.195064	0.0240656	-0.306867	0.194646	0.0281808	0.101486	-0.0818175	0.084296	-0.0465722	0.124431	-0.0586855	0.034137	-0.148099	0.186675	-0.171263	0.0546813	-0.437453	0.134825	-0.415196	0.142419	-0.00900143	0.208351	-0.0780046	0.0791529	-0.0551007	0.196141	0.0105821	0.0196508	-0.0894241	0.0771367	-0.154717	0.0277902	-0.164524	0.214918	-0.157212	0.130548	0.0150839
84	0.022891	0.0351322	-0.0966872	0.0156313	-0.0632508	0.0593577	-0.140068	0.076978	-0.0674998	0.0639876	-0.200078	0.142317	-0.1377	0.0355338	-0.277949	0.188555	0.0430956	0.0780096	-0.0824934	0.071229	-0.0022844	0.105475	-0.0496506	0.0496282	-0.124386	0.192923	-0.136262	0.06311	-0.388103	0.138095	-0.370579	0.128578	0.0244345	0.206119	-0.0515221	0.0764963	-0.0179978	0.1843	0.0341667	0.0335823	-0.0370919	0.088259	-0.136923	0.0335739	-0.129992	0.19779	-0.118455	0.131237	0.0348743
85	0.062408	0.0244309	-0.0669349	0.0124001	-0.00655962	0.0593574	-0.105196	0.0728292	-0.0486245	0.0582532	-0.184076	0.138064	-0.0836353	0.046527	-0.24754	0.185653	0.0550002	0.055567	-0.0821089	0.0626351	0.0358528	0.0863375	-0.0432203	0.06369	-0.101967	0.191358	-0.0960063	0.0659376	-0.337382	0.135861	-0.323241	0.110553	0.0555707	0.196458	-0.0263859	0.0730938	0.0158993	0.164892	0.0533723	0.0462421	0.0105561	0.102429	-0.114162	0.0324978	-0.0957861	0.180548	-0.0829209	0.131222	0.0474022
86	0.0890637	0.0279869	-0.0384925	0.0087919	0.037233	0.0509446	-0.0705452	0.0698797	-0.0302301	0.0583903	-0.166361	0.13069	-0.0374221	0.0524187	-0.212965	0.179882	0.0643149	0.0358816	-0.0767454	0.0614852	0.0714761	0.0689529	-0.0396581	0.0749446	-0.0796416	0.188159	-0.0556179	0.068991	-0.290165	0.126858	-0.274043	0.0897635	0.0750736	0.174226	-0.00368656	0.0664604	0.039874	0.134567	0.0644162	0.0507126	0.0449737	0.115815	-0.0875204	0.0323606	-0.0632229	0.16227	-0.047787	0.131304	0.0576983
87	0.106726	0.0362474	-0.0115585	0.0138244	0.0716093	0.0435952	-0.0339006	0.0654912	-0.0118211	0.0592778	-0.143251	0.115465	0.00118933	0.0529232	-0.178264	0.173638	0.0695884	0.0333523	-0.0659595	0.0592222	0.101901	0.0530833	-0.0363831	0.0844892	-0.0526996	0.177788	-0.0190619	0.0650252	-0.242584	0.113373	-0.229143	0.0711671	0.0875565	0.150575	0.0140002	0.0596676	0.064423	0.098288	0.0684201	0.0501439	0.074454	0.129385	-0.0538424	0.0329245	-0.0333504	0.147094	-0.0178935	0.128057	0.0635829
88	0.112277	0.0394001	0.0136942	0.0233309	0.0949925	0.0322628	0.00199718	0.062415	0.00651952	0.0541802	-0.118208	0.101876	0.0362408	0.052941	-0.140743	0.162989	0.0724201	0.0376619	-0.0448789	0.0628363	0.128155	0.0459301	-0.0301607	0.0876359	-0.0261258	0.166288	0.0139281	0.061094	-0.196858	0.0983377	-0.189448	0.0552034	0.0886951	0.120796	0.0287591	0.0520405	0.0917101	0.0608494	0.0678571	0.0472401	0.0890894	0.133935	-0.017581	0.0417797	-0.00359967	0.133562	0.0121892	0.124179	0.0656054
89	0.10928	0.0451766	0.0388316	0.0301564	0.105947	0.0236113	0.0372462	0.0593058	0.0236894	0.0474972	-0.0898491	0.0888	0.0643387	0.0482138	-0.104631	0.15094	0.0699468	0.0466896	-0.0186127	0.0629852	0.152425	0.0434125	-0.0219406	0.0892219	0.00701307	0.14943	0.0378387	0.0508645	-0.149133	0.0860143	-0.164075	0.0417594	0.0852877	0.0964977	0.0388278	0.0476585	0.121466	0.0267425	0.0639664	0.0412919	0.100623	0.136916	0.0232752	0.052382	0.0221615	0.124867	0.0380417	0.11594	0.067396
90	0.0974123	0.0428813	0.0619487	0.0361441	0.107648	0.0165222	0.0701272	0.0575694	0.0372561	0.0328057	-0.0587509	0.0812359	0.091365	0.0408836	-0.0699497	0.134472	0.0655154	0.0501352	0.0153541	0.0690683	0.171681	0.0495309	-0.00781627	0.0859867	0.0357175	0.129396	0.0559669	0.0432633	-0.101584	0.073513	-0.147669	0.0297258	0.0802859	0.0783622	0.0471793	0.0453683	0.156798	0.0279121	0.0625837	0.0313218	0.101497	0.128693	0.0652044	0.0613006	0.046483	0.115691	0.0642948	0.107724	0.0642019
91	0.0794541	0.0460125	0.0854892	0.0382493	0.101611	0.0125435	0.0983989	0.0555916	0.0487683	0.0183999	-0.0259815	0.0797009	0.115932	0.0305574	-0.0376491	0.118729	0.0594389	0.0546606	0.0518306	0.0754856	0.188585	0.0556874	0.00931414	0.0832219	0.0655371	0.108588	0.0694803	0.0357927	-0.0514968	0.0628715	-0.144152	0.0132794	0.0750106	0.0698271	0.0545519	0.0454019	0.196637	0.0454702	0.0670644	0.0177827	0.101457	0.118705	0.108472	0.0650512	0.066358	0.110149	0.0880852	0.0970564	0.064299
92	0.0599373	0.049061	0.10592	0.0428027	0.0889013	0.0139124	0.121558	0.0549577	0.0578762	0.00686661	0.00956603	0.0811893	0.137512	0.0194767	-0.00917267	0.10119	0.0543802	0.0572686	0.0920998	0.0820973	0.200227	0.0676029	0.0305056	0.079953	0.0904016	0.0851488	0.0786074	0.03034	-0.00798598	0.0494723	-0.147496	0.0220579	0.0716792	0.0668595	0.0628043	0.0439943	0.236702	0.053312	0.0829701	0.00851827	0.0980992	0.102977	0.150533	0.0638749	0.0839286	0.102253	0.111016	0.088145	0.0657885
93	0.0421374	0.0562561	0.125471	0.0502168	0.0742522	0.018028	0.13841	0.0519039	0.0671807	0.0192886	0.0458176	0.0853915	0.157668	0.0236603	0.0153714	0.087674	0.0552596	0.062316	0.13494	0.0876745	0.205185	0.0772319	0.0539431	0.0772664	0.110008	0.0674504	0.0872997	0.0256441	0.0320845	0.0402998	-0.154338	0.0454463	0.0701328	0.0651593	0.0722754	0.0408369	0.277702	0.0563184	0.107393	0.0310297	0.0962511	0.0870451	0.192868	0.0587291	0.0963878	0.0985163	0.132126	0.0796412	0.0731903
94	0.0319585	0.062787	0.139716	0.0590856	0.058358	0.0257553	0.150978	0.0479675	0.0785317	0.0325793	0.0834719	0.0895316	0.174804	0.0438188	0.0364102	0.0771609	0.061605	0.0744709	0.183186	0.0866736	0.204622	0.0919516	0.0786954	0.0732587	0.127704	0.0516284	0.0951697	0.016457	0.0531449	0.0327427	-0.156035	0.0659835	0.0699369	0.0618145	0.0839788	0.0357307	0.31534	0.0520034	0.146459	0.0568848	0.0961409	0.0715693	0.230961	0.0487214	0.107895	0.0943543	0.151521	0.0745035	0.0862828
95	0.0268386	0.0693567	0.151467	0.0683349	0.0443249	0.0334505	0.159478	0.0408613	0.0929065	0.0423717	0.12118	0.0933797	0.185865	0.0647084	0.0499711	0.0706702	0.0759856	0.0828688	0.22769	0.084287	0.197958	0.104646	0.105446	0.0661972	0.137915	0.0429725	0.102651	0.00693972	0.0679834	0.034167	-0.152705	0.0837978	0.076197	0.0608443	0.0970499	0.0301636	0.347348	0.0476109	0.187924	0.0805067	0.099146	0.0583	0.267369	0.039126	0.114405	0.094537	0.169912	0.0716084	0.107775
96	0.02968	0.0706179	0.151256	0.0666299	0.034496	0.040203	0.166697	0.033731	0.110602	0.0479348	0.159233	0.0964626	0.194368	0.0840735	0.0599442	0.0659767	0.0946938	0.0940603	0.263049	0.0838153	0.193074	0.117631	0.132993	0.0572815	0.147442	0.0374063	0.109293	0.00861916	0.0706312	0.0331945	-0.1324	0.0911148	0.0895009	0.0641827	0.110885	0.0255888	0.371848	0.0460324	0.223687	0.0970454	0.10488	0.0483967	0.301094	0.0298289	0.120093	0.0949481	0.187237	0.0726287	0.134267
97	0.0369102	0.0703793	0.151427	0.0581896	0.0320026	0.0455854	0.160501	0.027657	0.129848	0.0529498	0.195409	0.0967289	0.189761	0.0970391	0.0627986	0.0648011	0.125609	0.0988906	0.28945	0.0777502	0.187114	0.126134	0.162937	0.0464976	0.15034	0.0340769	0.116026	0.020356	0.0730383	0.0311798	-0.102306	0.0937425	0.114247	0.0727675	0.12394	0.0223828	0.381035	0.0435577	0.249706	0.105193	0.117363	0.0409157	0.330479	0.0222731	0.122517	0.0942905	0.205672	0.0736925	0.157127
98	0.0490233	0.0662432	0.149597	0.0424279	0.0346325	0.0476785	0.149041	0.0287086	0.149688	0.0597903	0.231329	0.0964354	0.182178	0.107652	0.064465	0.0643675	0.162659	0.105799	0.308235	0.0721586	0.182591	0.133615	0.193514	0.0374065	0.152589	0.0340783	0.122705	0.0317914	0.0761565	0.0264291	-0.0609966	0.0906334	0.146426	0.0825733	0.132707	0.018617	0.382258	0.0419839	0.264924	0.1039	0.133171	0.0366698	0.357943	0.0133191	0.123752	0.093504	0.22392	0.0762054	0.176687
99	0.0524695	0.0648757	0.148464	0.0383677	0.0351374	0.0480907	0.148144	0.0296046	0.152242	0.0601986	0.233901	0.095849	0.181495	0.108789	0.0640276	0.0648567	0.168395	0.108471	0.310823	0.0719715	0.18125	0.135536	0.197601	0.0373692	0.152341	0.0351392	0.124443	0.034669	0.0768608	0.0256673	-0.0497774	0.0904691	0.152341	0.0835447	0.135177	0.0176287	0.38276	0.041379	0.269269	0.103105	0.135631	0.036175	0.363857	0.0138067	0.123685	0.093984	0.224836	0.0771855	0.178332
100	0.0524695	0.0648757	0.148464	0.0383677	0.0351374	0.0480907	0.148144	0.0296046	0.152242	0.0601986	0.233901	0.095849	0.181495	0.108789	0.0640276	0.0648567	0.168395	0.108471	0.310823	0.0719715	0.18125	0.135536	0.197601	0.0373692	0.152341	0.0351392	0.124443	0.034669	0.0768608	0.0256673	-0.0497774	0.0904691	0.152341	0.0835447	0.135177	0.0176287	0.38276	0.041379	0.269269	0.103105	0.135631	0.036175	0.363857	0.0138067	0.123685	0.093984	0.224836	0.0771855	0.178332
[truncated: 19 more columns]

## Sheet: hip_rotation
	s01				s02				s03				s04				s07				s08				s09				s10				s11				s12				s14				s15				s16
	boot		shoe		boot		shoe		boot		shoe		boot		shoe		boot		shoe		boot		shoe		boot		shoe		boot		shoe		boot		shoe		boot		shoe		boot		shoe		boot		shoe		boot
	mean	std	mean	std	mean	std	mean	std	mean	std	mean	std	mean	std	mean	std	mean	std	mean	std	mean	std	mean	std	mean	std	mean	std	mean	std	mean	std	mean	std	mean	std	mean	std	mean	std	mean	std	mean	std	mean	std	mean	std	mean
0	0.0124197	0.0292471	-0.0203655	0.01584	-0.00394836	0.0032599	0.0255806	0.022917	-0.0107175	0.0425322	0.0310814	0.0306662	0.0210479	0.0184129	0.0214861	0.0320469	-0.0285891	0.0180705	0.00566044	0.0244399	0.0656662	0.0184052	0.0598998	0.00493313	0.0460821	0.0166375	-0.00272768	0.0240458	0.0506988	0.0351313	0.0591459	0.0329316	0.0532014	0.019013	0.0547575	0.00718566	0.0106777	0.0159497	0.0208257	0.0447524	0.0134166	0.00752589	-0.0156731	0.0351501	0.00808232	0.00998089	0.00557719	0.00395126	0.0309371
1	0.00579821	0.0218932	-0.0150951	0.01305	0.00818747	0.00304698	0.0289015	0.0300752	-0.00279819	0.0489664	0.0361467	0.0207662	0.0175187	0.0134252	0.0195206	0.033449	-0.0218256	0.0277605	0.015448	0.0174076	0.0826468	0.019379	0.0671295	0.00540916	0.0631542	0.0210708	0.0100256	0.0247018	0.053775	0.038626	0.071984	0.0354045	0.0626063	0.013876	0.0722484	0.00424904	0.00937377	0.0172736	0.0208515	0.0513217	0.0209046	0.0130823	-0.00350523	0.0389529	0.00703019	0.00757436	0.0091543	0.00769102	0.0415522
2	0.00175291	0.0148701	-0.00684671	0.0101449	0.0224968	0.0055506	0.032654	0.0374589	0.0063234	0.0544813	0.041135	0.0122437	0.0147994	0.00860214	0.0188073	0.0350116	-0.0168924	0.0455716	0.0231776	0.0129893	0.098405	0.0292785	0.0739302	0.00815916	0.079563	0.0254679	0.0221851	0.0268248	0.0573723	0.0422736	0.0839658	0.0378101	0.0700037	0.0145873	0.0846423	0.00911046	0.011023	0.0250849	0.0201242	0.0567066	0.0293766	0.0190061	0.0102983	0.0422126	0.00576678	0.00588558	0.013184	0.0191588	0.0516736
3	0.00506974	0.00805467	0.00957662	0.00854132	0.0450631	0.0121624	0.0434822	0.0340796	0.0219444	0.0574014	0.041556	0.0193655	0.0198396	0.00323584	0.0262826	0.0344486	-0.022305	0.0598459	0.0226115	0.0114411	0.114378	0.0514105	0.0794363	0.00915305	0.0939123	0.0280569	0.0329404	0.0307212	0.0616906	0.0426787	0.0935746	0.0395618	0.0689973	0.0239069	0.085108	0.0194716	0.0212603	0.0414277	0.0176539	0.0599787	0.0430177	0.0239104	0.029486	0.0422237	0.00616419	0.0101128	0.019918	0.0329861	0.057728
4	0.0157977	0.00779741	0.029699	0.00895417	0.0740774	0.0157687	0.0511447	0.0293697	0.0378911	0.060594	0.0411689	0.0351817	0.02618	0.00879233	0.0364064	0.0330931	-0.02859	0.0728571	0.020138	0.0134311	0.128732	0.0758712	0.0822977	0.0103709	0.106941	0.0314583	0.0413414	0.034673	0.0670433	0.0425968	0.100419	0.0402371	0.0668244	0.0358288	0.0769113	0.0327234	0.0366702	0.0638583	0.0164493	0.0605902	0.0577006	0.0269333	0.0499748	0.0415238	0.00546729	0.0161717	0.0269827	0.0466229	0.0630193
5	0.0330462	0.014407	0.0532673	0.0103599	0.109934	0.0191373	0.0600812	0.0178227	0.0538215	0.0620845	0.0405621	0.0451865	0.0387724	0.0163242	0.052417	0.0306895	-0.0316284	0.0741769	0.0154969	0.0178426	0.139641	0.0984938	0.0793743	0.0115996	0.115612	0.0329941	0.0474224	0.0382432	0.0728474	0.0420921	0.104811	0.0428263	0.0628191	0.04867	0.0629161	0.0503769	0.0593718	0.0866535	0.0159569	0.063033	0.0745922	0.0264519	0.0729198	0.0405185	0.00480582	0.0271868	0.0360864	0.0583126	0.0639166
6	0.0605615	0.016448	0.0731486	0.00991914	0.145126	0.0186366	0.0670594	0.027283	0.0685749	0.062867	0.0394366	0.0511066	0.0533371	0.0236365	0.0715893	0.026641	-0.0315694	0.0767652	0.0126674	0.0208711	0.150933	0.113754	0.0730752	0.0163227	0.124337	0.0354399	0.0558691	0.0391833	0.0825061	0.0421082	0.106093	0.0435978	0.0632966	0.0586491	0.0507828	0.067907	0.0845153	0.104623	0.0213915	0.0656003	0.0920024	0.0238292	0.0953689	0.0429344	0.00422669	0.0381432	0.0445304	0.0688013	0.0670251
7	0.0917286	0.0184287	0.091347	0.00937717	0.177418	0.015075	0.0763679	0.0510272	0.079787	0.0591958	0.0436129	0.0446234	0.072867	0.0302411	0.0946399	0.0248353	-0.0227819	0.0721765	0.011116	0.0240467	0.157813	0.118971	0.0623068	0.0208081	0.130972	0.0352268	0.0649472	0.0386477	0.0940667	0.043867	0.106345	0.0477544	0.0663922	0.0670894	0.04364	0.0913472	0.114122	0.119464	0.0283212	0.0741741	0.110164	0.0199881	0.118232	0.0470657	0.00655761	0.0519587	0.054025	0.0778023	0.0726353
8	0.127358	0.0205944	0.101172	0.0113353	0.199868	0.0104233	0.100399	0.0689532	0.0921028	0.0503208	0.0500099	0.0382872	0.0933879	0.0345824	0.117736	0.0233565	-0.00906007	0.0682305	0.0137176	0.0206056	0.169038	0.116205	0.0528463	0.0233113	0.140148	0.0377098	0.0800889	0.0365795	0.109678	0.0451531	0.105788	0.0499467	0.0772009	0.0722506	0.0457949	0.113702	0.146568	0.127713	0.0432793	0.0781278	0.127916	0.0164828	0.139011	0.0495016	0.0116411	0.0632059	0.0631258	0.0865516	0.0822651
9	0.161277	0.0247504	0.113052	0.0173902	0.215896	0.00571134	0.126763	0.0758792	0.103022	0.0377258	0.062524	0.0323704	0.114199	0.0357554	0.140408	0.0225085	0.00779771	0.063393	0.0183238	0.0166591	0.184472	0.106403	0.0440838	0.0252868	0.151152	0.0414561	0.0958642	0.0336821	0.127414	0.046474	0.105262	0.0528276	0.0890229	0.0798897	0.0540321	0.140831	0.180445	0.132335	0.0608926	0.0836422	0.146116	0.014152	0.158307	0.0506557	0.019778	0.0745743	0.0729287	0.096557	0.0976922
10	0.190973	0.0294162	0.130513	0.0236778	0.227053	0.00758419	0.170337	0.0765169	0.119274	0.0210355	0.0784357	0.0320417	0.133096	0.0348669	0.157996	0.0208859	0.0274211	0.0567371	0.0313055	0.0135935	0.208717	0.0963317	0.0446609	0.0211837	0.164461	0.0466111	0.120365	0.0225177	0.147642	0.0492237	0.105079	0.0553602	0.104079	0.0910706	0.0662871	0.163738	0.21601	0.130562	0.0846292	0.0846059	0.165151	0.00820648	0.175922	0.0494914	0.0311725	0.0830631	0.086075	0.108547	0.119207
11	0.211527	0.0362111	0.160257	0.033207	0.231807	0.0125894	0.206742	0.0740258	0.135602	0.0209639	0.0946199	0.0332552	0.148746	0.0308505	0.172615	0.0194552	0.0460069	0.0522944	0.0479495	0.01022	0.244429	0.0904037	0.0499052	0.0192334	0.18065	0.050728	0.146079	0.0123123	0.172851	0.0561776	0.107288	0.0550954	0.117019	0.104258	0.0801779	0.179388	0.250427	0.125611	0.110389	0.0895395	0.185487	0.00356152	0.190701	0.047888	0.0436655	0.0914493	0.102686	0.117536	0.148265
12	0.225996	0.045772	0.20363	0.0332157	0.243596	0.0372531	0.235635	0.06585	0.156629	0.040697	0.111631	0.033314	0.161695	0.028104	0.183475	0.0204589	0.0628922	0.0487499	0.0833196	0.0219541	0.289694	0.089157	0.0690596	0.030527	0.198099	0.0499598	0.176309	0.0264061	0.201327	0.07316	0.112461	0.0540855	0.135037	0.111841	0.0921902	0.17769	0.284169	0.115922	0.137036	0.0969028	0.209348	0.0131425	0.205251	0.0441634	0.0567462	0.10091	0.124527	0.127298	0.184361
13	0.235884	0.0551552	0.24839	0.02976	0.264865	0.0658985	0.253607	0.0752428	0.177081	0.0623187	0.126056	0.0328121	0.171999	0.0246213	0.194302	0.0306475	0.0848152	0.0481283	0.124151	0.044399	0.341232	0.0932415	0.0920984	0.0494778	0.2206	0.0501769	0.210291	0.0352065	0.238239	0.0982548	0.126452	0.05126	0.152009	0.113921	0.111265	0.161127	0.315802	0.106893	0.162962	0.107894	0.234627	0.0260636	0.217779	0.0379638	0.0714413	0.113545	0.150982	0.129379	0.223266
14	0.250631	0.0600295	0.289814	0.028877	0.302349	0.0888521	0.244457	0.066091	0.199837	0.0737064	0.144098	0.0338188	0.180728	0.0249176	0.206514	0.0442145	0.112074	0.0492339	0.176924	0.0713227	0.387016	0.105808	0.125372	0.0777079	0.250541	0.057351	0.240811	0.0416557	0.279082	0.127595	0.14914	0.0501182	0.183486	0.103749	0.137781	0.142509	0.345553	0.103005	0.18998	0.117498	0.261613	0.0351375	0.231219	0.03492	0.0858451	0.128588	0.176912	0.129041	0.264696
15	0.27368	0.0614388	0.308645	0.032901	0.358871	0.0837725	0.225477	0.0497537	0.221766	0.0775928	0.170358	0.0399779	0.187494	0.0262472	0.218998	0.064036	0.15378	0.0650426	0.232708	0.0797657	0.41547	0.108299	0.155515	0.103866	0.287057	0.0707333	0.264232	0.0439128	0.318853	0.136776	0.184182	0.057539	0.225395	0.0999633	0.18467	0.145693	0.374235	0.102743	0.220997	0.127688	0.288893	0.0441622	0.249685	0.0399667	0.10448	0.142115	0.205991	0.125856	0.297846
16	0.314671	0.0561951	0.31443	0.0468889	0.422967	0.0597473	0.197633	0.0268294	0.244383	0.0723598	0.213126	0.0518835	0.19492	0.0359408	0.23687	0.0809586	0.209263	0.0677686	0.280365	0.0705286	0.422516	0.119103	0.185317	0.126561	0.328848	0.0903359	0.274159	0.0597074	0.35593	0.133317	0.227293	0.0700266	0.274185	0.0945481	0.245507	0.156993	0.400548	0.103364	0.25585	0.133747	0.313899	0.0568819	0.276094	0.0483712	0.12691	0.150757	0.231567	0.121873	0.325229
17	0.36	0.0590554	0.295596	0.0438841	0.485405	0.0240583	0.182761	0.0264753	0.268027	0.0686472	0.2698	0.0663039	0.201587	0.0483026	0.249589	0.0932368	0.268627	0.0684045	0.321871	0.0481868	0.404941	0.111691	0.207452	0.144827	0.359117	0.095449	0.280047	0.0708845	0.379878	0.103112	0.274939	0.0904889	0.327409	0.102504	0.307085	0.174093	0.426001	0.100185	0.294311	0.135352	0.338978	0.0757249	0.309415	0.0594215	0.155144	0.146894	0.261869	0.119393	0.342682
18	0.408916	0.0761273	0.285947	0.0381248	0.523392	0.0218063	0.185554	0.0683274	0.285717	0.07304	0.335646	0.0717796	0.215216	0.0765971	0.274457	0.103919	0.328242	0.059739	0.348295	0.0309795	0.379144	0.106587	0.224558	0.143512	0.382802	0.0944493	0.272551	0.0684041	0.392689	0.0669968	0.315541	0.105059	0.365844	0.111081	0.347952	0.154254	0.447779	0.0935592	0.322168	0.12306	0.36395	0.0973691	0.351426	0.0635778	0.188631	0.134075	0.292817	0.120732	0.352044
19	0.446762	0.105159	0.289334	0.0382407	0.548347	0.0237853	0.217337	0.0894366	0.30431	0.076742	0.393419	0.0735578	0.23428	0.104138	0.300788	0.106635	0.365285	0.053966	0.374562	0.03106	0.352048	0.103455	0.237078	0.13741	0.383937	0.0753238	0.278381	0.0705784	0.394153	0.036504	0.351386	0.117284	0.383483	0.119248	0.365754	0.121507	0.467949	0.0885223	0.342081	0.104068	0.391404	0.101788	0.388846	0.0722092	0.223834	0.116244	0.324405	0.122813	0.362752
20	0.467069	0.118662	0.314821	0.0445283	0.54451	0.0202611	0.268313	0.103037	0.311789	0.0808936	0.42427	0.0623321	0.259759	0.133249	0.341668	0.102834	0.388952	0.0715876	0.38979	0.017828	0.32583	0.105278	0.246109	0.118874	0.378448	0.058277	0.291826	0.0876284	0.391907	0.0371883	0.369214	0.0986047	0.37462	0.106036	0.357041	0.0876406	0.485225	0.0837123	0.341336	0.0729796	0.421349	0.0941808	0.416153	0.0729731	0.259541	0.0973932	0.355731	0.126463	0.370513
21	0.475316	0.12231	0.360403	0.0474136	0.536184	0.0317661	0.333162	0.0864157	0.310437	0.0778897	0.428691	0.0487504	0.290532	0.150473	0.388931	0.0929093	0.387969	0.0690157	0.412864	0.0151987	0.317304	0.11034	0.251125	0.0999092	0.383648	0.0443772	0.315445	0.10951	0.383844	0.0487364	0.381523	0.0785784	0.34976	0.083612	0.346931	0.0668594	0.502076	0.0878422	0.333951	0.0548346	0.449563	0.0705369	0.42771	0.0725703	0.286616	0.0963928	0.375867	0.127387	0.38573
22	0.469668	0.0975934	0.410424	0.0481412	0.523459	0.0491588	0.398251	0.0689248	0.30757	0.0757642	0.40169	0.0379393	0.314976	0.147435	0.434828	0.0762831	0.387402	0.0620887	0.432082	0.0331957	0.309663	0.109738	0.251005	0.0855143	0.3932	0.0368693	0.349539	0.110731	0.380989	0.0577512	0.389086	0.0522346	0.321265	0.0576194	0.342564	0.0493215	0.516847	0.0910052	0.320592	0.0661116	0.473798	0.0450561	0.426379	0.0648414	0.311	0.102843	0.390288	0.125731	0.40152
23	0.465271	0.0681396	0.444991	0.0429593	0.526577	0.0507811	0.450409	0.0518882	0.297461	0.0648918	0.369384	0.0271908	0.328056	0.129538	0.469683	0.0663174	0.39139	0.0457998	0.452392	0.0420766	0.315575	0.102961	0.245614	0.0754191	0.427855	0.0363583	0.384684	0.0983331	0.38322	0.0640758	0.395771	0.0442089	0.297447	0.0405563	0.352354	0.0668009	0.530083	0.0981908	0.324307	0.0741882	0.489494	0.0377355	0.42154	0.0621265	0.32435	0.124577	0.390769	0.122519	0.420231
24	0.455378	0.040859	0.458879	0.0392939	0.539364	0.0488905	0.487985	0.0481067	0.300162	0.0606387	0.3413	0.0285359	0.328423	0.0990523	0.479576	0.0497928	0.409237	0.0342852	0.468109	0.0439564	0.326956	0.0899754	0.235718	0.0691336	0.467175	0.0427733	0.417525	0.0736761	0.393479	0.0638853	0.404824	0.0469361	0.294152	0.0457994	0.365194	0.10413	0.542583	0.105636	0.33488	0.0803946	0.49983	0.0419705	0.417887	0.0602317	0.334984	0.14987	0.38509	0.118282	0.439131
25	0.458322	0.0322232	0.458594	0.0384771	0.567092	0.0368543	0.512219	0.0407079	0.309749	0.0709532	0.334575	0.0352721	0.312933	0.0705136	0.471946	0.042424	0.439313	0.0314243	0.480884	0.0375604	0.343609	0.0793474	0.224588	0.0634322	0.509014	0.0598767	0.443337	0.0516982	0.418011	0.0610904	0.41523	0.0652787	0.296171	0.0581549	0.3804	0.129578	0.556337	0.112952	0.360076	0.0756088	0.511456	0.0690619	0.428984	0.0518387	0.33895	0.170034	0.375371	0.115583	0.456702
26	0.458904	0.0317439	0.452707	0.0310865	0.598454	0.032988	0.530468	0.033752	0.336947	0.0847457	0.348448	0.0397841	0.29604	0.0533606	0.442229	0.0349209	0.474478	0.0336033	0.495176	0.0343176	0.364309	0.070461	0.216745	0.0527802	0.542338	0.0718428	0.461007	0.0314886	0.448857	0.0566261	0.424916	0.0843654	0.307213	0.080783	0.386101	0.140126	0.57505	0.126955	0.385702	0.0814042	0.531481	0.0904883	0.449267	0.0477187	0.341106	0.184122	0.363464	0.114327	0.474134
27	0.470588	0.0470905	0.452736	0.0239587	0.626814	0.0381475	0.54201	0.0311188	0.374402	0.0863419	0.374648	0.0471012	0.287133	0.0490747	0.418922	0.0317098	0.509079	0.0326406	0.50837	0.0350979	0.384615	0.0666496	0.216063	0.0491344	0.563769	0.0816047	0.471206	0.025891	0.483252	0.0502355	0.429908	0.0964938	0.315873	0.0985134	0.388502	0.144627	0.597968	0.14179	0.40928	0.0945279	0.559168	0.105018	0.478804	0.0589189	0.33984	0.186682	0.354568	0.115038	0.488371
28	0.483192	0.0607596	0.46949	0.0190873	0.643598	0.0433801	0.554501	0.0330614	0.419951	0.0705982	0.40659	0.0499022	0.287188	0.0536476	0.40079	0.0364952	0.537605	0.0305821	0.528294	0.0336236	0.403645	0.0603246	0.220511	0.0486237	0.567638	0.085166	0.473743	0.0411649	0.515535	0.0469945	0.435633	0.102427	0.324426	0.113761	0.387735	0.150703	0.624215	0.162982	0.423764	0.10852	0.599848	0.106104	0.510548	0.0731191	0.338899	0.180109	0.345659	0.118485	0.504181
29	0.502444	0.06674	0.488952	0.0158795	0.653167	0.0490585	0.55726	0.0488839	0.467582	0.0509666	0.435874	0.0525199	0.304297	0.0665371	0.404215	0.0476073	0.561404	0.0266386	0.549939	0.0327512	0.42262	0.0552809	0.233029	0.0556515	0.563214	0.087023	0.4734	0.0601616	0.537876	0.0415426	0.439797	0.103011	0.331463	0.118488	0.388165	0.159043	0.648764	0.181452	0.435441	0.120861	0.638529	0.0951377	0.542299	0.0888076	0.335847	0.170047	0.339236	0.124194	0.519242
30	0.521487	0.0672232	0.508095	0.0142392	0.655537	0.0499819	0.554558	0.0649515	0.50304	0.0337952	0.461344	0.0533246	0.325878	0.0829332	0.422798	0.0687525	0.578718	0.0223899	0.570204	0.0312847	0.441076	0.0502604	0.247922	0.0642782	0.544919	0.0865462	0.468934	0.0752108	0.554563	0.0416808	0.450124	0.104775	0.339199	0.122008	0.387777	0.164451	0.671218	0.199825	0.442777	0.129131	0.672568	0.0856492	0.567899	0.0964899	0.33402	0.158122	0.332985	0.132271	0.536271
31	0.540951	0.0651856	0.51895	0.0163512	0.660834	0.0469904	0.546059	0.0708399	0.534417	0.0320226	0.485178	0.0492135	0.350009	0.0885739	0.44962	0.0894428	0.592632	0.0221719	0.588579	0.0317165	0.458875	0.0479398	0.264446	0.0732008	0.52521	0.0851538	0.467257	0.0826045	0.563014	0.0424786	0.463033	0.107472	0.346799	0.123926	0.386124	0.167469	0.685693	0.202009	0.452213	0.134712	0.696401	0.0725663	0.58937	0.102438	0.331203	0.149407	0.32958	0.140961	0.555173
32	0.559277	0.066553	0.52359	0.0200909	0.670489	0.0439299	0.533284	0.0728099	0.550933	0.0390987	0.506556	0.0466	0.371473	0.0904517	0.483881	0.101283	0.60291	0.0272544	0.593704	0.0274725	0.475534	0.0471952	0.280943	0.0818357	0.504596	0.0819483	0.464208	0.081671	0.570178	0.0467402	0.481585	0.112617	0.35283	0.125129	0.3832	0.163137	0.696891	0.2012	0.460979	0.13732	0.70731	0.0637116	0.605245	0.108665	0.328535	0.146476	0.327417	0.149259	0.570952
33	0.574539	0.069862	0.522771	0.022457	0.689632	0.0335495	0.527072	0.0586192	0.564724	0.0542587	0.525156	0.0461911	0.388755	0.083377	0.512922	0.10551	0.604543	0.0276324	0.593971	0.0245685	0.489712	0.0550582	0.294893	0.0861532	0.487932	0.0786312	0.46749	0.0747858	0.575526	0.0522951	0.500834	0.115713	0.355229	0.12525	0.379098	0.155781	0.705498	0.19195	0.471033	0.137977	0.712152	0.0523778	0.615413	0.11182	0.326345	0.146638	0.329768	0.153829	0.58635
34	0.587482	0.074546	0.520884	0.0246883	0.71168	0.0240263	0.525902	0.0476879	0.572416	0.0693513	0.541348	0.0463294	0.40282	0.0739215	0.542297	0.107176	0.603155	0.0312205	0.584423	0.0197554	0.499287	0.0735477	0.308179	0.0899762	0.480691	0.0738431	0.472709	0.0691327	0.582087	0.0549616	0.519161	0.114797	0.354756	0.122637	0.3767	0.145956	0.712354	0.182053	0.477884	0.137488	0.712759	0.0412682	0.621055	0.114526	0.324945	0.148488	0.333223	0.154504	0.593354
35	0.59836	0.0784469	0.518974	0.0289105	0.73552	0.0136223	0.532308	0.0372243	0.581769	0.0767174	0.546646	0.0448967	0.416332	0.0638454	0.560054	0.102932	0.592639	0.0386517	0.574156	0.0209464	0.503963	0.0982805	0.319089	0.0925913	0.480511	0.0695767	0.483538	0.0644216	0.587467	0.0560365	0.534392	0.112446	0.351273	0.118833	0.377281	0.13686	0.716721	0.172389	0.482036	0.13561	0.712492	0.0350407	0.619552	0.110898	0.326198	0.152613	0.339691	0.150664	0.597606
36	0.607077	0.0808425	0.516489	0.0333558	0.757104	0.011508	0.545225	0.0353012	0.586873	0.0810486	0.54724	0.0420048	0.426804	0.0509151	0.574872	0.0992045	0.58157	0.0469883	0.563893	0.0253313	0.50649	0.122237	0.328144	0.0939894	0.490629	0.0668815	0.495903	0.0640484	0.593924	0.0554495	0.546323	0.109989	0.347112	0.114033	0.379859	0.130436	0.717955	0.165292	0.479637	0.136181	0.712073	0.0323437	0.615074	0.104049	0.328321	0.156404	0.345	0.142198	0.59343
37	0.613801	0.0812026	0.512624	0.0370095	0.770534	0.0177609	0.558379	0.0383402	0.591329	0.0808388	0.536417	0.0368007	0.43483	0.0407088	0.573985	0.0896437	0.569577	0.0513188	0.557634	0.0299663	0.500873	0.135573	0.33588	0.0970628	0.504318	0.0667594	0.509234	0.0641809	0.599722	0.0560278	0.554372	0.110376	0.342815	0.109433	0.382261	0.126809	0.714151	0.159384	0.473003	0.134937	0.709172	0.0341661	0.607487	0.094661	0.331499	0.163676	0.349206	0.13322	0.586882
38	0.616752	0.0812712	0.507977	0.0377582	0.777807	0.0259518	0.57096	0.0328043	0.589591	0.0771344	0.521285	0.0348744	0.439262	0.0298876	0.567713	0.0843892	0.559431	0.052226	0.553919	0.0331789	0.494913	0.14377	0.339404	0.0962969	0.520923	0.0699474	0.520508	0.0637253	0.604668	0.059621	0.5584	0.113788	0.340042	0.105459	0.383564	0.125826	0.705603	0.155166	0.460929	0.132945	0.706135	0.0361864	0.601636	0.0869186	0.334925	0.172442	0.351078	0.12192	0.574947
39	0.615417	0.0782836	0.502076	0.0366507	0.773925	0.0361348	0.577762	0.030214	0.582442	0.0728928	0.501837	0.0334502	0.437451	0.0237151	0.549879	0.0784508	0.552469	0.0459436	0.549792	0.0332618	0.479529	0.13642	0.340797	0.0973694	0.532507	0.0730562	0.526979	0.0600097	0.608209	0.0641251	0.559787	0.118391	0.337772	0.101658	0.381586	0.126193	0.693606	0.1512	0.445937	0.129436	0.700984	0.0400547	0.596389	0.0830798	0.335716	0.182891	0.348711	0.113048	0.560808
40	0.60951	0.0752827	0.49351	0.0332736	0.760359	0.0499179	0.580313	0.0219235	0.568529	0.0637936	0.482013	0.0328956	0.434236	0.020169	0.526282	0.0764513	0.54548	0.0396055	0.544283	0.0344483	0.46325	0.127841	0.337386	0.0951884	0.539985	0.0788151	0.527498	0.0541899	0.608262	0.0701439	0.557996	0.124294	0.336231	0.0974963	0.376673	0.127341	0.680562	0.147321	0.428407	0.123205	0.696971	0.0454326	0.597388	0.0874723	0.337689	0.191542	0.345372	0.104188	0.545409
41	0.597826	0.0704224	0.482895	0.0300031	0.73744	0.0643861	0.574297	0.0175096	0.550373	0.0517756	0.463725	0.0300735	0.425721	0.0136076	0.499384	0.0759129	0.540499	0.0349949	0.531423	0.0335631	0.439274	0.10892	0.331292	0.0935631	0.537267	0.0792719	0.523234	0.0472444	0.604557	0.073801	0.555324	0.128668	0.33389	0.0919778	0.369701	0.127671	0.668114	0.144901	0.411385	0.116696	0.696908	0.0485327	0.599666	0.0948627	0.338871	0.195606	0.337879	0.0982364	0.528126
42	0.581956	0.0646317	0.467346	0.0267644	0.706751	0.0740237	0.565567	0.0131541	0.530141	0.038112	0.447334	0.025756	0.417209	0.00857936	0.468416	0.069986	0.531872	0.0359745	0.514637	0.0365214	0.414517	0.0915335	0.322621	0.090463	0.530229	0.0813601	0.51243	0.041409	0.598237	0.0766938	0.551139	0.130738	0.329675	0.0846738	0.361027	0.128623	0.657059	0.14262	0.395388	0.110027	0.699404	0.0524938	0.604637	0.103635	0.34196	0.193206	0.331066	0.0940081	0.51242
43	0.562655	0.0582565	0.448958	0.0249216	0.671261	0.0780118	0.551671	0.0127435	0.51077	0.0272742	0.432396	0.0206558	0.406638	0.0141503	0.437717	0.0641871	0.523162	0.041297	0.492641	0.0397304	0.38747	0.0725729	0.312924	0.0873173	0.518394	0.0805898	0.499849	0.037475	0.589058	0.075327	0.547111	0.130734	0.323936	0.0763916	0.351647	0.129391	0.647364	0.141835	0.381542	0.104001	0.706282	0.0541187	0.606937	0.10794	0.347353	0.183093	0.322773	0.0925736	0.497471
44	0.541055	0.0529699	0.427912	0.0242261	0.635982	0.0730269	0.536988	0.0189998	0.494285	0.0262324	0.418009	0.0163053	0.395579	0.026121	0.404944	0.0539589	0.512014	0.047585	0.470794	0.0444257	0.360386	0.0568881	0.303546	0.0838486	0.506375	0.0802682	0.48437	0.0361574	0.580121	0.0734265	0.541087	0.127147	0.315515	0.0677253	0.341386	0.129181	0.638002	0.141501	0.369444	0.0971729	0.713059	0.0562399	0.60805	0.109983	0.352636	0.168014	0.315612	0.0936548	0.485157
45	0.520071	0.0493011	0.407164	0.0247731	0.60032	0.0623959	0.519481	0.0272164	0.479478	0.0340736	0.403527	0.0140727	0.383715	0.0358952	0.372628	0.0434469	0.500799	0.0549284	0.449191	0.0474425	0.337036	0.0466871	0.294709	0.0809843	0.494272	0.0802589	0.468243	0.036793	0.572335	0.0713429	0.535589	0.122717	0.306514	0.0627456	0.330911	0.126818	0.628279	0.141919	0.358759	0.0922836	0.718182	0.0585423	0.601	0.105398	0.356805	0.150882	0.309453	0.0943187	0.475855
46	0.500786	0.0511306	0.387619	0.0245864	0.571684	0.0518434	0.501915	0.033777	0.465289	0.0417548	0.38801	0.0135915	0.371284	0.0424052	0.34219	0.0333885	0.490564	0.0617012	0.431724	0.0518583	0.31504	0.0417287	0.286123	0.0780586	0.482427	0.0806723	0.450881	0.0385551	0.565155	0.0715783	0.528743	0.117958	0.296683	0.0611295	0.321074	0.120734	0.616724	0.142017	0.349405	0.0862101	0.717368	0.0613516	0.59128	0.0993865	0.357336	0.135605	0.303363	0.0958371	0.46846
47	0.483544	0.0554136	0.3717	0.0234003	0.548003	0.0460256	0.480231	0.0363869	0.450586	0.0493655	0.372433	0.0150826	0.357648	0.0450619	0.31262	0.0232395	0.480121	0.0691081	0.415453	0.0563121	0.30002	0.0406029	0.277817	0.0759365	0.470526	0.0814328	0.432451	0.0414472	0.558072	0.0746294	0.521829	0.114416	0.287226	0.0649684	0.310388	0.107792	0.603445	0.14257	0.340543	0.0832218	0.710528	0.0655872	0.574982	0.0922624	0.352191	0.123902	0.298216	0.0949849	0.463738
48	0.467864	0.0604258	0.358245	0.0215468	0.532525	0.046252	0.45845	0.0354835	0.431351	0.0560527	0.354325	0.0154483	0.344106	0.0439581	0.290416	0.0173501	0.470321	0.0744126	0.40053	0.0602189	0.286385	0.0425082	0.268941	0.0732434	0.45394	0.0814907	0.412831	0.0449215	0.548825	0.0762652	0.513928	0.111034	0.278378	0.0715022	0.300385	0.0916293	0.586917	0.14326	0.331878	0.0826367	0.695323	0.0694849	0.556662	0.085206	0.342166	0.116391	0.291357	0.0925663	0.458145
49	0.451986	0.0633489	0.346643	0.0193223	0.520961	0.0497146	0.432588	0.0321368	0.410943	0.0631494	0.336137	0.0165806	0.329993	0.0421946	0.269319	0.0127761	0.458728	0.0770633	0.382641	0.0601872	0.278112	0.0410553	0.259801	0.0712299	0.436408	0.0814852	0.392491	0.047186	0.537565	0.0765161	0.506445	0.109168	0.269755	0.0788248	0.287994	0.0733679	0.567948	0.141785	0.322603	0.0850585	0.675447	0.0745086	0.535352	0.080979	0.328922	0.111917	0.283778	0.0889509	0.450449
50	0.4349	0.0649521	0.335094	0.0191537	0.513627	0.0543403	0.406384	0.0276412	0.384703	0.0683184	0.312609	0.0173345	0.31577	0.0371672	0.25768	0.0165369	0.445446	0.0768549	0.364169	0.0572587	0.27031	0.0412074	0.25088	0.0695373	0.413707	0.0795179	0.371778	0.0495719	0.520322	0.0694153	0.495485	0.106622	0.260191	0.0844413	0.276162	0.05796	0.545482	0.140031	0.312607	0.08764	0.650389	0.0752574	0.51381	0.0774407	0.314126	0.106806	0.273285	0.082081	0.439967
51	0.416446	0.0627448	0.321284	0.0209965	0.502762	0.0570766	0.379414	0.0244886	0.357505	0.0741113	0.288723	0.020321	0.301582	0.033555	0.246439	0.0221679	0.429534	0.0728329	0.341635	0.0498935	0.262723	0.0399131	0.24116	0.0674905	0.390756	0.0779939	0.352858	0.0483431	0.501186	0.0614209	0.484441	0.106885	0.248895	0.0875315	0.258621	0.0528246	0.520842	0.131696	0.299521	0.0898496	0.623673	0.076272	0.490713	0.0765	0.302776	0.101872	0.261564	0.076603	0.420972
52	0.397995	0.0602734	0.304888	0.0237947	0.488149	0.06214	0.351537	0.0233236	0.326805	0.0726906	0.260445	0.0222922	0.287101	0.0307015	0.23905	0.0282845	0.410327	0.0695461	0.319255	0.0432418	0.255191	0.0414378	0.23141	0.0668984	0.36847	0.0752498	0.334374	0.0468028	0.477577	0.0543042	0.46873	0.108625	0.235343	0.087032	0.240461	0.05184	0.495132	0.12224	0.284331	0.0877789	0.596058	0.0738831	0.467543	0.0749244	0.294195	0.0949459	0.247384	0.069155	0.40014
53	0.380184	0.0561821	0.286083	0.0266576	0.469081	0.0657445	0.325878	0.0217988	0.295252	0.0710266	0.232318	0.0248403	0.271439	0.0301699	0.230657	0.0340863	0.389642	0.0652415	0.297066	0.0379344	0.246613	0.0447898	0.219654	0.0649206	0.346716	0.0728457	0.317261	0.0431527	0.453455	0.0531949	0.451027	0.109766	0.220854	0.0843511	0.218597	0.0555491	0.469254	0.110198	0.265756	0.0832872	0.568461	0.072194	0.443329	0.0741954	0.288712	0.0886935	0.232202	0.0654557	0.372196
54	0.362594	0.0515611	0.266607	0.0280086	0.44631	0.0699186	0.29972	0.0213264	0.264208	0.0618174	0.206411	0.0230598	0.255038	0.03112	0.219636	0.0353427	0.366054	0.0625608	0.275515	0.0348293	0.238836	0.0480497	0.20644	0.064416	0.326405	0.0705818	0.29928	0.0404578	0.429606	0.0585564	0.430212	0.109571	0.205983	0.0797441	0.195855	0.0571461	0.444745	0.0992021	0.244103	0.0759642	0.541236	0.0707402	0.419095	0.0730573	0.284291	0.0854048	0.21644	0.0636645	0.343735
55	0.345275	0.0463888	0.247604	0.0280684	0.422001	0.0723852	0.276657	0.0205032	0.234362	0.0545908	0.181586	0.0218355	0.237356	0.0329004	0.206986	0.0362898	0.341613	0.0595832	0.254899	0.0326202	0.229853	0.051912	0.1913	0.0635806	0.305875	0.0683284	0.280263	0.0411585	0.408513	0.0644735	0.409111	0.107506	0.192411	0.0740379	0.172827	0.0587124	0.420016	0.0895674	0.219826	0.0668861	0.514647	0.0684184	0.394676	0.072443	0.275991	0.0838062	0.199308	0.0642148	0.314408
56	0.325986	0.0399738	0.230204	0.0267885	0.397737	0.0735793	0.25391	0.021872	0.208464	0.0462754	0.162494	0.018609	0.218202	0.0345377	0.190841	0.0345643	0.316055	0.0565766	0.234435	0.0312111	0.22252	0.0537642	0.175268	0.0628314	0.28351	0.0665226	0.259202	0.0445653	0.389088	0.0711369	0.387303	0.103641	0.179669	0.0683759	0.151857	0.0584627	0.397659	0.0867588	0.192923	0.0577526	0.48821	0.0650437	0.370501	0.0722549	0.264521	0.0860037	0.183478	0.0666603	0.285744
57	0.306023	0.0337672	0.213879	0.0254588	0.373694	0.0735725	0.234191	0.0231356	0.187196	0.0431562	0.144521	0.01747	0.200232	0.0344627	0.17439	0.0339038	0.290605	0.0536461	0.213821	0.0297444	0.213202	0.0552475	0.158607	0.0616673	0.260512	0.064911	0.237403	0.0498107	0.374112	0.0767178	0.367535	0.0989129	0.168645	0.0642245	0.133896	0.058544	0.374614	0.0884704	0.164478	0.0485031	0.461478	0.0584717	0.346175	0.0716196	0.247718	0.0880846	0.166237	0.0658148	0.25919
58	0.284575	0.0268713	0.198454	0.0242566	0.350891	0.0728026	0.214735	0.0247115	0.169518	0.0432492	0.130409	0.0160252	0.181354	0.0322579	0.156959	0.0325145	0.26564	0.0509288	0.192929	0.0286115	0.204188	0.0566047	0.14269	0.0579392	0.23597	0.0641441	0.215613	0.0503368	0.361218	0.0837125	0.348563	0.0945258	0.156834	0.0611991	0.118428	0.0566096	0.352721	0.0955828	0.136579	0.0400162	0.434249	0.0505557	0.321972	0.0703297	0.228552	0.0897235	0.150867	0.0652036	0.233682
59	0.263218	0.0217513	0.182921	0.024239	0.328656	0.071632	0.197703	0.0243611	0.156614	0.0461398	0.116765	0.0160955	0.165188	0.0274738	0.140071	0.0319007	0.242699	0.0484189	0.171989	0.0271124	0.19233	0.0560018	0.126383	0.0528496	0.212834	0.0638259	0.194185	0.0490063	0.350068	0.0919163	0.330636	0.090666	0.145907	0.0607028	0.10487	0.0538773	0.329179	0.104044	0.109867	0.0316125	0.405814	0.042022	0.297284	0.0665665	0.209311	0.0884503	0.134499	0.060368	0.209478
60	0.242836	0.0183329	0.16664	0.0260489	0.306468	0.0701429	0.180662	0.0238727	0.143749	0.0517314	0.104664	0.0163117	0.149427	0.0230916	0.123754	0.0301628	0.221148	0.0468506	0.151427	0.0260836	0.180549	0.0551904	0.111171	0.0447745	0.190725	0.0655445	0.173748	0.0439598	0.339411	0.0994156	0.312376	0.0879192	0.132824	0.0604784	0.0921343	0.0505755	0.306466	0.111456	0.0860023	0.0245593	0.376816	0.0344256	0.273159	0.0610523	0.190697	0.0848505	0.119898	0.0558016	0.186162
61	0.224356	0.018733	0.149866	0.028704	0.284786	0.0678116	0.165538	0.0222913	0.131059	0.0560744	0.0926303	0.0169525	0.13485	0.0207052	0.1079	0.0283385	0.202896	0.0441745	0.132293	0.0250009	0.166129	0.0523207	0.0961665	0.0370429	0.171079	0.0676163	0.15387	0.037427	0.328365	0.105493	0.293767	0.0854007	0.119951	0.0616139	0.0796316	0.0459837	0.279805	0.113592	0.0664588	0.0160687	0.348539	0.0312839	0.249428	0.0538045	0.17443	0.0778217	0.105006	0.0499295	0.163192
62	0.207933	0.0202703	0.132544	0.0324813	0.262199	0.0643543	0.15106	0.0218689	0.115687	0.0606372	0.0809802	0.0180635	0.122304	0.0222362	0.0926787	0.0256801	0.186367	0.0428049	0.114559	0.0245053	0.152134	0.0490142	0.0824101	0.0302769	0.152741	0.0707902	0.134138	0.0299078	0.312372	0.106344	0.273362	0.0828888	0.106954	0.0626655	0.0673938	0.0419044	0.254395	0.111999	0.0516267	0.0118714	0.320328	0.0295686	0.22725	0.0467039	0.159329	0.0696776	0.0915897	0.0451125	0.141377
63	0.194208	0.0214635	0.114799	0.0358806	0.241097	0.0603735	0.138027	0.0217558	0.0973973	0.0616876	0.0696304	0.0185292	0.109332	0.0222251	0.0786973	0.0226014	0.172146	0.0414113	0.0990053	0.0251414	0.136958	0.0445934	0.0701747	0.0269613	0.134558	0.0731901	0.11524	0.0233577	0.294446	0.104348	0.25255	0.0792845	0.0948016	0.0642654	0.0559286	0.0382028	0.227709	0.10683	0.0401311	0.00828575	0.293941	0.029755	0.206159	0.0397968	0.145693	0.0604618	0.0788126	0.0419622	0.120125
64	0.181471	0.0218895	0.0969913	0.0391967	0.219859	0.0557968	0.126535	0.0228685	0.0769801	0.061523	0.0580813	0.0190583	0.0992609	0.0210476	0.0652187	0.018809	0.159313	0.0412006	0.0856871	0.025476	0.121805	0.0408459	0.059611	0.0254698	0.116018	0.0742783	0.0964217	0.0172193	0.271226	0.0976315	0.231287	0.0749982	0.0842249	0.0646011	0.0455674	0.0361397	0.203825	0.0994076	0.0320075	0.00681062	0.267701	0.0299618	0.186683	0.033908	0.132592	0.0511421	0.066826	0.0404743	0.100794
65	0.169784	0.0212653	0.0796394	0.0411787	0.200951	0.0518479	0.115826	0.0238528	0.0562228	0.0589141	0.0478044	0.0186278	0.0891819	0.0180858	0.054312	0.0140239	0.148344	0.0412767	0.0740431	0.0263167	0.106016	0.0379965	0.050436	0.0257198	0.0964819	0.0739514	0.0787791	0.0137329	0.246471	0.0899157	0.210464	0.0698827	0.0751445	0.0647593	0.0364779	0.0348501	0.181711	0.091101	0.0251172	0.0066292	0.24306	0.0298869	0.168404	0.0285765	0.120679	0.0430274	0.0561512	0.0412516	0.0831113
66	0.157984	0.0201332	0.0625863	0.0427068	0.182669	0.0488738	0.106556	0.0246917	0.0365765	0.0555603	0.037231	0.0178943	0.0808591	0.0137238	0.0440486	0.0101376	0.138137	0.041853	0.0645046	0.0261291	0.0894021	0.0372049	0.0420976	0.0262482	0.0762422	0.0710928	0.061874	0.0128102	0.219584	0.0814725	0.190219	0.0644804	0.0670492	0.0632159	0.0283273	0.0345705	0.163145	0.0838471	0.0187022	0.00753655	0.219786	0.0292152	0.151286	0.0243955	0.109053	0.0358083	0.045762	0.0426118	0.0673475
67	0.146334	0.0191461	0.0481611	0.0415864	0.167274	0.0465635	0.0975407	0.0248668	0.0200472	0.0510414	0.0286069	0.0167785	0.0734934	0.0109319	0.0372458	0.00776496	0.130058	0.0422528	0.0560439	0.0256544	0.0730569	0.0371889	0.0342493	0.027769	0.0556641	0.0668436	0.046825	0.0141663	0.193591	0.0739782	0.170821	0.0590293	0.0600801	0.0611099	0.0219279	0.0343786	0.146809	0.0768825	0.0117688	0.00898423	0.19872	0.0285734	0.135105	0.021197	0.0983295	0.0306622	0.0368571	0.0448822	0.0538308
68	0.134765	0.0183333	0.0347667	0.0401747	0.152543	0.0446619	0.0895703	0.024176	0.00711604	0.0467078	0.0200857	0.0158651	0.0666354	0.0101403	0.0315017	0.0115221	0.122652	0.0429845	0.0490937	0.0241483	0.0565139	0.0393358	0.0266052	0.0299795	0.0363272	0.0603804	0.033198	0.0171884	0.168077	0.0673915	0.152215	0.0540062	0.0535192	0.0576424	0.0159146	0.0342318	0.133045	0.070803	0.00455678	0.0107761	0.17986	0.0265569	0.119969	0.0191145	0.0878893	0.0266888	0.0285599	0.0462523	0.0418754
69	0.12383	0.0179366	0.0255516	0.0371668	0.140753	0.0421682	0.0816976	0.0230305	-0.00278381	0.0418531	0.0130111	0.0160431	0.0609349	0.0113802	0.0288129	0.0172453	0.116689	0.0431477	0.0427868	0.0225209	0.0422696	0.0396871	0.0193271	0.0323302	0.0174109	0.0528308	0.0217459	0.0189532	0.145232	0.0616518	0.134326	0.0492534	0.0474135	0.0534291	0.0111708	0.0337892	0.120413	0.0660156	-0.00310024	0.0114764	0.162997	0.0243833	0.105937	0.0179214	0.077989	0.0240801	0.0217042	0.0477361	0.0318929
70	0.113343	0.0176281	0.0185298	0.0347043	0.13011	0.0390083	0.0746218	0.0207479	-0.00942683	0.0384883	0.00668329	0.0166626	0.0552529	0.0139454	0.0273327	0.0226727	0.111076	0.0436773	0.0377691	0.0206322	0.0294213	0.0422477	0.0122818	0.034703	0.00197395	0.0449573	0.0123797	0.0210711	0.124086	0.0564093	0.11786	0.0458045	0.0416208	0.0484386	0.00697518	0.0332893	0.109284	0.0608662	-0.0100689	0.0116615	0.147064	0.0204815	0.093036	0.0172899	0.0679375	0.0217726	0.0160164	0.0476254	0.0233166
71	0.10376	0.0177611	0.0146299	0.0321525	0.121277	0.035463	0.067657	0.0183877	-0.0148073	0.0354186	0.00142376	0.0179515	0.0507234	0.0152895	0.0278833	0.0272354	0.10573	0.0436446	0.0331095	0.0194137	0.0203871	0.0415812	0.00569586	0.036037	-0.0124714	0.0372158	0.00492764	0.0220153	0.106173	0.0521061	0.102329	0.0429889	0.0364031	0.0430947	0.00344494	0.0326427	0.0986825	0.0573221	-0.0152873	0.0101752	0.132413	0.0166766	0.0813228	0.0175839	0.0584118	0.0203033	0.0114888	0.0475582	0.0163731
72	0.0943022	0.0182958	0.0128064	0.0305314	0.113954	0.0319653	0.0610659	0.0152592	-0.0184171	0.0345857	-0.00278143	0.0189927	0.0462643	0.0171389	0.0289599	0.0300048	0.0996187	0.0430009	0.0294038	0.0187274	0.0132553	0.0423753	-0.000408505	0.0367956	-0.0228694	0.0316342	-0.00041365	0.0227632	0.0900724	0.0484028	0.0891149	0.040973	0.03137	0.0376265	0.000849984	0.0317209	0.0883407	0.05349	-0.0188207	0.0100873	0.118378	0.0134651	0.0709688	0.017932	0.0486418	0.0184653	0.00820844	0.0461349	0.0103005
73	0.0850064	0.0191978	0.0120167	0.028831	0.10728	0.0293572	0.0544634	0.0123417	-0.0213537	0.0344434	-0.00598127	0.0198535	0.043115	0.0177883	0.0308983	0.0315106	0.0930501	0.0416725	0.0256357	0.0188261	0.00909026	0.0403071	-0.00601155	0.03664	-0.0315814	0.0279652	-0.0041334	0.0234795	0.0772383	0.0458248	0.0773058	0.0400936	0.0273068	0.0324475	-0.0014565	0.030493	0.0780415	0.0500017	-0.0201563	0.0128929	0.105707	0.0115544	0.0613149	0.0187879	0.0397708	0.0176723	0.00553434	0.0447579	0.0055488
74	0.0757315	0.0204693	0.0114905	0.0270444	0.100885	0.0277214	0.0477382	0.00967858	-0.0231655	0.0355664	-0.00815192	0.020218	0.0401646	0.018838	0.0322999	0.0310931	0.0849823	0.0387147	0.0221117	0.0194408	0.00671066	0.0384385	-0.0109703	0.0359647	-0.037103	0.0271313	-0.00601989	0.0236071	0.0655988	0.0441331	0.0679589	0.0389019	0.0237184	0.0279597	-0.00282207	0.0287336	0.0675001	0.0467758	-0.0192096	0.0169214	0.0944858	0.0111957	0.0531851	0.0187899	0.0311297	0.0167741	0.00369399	0.0427944	0.000962776
75	0.0673621	0.021148	0.0109288	0.0252125	0.0944289	0.0271398	0.0410898	0.00770317	-0.0241181	0.0369845	-0.00937222	0.0201424	0.0385129	0.0188666	0.0336829	0.0299109	0.0759865	0.0348408	0.0178473	0.0201946	0.00583254	0.0357266	-0.0151493	0.0348354	-0.0405786	0.0277646	-0.0067881	0.02405	0.0566811	0.0424089	0.0602547	0.0385138	0.0213834	0.0236171	-0.00381878	0.0267083	0.0571246	0.0438044	-0.0164775	0.0214994	0.0848986	0.01142	0.0455704	0.0188993	0.0237264	0.0169109	0.00203303	0.040628	-0.00276281
76	0.0593317	0.0218231	0.0100543	0.0233787	0.0868956	0.0267759	0.0343703	0.0065155	-0.02404	0.0385969	-0.00946091	0.0194927	0.036785	0.0184787	0.0340662	0.0276939	0.0655219	0.0296423	0.0133761	0.021157	0.00661196	0.0326713	-0.0184713	0.0333531	-0.0418854	0.0290216	-0.00611293	0.0233709	0.0489451	0.0415362	0.0539114	0.0375988	0.0206742	0.0206957	-0.00408442	0.0244592	0.0464529	0.04146	-0.0124306	0.0246726	0.0765765	0.0120511	0.0394615	0.0178096	0.0168491	0.0169341	0.000645808	0.0385139	-0.0065263
77	0.0525821	0.0215859	0.0096646	0.0222509	0.0783725	0.0260345	0.028187	0.00578998	-0.0231256	0.0398907	-0.00844045	0.0182187	0.0353298	0.0169496	0.0341439	0.0252081	0.0541455	0.0236514	0.00802615	0.0216601	0.00740525	0.0303988	-0.0208011	0.031546	-0.0413938	0.0297529	-0.00487099	0.0223618	0.0434138	0.0397791	0.0488104	0.0362506	0.0212098	0.0175857	-0.00378004	0.0218471	0.0362714	0.0394368	-0.0075482	0.0257933	0.0692902	0.0126013	0.0342239	0.0168377	0.0111592	0.0174935	-0.000852353	0.035933	-0.00956889
78	0.0457161	0.0213498	0.00962211	0.0216092	0.0684385	0.0253198	0.0225967	0.00559771	-0.021448	0.0407201	-0.00610534	0.0166218	0.03327	0.0142867	0.033686	0.02289	0.0421501	0.0173938	0.00249941	0.0219747	0.00897142	0.0278058	-0.0221874	0.0294258	-0.0397573	0.0298588	-0.00296577	0.0205647	0.0388673	0.0384253	0.0440974	0.0343808	0.0234846	0.0161003	-0.00246139	0.0194058	0.0260967	0.038023	-0.00252224	0.0255535	0.0623324	0.0130042	0.0304514	0.0153408	0.00591133	0.0177545	-0.00255734	0.0336864	-0.0124784
79	0.0389384	0.020837	0.010765	0.021353	0.0570722	0.0239153	0.0179627	0.00549719	-0.0195763	0.0405435	-0.00260769	0.0144393	0.0300906	0.0118061	0.0331204	0.0209564	0.0302333	0.0115897	-0.00326602	0.0218325	0.00933892	0.0259235	-0.0227351	0.0270129	-0.0370868	0.0285537	-0.000865155	0.018489	0.0354141	0.0361671	0.0401218	0.0316579	0.025849	0.0160409	-0.000939052	0.016044	0.0171148	0.0364483	0.00229403	0.0235839	0.0554253	0.0132344	0.0275602	0.0140205	0.00176592	0.0183537	-0.00472322	0.0309914	-0.0147373
80	0.0316566	0.0204852	0.0122073	0.0210077	0.0444962	0.0226334	0.0142952	0.00631972	-0.0175078	0.0395248	0.00166949	0.0124855	0.0264604	0.0100327	0.0324913	0.0195812	0.0184418	0.00729618	-0.00895873	0.0212974	0.0095777	0.0241027	-0.0224841	0.0243621	-0.0340319	0.0267909	0.0012273	0.0162187	0.0317103	0.0331783	0.0360415	0.0284307	0.028112	0.0178118	0.00108654	0.0131935	0.0089067	0.0346721	0.00625276	0.0214275	0.0483724	0.0131635	0.0256816	0.0130323	-0.00214248	0.0187668	-0.00728187	0.0287715	-0.0166948
81	0.0240805	0.0200691	0.0138039	0.0204443	0.0315074	0.0210034	0.0116727	0.00698137	-0.0163723	0.0368642	0.00637251	0.0110744	0.0217465	0.0112112	0.0319255	0.0189104	0.00811651	0.00644861	-0.0143691	0.0204592	0.00828492	0.0227709	-0.0216708	0.021547	-0.0306928	0.023883	0.00298293	0.014141	0.0278858	0.0294571	0.0323168	0.0247969	0.0286785	0.0207244	0.00304057	0.0117474	0.00278981	0.0320787	0.00929581	0.018857	0.0410778	0.0129831	0.0238411	0.0125531	-0.00524641	0.0194865	-0.0104296	0.0263162	-0.0182529
82	0.0162568	0.0198915	0.0152497	0.0197375	0.0184221	0.0190562	0.00955518	0.00865218	-0.0154968	0.0333717	0.0104128	0.0104595	0.0174535	0.0137689	0.0312111	0.0181542	-0.00188335	0.00804509	-0.0191876	0.0195142	0.00647136	0.0219153	-0.0204368	0.0188674	-0.027333	0.0209892	0.00409613	0.0120777	0.023285	0.0249638	0.0280961	0.0208145	0.0276741	0.022982	0.00399855	0.0115112	-0.0012571	0.0283685	0.0113803	0.0168366	0.0339609	0.0130165	0.0219155	0.0125434	-0.00817162	0.0201033	-0.0137763	0.0243276	-0.0194339
83	0.00828354	0.0195828	0.0161484	0.0195682	0.00602105	0.0168192	0.00796964	0.0102743	-0.0154391	0.0287829	0.0137819	0.0119285	0.0133226	0.0168593	0.0303295	0.017744	-0.0102772	0.00943452	-0.0232633	0.0184952	0.0034446	0.0217173	-0.0188291	0.0164542	-0.0239015	0.017856	0.00454272	0.0105346	0.0184084	0.0203541	0.0238055	0.0168586	0.0243766	0.0242046	0.00392948	0.0128387	-0.00343308	0.023677	0.0127283	0.015372	0.0269464	0.0133116	0.019415	0.0127485	-0.0110043	0.0202169	-0.0173686	0.0223364	-0.0205349
84	0.000327848	0.0191272	0.0164465	0.0195052	-0.00478851	0.0144772	0.00650849	0.0121416	-0.0153924	0.0240039	0.0156645	0.014053	0.0100774	0.0196711	0.0289797	0.0167204	-0.0181263	0.0106326	-0.0258541	0.0177367	-0.00051183	0.0216432	-0.0169544	0.0151595	-0.0204316	0.0149768	0.00454098	0.00916982	0.013558	0.0157736	0.0184505	0.0132029	0.0200842	0.0241033	0.0023576	0.0132717	-0.0026581	0.0179125	0.01366	0.0146824	0.0206255	0.0142323	0.0164591	0.0127454	-0.013545	0.0200155	-0.0208436	0.0206419	-0.0211909
85	-0.00737014	0.018536	0.0162519	0.0197967	-0.014274	0.0123269	0.00487655	0.0131684	-0.015041	0.0198987	0.0165193	0.0162565	0.0075919	0.0221669	0.027151	0.0155587	-0.0243722	0.0112194	-0.026987	0.0172578	-0.00523367	0.0216266	-0.0149421	0.0150034	-0.0169446	0.0121207	0.00427846	0.00849675	0.00911921	0.0121119	0.0126659	0.0103232	0.0146559	0.0228711	-0.000383441	0.013715	-0.000823631	0.0117008	0.0145207	0.0155329	0.0146725	0.0152618	0.0128684	0.0124242	-0.0162208	0.0185883	-0.0240954	0.0191855	-0.0221759
86	-0.0140411	0.0176389	0.0153569	0.019409	-0.0216844	0.0100058	0.0031771	0.0140143	-0.0139608	0.0169466	0.0166535	0.0183599	0.00588815	0.0237788	0.0250474	0.0141687	-0.0292061	0.0109201	-0.0257613	0.0164963	-0.0109605	0.0211029	-0.0125309	0.0163458	-0.0132057	0.00956164	0.00401726	0.00840992	0.00511157	0.00884889	0.00593222	0.00887093	0.00919762	0.0207674	-0.00358061	0.0132153	0.00341596	0.00603225	0.0152825	0.0178272	0.00960632	0.0157681	0.00901851	0.0116476	-0.0183776	0.0167068	-0.0270099	0.0178759	-0.0226503
87	-0.0190088	0.0169967	0.0141795	0.0181376	-0.0271576	0.00852851	0.000766854	0.0132323	-0.011859	0.0164407	0.0162332	0.018993	0.0048053	0.0249954	0.0226326	0.0127932	-0.0320358	0.0106942	-0.0225393	0.0162231	-0.0163699	0.0197449	-0.0101381	0.0182625	-0.00944557	0.00692801	0.00414763	0.00913356	0.00194184	0.00752167	-0.00101301	0.00888853	0.00360412	0.018215	-0.00697651	0.0123709	0.00820387	0.00256122	0.016911	0.0202855	0.00494079	0.0159316	0.00489436	0.010794	-0.0203423	0.0141133	-0.0295213	0.0168555	-0.0233882
88	-0.0218251	0.0162137	0.012994	0.0159044	-0.0307155	0.00670569	-0.00185321	0.0121949	-0.0085575	0.0165238	0.0159122	0.0193199	0.00520981	0.0238291	0.0203871	0.0117245	-0.0322391	0.00968259	-0.0163972	0.0147548	-0.0216858	0.0184031	-0.00718076	0.0203924	-0.00547727	0.00484354	0.00454405	0.0101504	-0.000954212	0.00712268	-0.00829973	0.00971634	-0.00163908	0.0150076	-0.0101421	0.0113987	0.0137619	0.00503368	0.0191532	0.0228838	0.00138186	0.0147223	0.00063994	0.010036	-0.0217128	0.0111843	-0.03154	0.0157568	-0.0233669
89	-0.0217295	0.0158015	0.0120017	0.0129942	-0.0318173	0.00663377	-0.00476525	0.0101862	-0.00425018	0.018062	0.0156792	0.0182574	0.00679089	0.022009	0.0181604	0.0116116	-0.0302081	0.0101036	-0.00821299	0.0138406	-0.02516	0.0158352	-0.0041571	0.0224954	-0.00136973	0.00380639	0.00588004	0.0109503	-0.00331021	0.00801499	-0.0150107	0.0106114	-0.00666938	0.012055	-0.0124491	0.0109267	0.0195615	0.00853957	0.0229917	0.0228423	-0.00177027	0.0133349	-0.00305308	0.00973307	-0.0226823	0.00858048	-0.0331887	0.0146789	-0.0230567
90	-0.0193397	0.0155899	0.0117194	0.00986376	-0.0309824	0.00702584	-0.00765741	0.0082404	0.00155148	0.0183031	0.0157684	0.0170284	0.0104789	0.017331	0.016464	0.0124734	-0.0249056	0.0116368	0.00291286	0.0118132	-0.0275305	0.0139165	-0.000527479	0.0241482	0.00273083	0.00444355	0.00811216	0.0112206	-0.00527453	0.00916306	-0.0214322	0.0116521	-0.010611	0.00940005	-0.0140133	0.0111447	0.025271	0.0106618	0.0278693	0.0216624	-0.00331769	0.0109615	-0.00615785	0.00985081	-0.0234582	0.00650619	-0.0342543	0.0132391	-0.0216142
91	-0.014318	0.0157643	0.0120543	0.00796934	-0.0282541	0.00850051	-0.0101347	0.00633091	0.00838883	0.0196268	0.0165204	0.0150494	0.0161106	0.0129482	0.014949	0.014098	-0.0176208	0.0141964	0.0156882	0.0102028	-0.0268015	0.011557	0.00332093	0.0256104	0.00717181	0.00627191	0.0112383	0.0108402	-0.00684172	0.0104138	-0.0267971	0.0125077	-0.0138742	0.00759301	-0.0146064	0.0125281	0.0306272	0.0128753	0.0349516	0.0168562	-0.00415086	0.00881867	-0.00772151	0.0108439	-0.024076	0.00579877	-0.0348925	0.0115549	-0.0196592
92	-0.00793086	0.0152902	0.0131208	0.00787522	-0.0239758	0.00999855	-0.0117778	0.0055826	0.0167238	0.0204026	0.0176889	0.0131214	0.0232774	0.00847535	0.0141812	0.0161192	-0.0074597	0.0179869	0.0306633	0.00847786	-0.0246034	0.0102359	0.00773317	0.0264838	0.0119202	0.00813649	0.0161308	0.00939002	-0.00753363	0.0114652	-0.0308517	0.0131731	-0.0149179	0.00702032	-0.0140389	0.014377	0.0357695	0.0144398	0.0431086	0.0108216	-0.00295631	0.0065272	-0.00778792	0.0111701	-0.0249158	0.00667268	-0.0350185	0.00945448	-0.0167587
93	-0.000860139	0.0145357	0.014537	0.00962358	-0.0190063	0.0111725	-0.0126393	0.00575571	0.0264495	0.0222217	0.0202167	0.011077	0.031643	0.00825919	0.0138756	0.0175936	0.00453764	0.0209784	0.0463217	0.00732928	-0.0199688	0.00931632	0.0124621	0.0268545	0.0171809	0.00968593	0.0215119	0.00760252	-0.00788563	0.0125528	-0.0337138	0.0136704	-0.0149342	0.00668986	-0.012767	0.0167838	0.0404497	0.0159537	0.0521969	0.00538253	-0.000814894	0.00482721	-0.00642331	0.0119193	-0.0259852	0.00798786	-0.034608	0.00738639	-0.0134991
94	0.00601312	0.0128457	0.016351	0.0118732	-0.0134159	0.0116921	-0.0118517	0.00564583	0.0371905	0.023819	0.0232938	0.00935413	0.040631	0.0110376	0.0145766	0.0185651	0.0179459	0.0238594	0.0626345	0.00718636	-0.0143181	0.00956613	0.0176068	0.0265113	0.0229038	0.0111149	0.0287126	0.00547216	-0.00699489	0.0133959	-0.0337462	0.013285	-0.0125972	0.00669964	-0.0104319	0.0187725	0.0447154	0.0173765	0.0612876	0.00806912	0.00284332	0.00376909	-0.00373317	0.0111869	-0.0272495	0.00961533	-0.0340287	0.00523961	-0.00980961
95	0.0125064	0.0110219	0.0182346	0.0138627	-0.00770787	0.0118214	-0.00990694	0.00550997	0.0490062	0.0251281	0.0281517	0.00820305	0.048526	0.0132539	0.0158876	0.0181537	0.0312048	0.0262346	0.0781032	0.00817211	-0.00768453	0.0109048	0.0229541	0.0252222	0.0291589	0.0119973	0.0362577	0.00438768	-0.00578708	0.0142788	-0.0324904	0.0131468	-0.00899771	0.00656278	-0.00765484	0.0203894	0.0483175	0.0186057	0.0700386	0.0149173	0.00693835	0.00362179	-5.49275e-06	0.0101283	-0.0286565	0.010183	-0.0329258	0.00435913	-0.0052524
96	0.0183928	0.00887055	0.0208716	0.0143873	-0.00174739	0.0116805	-0.0064986	0.00434755	0.0610335	0.0257616	0.0334701	0.00752957	0.0561688	0.0154269	0.0176977	0.0175962	0.0438733	0.0280015	0.0926425	0.00962593	-0.0012974	0.0124438	0.0284666	0.0233005	0.0357321	0.0128722	0.043984	0.00441132	-0.00357313	0.0148808	-0.0277391	0.0118451	-0.00384198	0.00649011	-0.00443601	0.0209278	0.0513096	0.0199431	0.076379	0.0190426	0.0114675	0.0042226	0.00433041	0.00791856	-0.030051	0.0106356	-0.031937	0.00456354	-0.000323406
97	0.0246368	0.00771759	0.0234649	0.0142454	0.00489854	0.0112186	-0.00228904	0.00280291	0.0722465	0.0251074	0.0393742	0.0077464	0.0600316	0.0155738	0.0195462	0.0170018	0.0545346	0.0298005	0.103587	0.0113492	0.00471837	0.0149528	0.0336248	0.020254	0.0421222	0.012854	0.0509294	0.00542948	-0.000801525	0.0150687	-0.0210315	0.0111067	0.00275243	0.0065428	-0.000798509	0.020457	0.0529859	0.0206726	0.080908	0.0220706	0.0154041	0.00408569	0.00937797	0.00655915	-0.0312139	0.00972462	-0.0305484	0.00655106	0.00644129
98	0.0314696	0.00812579	0.0261527	0.0135421	0.0121068	0.0104964	0.00247998	0.00355693	0.0829583	0.024363	0.0452245	0.00819704	0.0630595	0.0157953	0.0214488	0.0174988	0.0643184	0.0310946	0.112596	0.0128191	0.0100677	0.0184243	0.0386845	0.0174464	0.0483109	0.0126875	0.0570832	0.00678753	0.00253609	0.0150728	-0.0121563	0.0106849	0.0102122	0.00679669	0.00320528	0.0191326	0.0540609	0.0212725	0.0828485	0.0227466	0.0190568	0.00388639	0.0149	0.00730259	-0.0322477	0.00875192	-0.0292567	0.00871847	0.013508
99	0.0332781	0.00879568	0.0268672	0.0133463	0.0137463	0.00999701	0.00332372	0.00446751	0.0842331	0.0238911	0.0455885	0.00829461	0.0633794	0.0158342	0.0217083	0.0177053	0.0657365	0.0319889	0.114052	0.0131412	0.0102709	0.0182379	0.0394226	0.0170897	0.0488832	0.0125545	0.0585421	0.00711325	0.00343356	0.0151631	-0.00967925	0.0107221	0.0115623	0.00664204	0.00439078	0.0189898	0.054263	0.0213196	0.0833724	0.0229789	0.0196396	0.0039321	0.0160581	0.0076675	-0.0323221	0.0087565	-0.0292397	0.00879567	0.0144482
100	0.0332781	0.00879568	0.0268672	0.0133463	0.0137463	0.00999701	0.00332372	0.00446751	0.0842331	0.0238911	0.0455885	0.00829461	0.0633794	0.0158342	0.0217083	0.0177053	0.0657365	0.0319889	0.114052	0.0131412	0.0102709	0.0182379	0.0394226	0.0170897	0.0488832	0.0125545	0.0585421	0.00711325	0.00343356	0.0151631	-0.00967925	0.0107221	0.0115623	0.00664204	0.00439078	0.0189898	0.054263	0.0213196	0.0833724	0.0229789	0.0196396	0.0039321	0.0160581	0.0076675	-0.0323221	0.0087565	-0.0292397	0.00879567	0.0144482
[truncated: 19 more columns]

## Sheet: knee_angle
	s01				s02				s03				s04				s07				s08				s09				s10				s11				s12				s14				s15				s16
	boot		shoe		boot		shoe		boot		shoe		boot		shoe		boot		shoe		boot		shoe		boot		shoe		boot		shoe		boot		shoe		boot		shoe		boot		shoe		boot		shoe		boot
	mean	std	mean	std	mean	std	mean	std	mean	std	mean	std	mean	std	mean	std	mean	std	mean	std	mean	std	mean	std	mean	std	mean	std	mean	std	mean	std	mean	std	mean	std	mean	std	mean	std	mean	std	mean	std	mean	std	mean	std	mean
0	0.184749	0.14595	0.35528	0.0885556	-0.088758	0.0868413	0.570202	0.118331	0.155855	0.166417	0.319376	0.129178	0.423557	0.189898	0.437559	0.153918	0.0541727	0.0641915	0.179306	0.0556881	0.169792	0.0730014	0.59535	0.196251	0.0436651	0.0890533	0.0407235	0.190709	0.232277	0.139885	0.272676	0.152312	0.062719	0.108381	0.169495	0.164987	0.509267	0.344952	0.477779	0.320615	0.474422	0.192875	0.472417	0.0463093	0.369047	0.204093	0.138369	0.115561	0.0928264
1	0.114905	0.127128	0.292722	0.119141	-0.155233	0.0724335	0.515104	0.0966873	0.175839	0.138924	0.309417	0.0950266	0.332916	0.192748	0.321184	0.152091	0.0433786	0.128356	0.183159	0.0946031	0.176674	0.0587406	0.51839	0.184443	0.0895413	0.108288	-0.0520092	0.161338	0.262878	0.147082	0.285329	0.140858	0.1172	0.0867626	0.145989	0.0982504	0.477376	0.340579	0.440175	0.27171	0.445825	0.143174	0.392746	0.018111	0.319334	0.180219	0.135514	0.124123	0.0862997
2	0.0454224	0.104356	0.225869	0.151255	-0.185348	0.0640253	0.455773	0.0748089	0.2019	0.117917	0.2985	0.0771407	0.241023	0.198647	0.205972	0.145685	0.0612156	0.234439	0.200933	0.142131	0.198024	0.07327	0.447834	0.170118	0.13279	0.1278	-0.110614	0.134373	0.289824	0.151124	0.300022	0.13797	0.184048	0.0972301	0.150988	0.0790111	0.451658	0.321451	0.415828	0.223022	0.417124	0.105319	0.325983	0.0590744	0.272934	0.159898	0.133054	0.132145	0.0839653
3	-0.0180067	0.0631254	0.14965	0.186336	-0.10501	0.0447254	0.377711	0.0493138	0.26129	0.0983476	0.290544	0.0764232	0.14537	0.181825	0.106683	0.109576	0.224538	0.246476	0.255873	0.115538	0.290759	0.0856553	0.408183	0.132136	0.171021	0.129179	-0.0655771	0.105115	0.302212	0.137458	0.317797	0.144488	0.305877	0.106612	0.228008	0.107344	0.435638	0.251432	0.430807	0.149451	0.385008	0.0941131	0.295967	0.100589	0.243612	0.157042	0.139103	0.153727	0.111859
4	-0.0695303	0.0358534	0.0813439	0.207377	0.0177763	0.047889	0.302154	0.0436636	0.319777	0.0904475	0.279203	0.107294	0.0559327	0.159593	0.0190138	0.0680796	0.399105	0.21422	0.302932	0.0804321	0.377884	0.100615	0.378924	0.0981013	0.195476	0.11719	0.017675	0.0989315	0.297787	0.134264	0.309986	0.159028	0.38482	0.113019	0.271779	0.113786	0.42889	0.179037	0.450307	0.0948201	0.355534	0.101933	0.282867	0.119669	0.218463	0.166605	0.13965	0.179251	0.140961
5	-0.107445	0.0324309	0.018464	0.210837	0.180562	0.0962597	0.217667	0.0384078	0.369772	0.100556	0.247817	0.138557	0.0108777	0.0938898	-0.0144713	0.0405295	0.575888	0.147884	0.312413	0.0629657	0.442422	0.157851	0.377846	0.0710536	0.17941	0.105742	0.141659	0.103804	0.273414	0.145196	0.276595	0.193094	0.397487	0.105106	0.297371	0.159423	0.442156	0.101274	0.480358	0.102334	0.326072	0.123498	0.293118	0.119494	0.192917	0.203444	0.0989769	0.182885	0.175308
6	-0.105361	0.0586004	-0.00270285	0.171038	0.253959	0.116108	0.167375	0.045036	0.393975	0.130782	0.216354	0.169117	-0.0144564	0.0540172	-0.0280229	0.0490052	0.670028	0.19564	0.267266	0.112885	0.438129	0.18225	0.375807	0.0715531	0.138376	0.0953566	0.206085	0.111652	0.211954	0.160615	0.202731	0.211506	0.309897	0.135013	0.218733	0.250802	0.454787	0.0591707	0.481191	0.168974	0.293688	0.146566	0.27413	0.0971815	0.161654	0.24226	0.0529491	0.192332	0.189838
7	-0.100055	0.0976437	-0.0145529	0.117035	0.262899	0.133751	0.122127	0.0845039	0.381142	0.167831	0.171117	0.175703	0.00931075	0.0931461	-0.0138411	0.0737168	0.657243	0.317891	0.175802	0.169191	0.344117	0.211426	0.382335	0.114062	0.0508422	0.110449	0.245778	0.151844	0.134958	0.1719	0.116586	0.223033	0.149045	0.163964	0.106323	0.337284	0.47166	0.0475349	0.475965	0.294404	0.253216	0.192755	0.248173	0.0887439	0.123991	0.277961	-0.024385	0.175613	0.173066
8	-0.106086	0.161518	-0.00964666	0.0877904	0.0871876	0.0751489	0.104377	0.166463	0.321296	0.207475	0.128124	0.183624	0.0368279	0.135375	0.000355977	0.0855756	0.506251	0.357097	0.0414862	0.16591	0.186269	0.214891	0.367036	0.165094	-0.0512651	0.145016	0.173831	0.18321	0.0226406	0.134195	0.0257107	0.201638	-0.0585372	0.193824	-0.0696297	0.370328	0.444187	0.132589	0.394458	0.376392	0.182531	0.235946	0.166362	0.108697	0.065043	0.284044	-0.10075	0.161918	0.12027
9	-0.149451	0.211979	-0.0259908	0.0921558	-0.148084	0.0322389	0.0955797	0.24343	0.223641	0.2425	0.0769331	0.174942	0.053442	0.135291	-0.0183305	0.116131	0.284624	0.323961	-0.0915752	0.152552	-0.0294855	0.182125	0.338911	0.217979	-0.177151	0.166344	0.0907387	0.22161	-0.0869163	0.0893246	-0.0563277	0.187679	-0.273764	0.197359	-0.227179	0.365797	0.382214	0.268095	0.29524	0.444222	0.0957856	0.291383	0.0705357	0.148706	8.58404e-05	0.270672	-0.181935	0.159295	0.0296651
10	-0.235106	0.25283	-0.0614049	0.116726	-0.424911	0.0579379	0.0366377	0.309295	0.101319	0.257531	0.0210305	0.171415	0.0387881	0.164225	-0.070465	0.173906	0.0334559	0.225775	-0.195177	0.126594	-0.239903	0.148489	0.281598	0.24403	-0.276079	0.160683	-0.0294385	0.227594	-0.183519	0.0390234	-0.12129	0.191813	-0.413651	0.181404	-0.36035	0.358051	0.250588	0.402501	0.145344	0.455955	-0.0238704	0.297349	-0.0441504	0.194889	-0.084439	0.218691	-0.267084	0.165795	-0.0740507
11	-0.364025	0.247228	-0.156834	0.106672	-0.641748	0.0619633	-0.0194321	0.309997	-0.0316202	0.266116	-0.0415508	0.164166	-0.0234737	0.20465	-0.170002	0.222016	-0.187437	0.0795629	-0.26558	0.11797	-0.424325	0.0910836	0.205218	0.252063	-0.366044	0.138288	-0.135002	0.204905	-0.255563	0.0588438	-0.172396	0.223912	-0.516146	0.152082	-0.450723	0.357521	0.104344	0.495857	-0.00548252	0.414766	-0.147014	0.298237	-0.145027	0.219253	-0.173094	0.167394	-0.35281	0.194923	-0.197171
12	-0.493286	0.222455	-0.274852	0.139258	-0.815745	0.0561832	-0.142727	0.24621	-0.144393	0.258294	-0.111925	0.155929	-0.123572	0.274337	-0.292741	0.244032	-0.305662	0.0556764	-0.337167	0.118174	-0.580806	0.0966472	0.10521	0.24513	-0.415189	0.0853796	-0.259042	0.148349	-0.29854	0.0821058	-0.223231	0.259635	-0.524959	0.137133	-0.513642	0.372058	-0.103192	0.532731	-0.15063	0.367515	-0.265222	0.261947	-0.24029	0.231881	-0.255182	0.12285	-0.454922	0.234126	-0.313797
13	-0.615275	0.18887	-0.425136	0.176353	-0.9183	0.0390021	-0.286395	0.201099	-0.238421	0.260438	-0.178838	0.151372	-0.250897	0.337	-0.433975	0.245651	-0.384145	0.120483	-0.40882	0.0725697	-0.712733	0.124481	-0.00680061	0.235637	-0.464354	0.0640767	-0.407518	0.109709	-0.340204	0.0847825	-0.28143	0.270378	-0.513685	0.116259	-0.561164	0.366616	-0.318747	0.538228	-0.265058	0.274395	-0.375522	0.231367	-0.314201	0.217456	-0.342441	0.109021	-0.559545	0.253605	-0.442907
14	-0.712696	0.160583	-0.567042	0.189114	-1.04154	0.124491	-0.419517	0.171791	-0.309018	0.266399	-0.240801	0.14844	-0.380802	0.334328	-0.570173	0.21906	-0.397956	0.117445	-0.57876	0.112618	-0.844693	0.13716	-0.137826	0.256101	-0.527099	0.0688973	-0.585424	0.154828	-0.377367	0.0834328	-0.363241	0.26868	-0.506248	0.0776809	-0.616305	0.350339	-0.530695	0.490532	-0.379056	0.196674	-0.465236	0.212537	-0.392715	0.193293	-0.411905	0.129478	-0.667835	0.270879	-0.586952
15	-0.800921	0.143945	-0.683259	0.178579	-1.20318	0.194033	-0.560639	0.165692	-0.36364	0.282627	-0.295922	0.152157	-0.496558	0.317255	-0.699631	0.195472	-0.470238	0.121693	-0.799008	0.1859	-0.972095	0.125935	-0.270285	0.284484	-0.64557	0.0576268	-0.783292	0.147218	-0.464895	0.132361	-0.466108	0.251808	-0.542418	0.0863947	-0.703659	0.332879	-0.736117	0.443816	-0.52287	0.16531	-0.551416	0.20402	-0.482382	0.166051	-0.485989	0.161794	-0.776966	0.270488	-0.733317
16	-0.912758	0.135041	-0.77593	0.166376	-1.43075	0.202725	-0.684439	0.169138	-0.437902	0.263432	-0.354394	0.163514	-0.586714	0.253409	-0.824734	0.179185	-0.596339	0.177699	-1.09007	0.273822	-1.12003	0.0927109	-0.410952	0.333867	-0.818416	0.0388429	-0.981242	0.13655	-0.580925	0.179422	-0.5937	0.243482	-0.642003	0.117454	-0.833512	0.357916	-0.908334	0.419874	-0.689943	0.240429	-0.640329	0.210414	-0.60375	0.150105	-0.557062	0.208485	-0.875443	0.265768	-0.907328
17	-1.04912	0.128133	-0.842252	0.200847	-1.68852	0.170912	-0.833135	0.176093	-0.535213	0.243676	-0.432752	0.175505	-0.650486	0.192024	-0.931934	0.195634	-0.821611	0.252087	-1.38547	0.296957	-1.26406	0.077174	-0.549251	0.383873	-1.03721	0.0803936	-1.15405	0.149309	-0.734053	0.217768	-0.731288	0.251363	-0.813913	0.119061	-0.977719	0.42329	-1.05719	0.449978	-0.89981	0.308644	-0.750121	0.21435	-0.753728	0.139302	-0.635709	0.216679	-0.989759	0.269353	-1.06775
18	-1.23733	0.13802	-0.961936	0.22835	-1.93735	0.117509	-1.02458	0.217452	-0.679906	0.196735	-0.572019	0.200464	-0.71214	0.20415	-1.06219	0.219111	-1.10637	0.233752	-1.6464	0.275375	-1.42	0.10894	-0.692373	0.400711	-1.28042	0.149372	-1.2896	0.214132	-0.906353	0.225522	-0.866272	0.302893	-1.01055	0.108526	-1.15429	0.496034	-1.20397	0.495095	-1.10626	0.388444	-0.894213	0.252629	-0.940659	0.17014	-0.724202	0.208208	-1.11449	0.278594	-1.23623
19	-1.43188	0.159025	-1.11974	0.267155	-2.15477	0.0772661	-1.25286	0.259718	-0.879278	0.229856	-0.749902	0.225243	-0.792486	0.238534	-1.19225	0.254694	-1.36762	0.155827	-1.85262	0.265143	-1.56863	0.144541	-0.837332	0.414175	-1.46679	0.171693	-1.44364	0.246606	-1.07815	0.222104	-0.996394	0.364765	-1.20833	0.120222	-1.30256	0.534733	-1.34581	0.536733	-1.30566	0.433256	-1.07938	0.280334	-1.13841	0.211344	-0.828959	0.168147	-1.26119	0.292122	-1.39803
20	-1.63402	0.19699	-1.3342	0.294063	-2.29833	0.0884659	-1.52057	0.276559	-1.07788	0.301106	-0.984449	0.2441	-0.91219	0.356142	-1.36479	0.321407	-1.58778	0.147083	-1.95979	0.250267	-1.71945	0.17518	-0.986737	0.402168	-1.63802	0.186704	-1.56193	0.199723	-1.24098	0.183141	-1.10564	0.398712	-1.35698	0.157679	-1.43104	0.53744	-1.50685	0.564593	-1.45848	0.434693	-1.3022	0.319296	-1.33257	0.259955	-0.941288	0.142551	-1.42363	0.314112	-1.55347
21	-1.7944	0.240446	-1.56336	0.286578	-2.40698	0.0963413	-1.75252	0.232241	-1.29886	0.349381	-1.20945	0.262819	-1.09511	0.448251	-1.56556	0.369516	-1.68785	0.221211	-2.03544	0.243319	-1.85567	0.165911	-1.13739	0.395897	-1.73778	0.15743	-1.70352	0.13914	-1.38056	0.155751	-1.21785	0.402211	-1.45768	0.220856	-1.50491	0.468594	-1.67284	0.572833	-1.58707	0.399082	-1.54146	0.310564	-1.50151	0.282336	-1.06537	0.139462	-1.57678	0.317638	-1.7106
22	-1.91803	0.262464	-1.78146	0.258532	-2.48619	0.116464	-1.95048	0.226261	-1.47716	0.388694	-1.39913	0.252712	-1.31012	0.521312	-1.79535	0.413213	-1.73242	0.283601	-2.06705	0.186548	-1.98097	0.154805	-1.28434	0.397159	-1.82807	0.138972	-1.85006	0.112165	-1.50587	0.131504	-1.31831	0.365577	-1.48996	0.214807	-1.57049	0.407571	-1.83057	0.576831	-1.68925	0.356921	-1.78114	0.29011	-1.63855	0.285093	-1.19373	0.141356	-1.71684	0.316431	-1.86036
23	-2.00723	0.264427	-1.92868	0.222866	-2.56816	0.129686	-2.06407	0.213645	-1.61429	0.364762	-1.53164	0.250613	-1.54518	0.536247	-2.0323	0.420871	-1.72846	0.269778	-2.12473	0.153579	-2.09378	0.141012	-1.42415	0.406293	-1.93357	0.125119	-2.01157	0.13734	-1.60449	0.153266	-1.43153	0.326305	-1.51562	0.197254	-1.6117	0.347483	-1.96423	0.567847	-1.78218	0.323633	-1.97636	0.248703	-1.73025	0.249792	-1.31692	0.12397	-1.82393	0.298792	-1.99444
24	-2.07035	0.251518	-2.01956	0.215412	-2.65184	0.13399	-2.11921	0.234361	-1.72991	0.333961	-1.59864	0.239256	-1.77118	0.483508	-2.25025	0.386345	-1.73814	0.221457	-2.19595	0.139767	-2.19526	0.139403	-1.55473	0.43364	-2.05185	0.120681	-2.17681	0.165993	-1.69599	0.182702	-1.5435	0.293579	-1.54234	0.163496	-1.66252	0.32345	-2.07045	0.545951	-1.8639	0.308021	-2.13072	0.215406	-1.80797	0.217222	-1.4429	0.109289	-1.90894	0.281834	-2.12036
25	-2.13565	0.242673	-2.07485	0.23296	-2.74005	0.134218	-2.1553	0.205095	-1.8153	0.272879	-1.65294	0.236553	-1.92525	0.393641	-2.4325	0.33918	-1.77537	0.173212	-2.30778	0.159015	-2.2798	0.139798	-1.67405	0.457327	-2.19743	0.128555	-2.34771	0.197898	-1.7869	0.188015	-1.65842	0.291213	-1.59254	0.126986	-1.72185	0.309375	-2.14851	0.521403	-1.93691	0.303669	-2.23132	0.204211	-1.88647	0.18625	-1.55479	0.115781	-1.97828	0.270633	-2.21871
26	-2.19586	0.242752	-2.10569	0.239815	-2.82752	0.132276	-2.1788	0.188634	-1.90602	0.227542	-1.70181	0.245118	-2.05536	0.292208	-2.56028	0.268579	-1.84755	0.141379	-2.42735	0.175034	-2.35664	0.150266	-1.78897	0.483742	-2.35156	0.135315	-2.50246	0.217362	-1.87515	0.186011	-1.76943	0.297025	-1.6595	0.103952	-1.78756	0.309514	-2.21145	0.489983	-2.00214	0.30226	-2.29516	0.200091	-1.97707	0.177597	-1.66312	0.141475	-2.04448	0.262658	-2.30821
27	-2.27232	0.258822	-2.14902	0.242594	-2.90457	0.128647	-2.23939	0.171455	-1.99525	0.217955	-1.77482	0.255739	-2.10573	0.213352	-2.6522	0.216149	-1.94048	0.130923	-2.54208	0.174479	-2.41068	0.147431	-1.89983	0.496219	-2.50287	0.147931	-2.63559	0.227335	-1.97189	0.15871	-1.87464	0.302902	-1.72357	0.0879817	-1.85432	0.306604	-2.26668	0.466715	-2.05533	0.297972	-2.34753	0.221951	-2.0825	0.178862	-1.76022	0.156769	-2.10876	0.257733	-2.37205
28	-2.35095	0.270606	-2.22282	0.244998	-2.97267	0.122521	-2.31898	0.180633	-2.09782	0.22848	-1.86278	0.2611	-2.15077	0.172078	-2.70518	0.18405	-2.04528	0.132601	-2.63207	0.1864	-2.45082	0.153506	-2.00571	0.498494	-2.63063	0.150136	-2.74335	0.228354	-2.06547	0.13549	-1.97934	0.305086	-1.78174	0.0784164	-1.91124	0.301383	-2.32226	0.454903	-2.10457	0.292022	-2.40578	0.234249	-2.19463	0.190264	-1.84876	0.169754	-2.17555	0.249536	-2.42964
29	-2.43474	0.275509	-2.30648	0.250143	-3.02782	0.104809	-2.4074	0.175824	-2.19746	0.243242	-1.94602	0.263229	-2.1902	0.158127	-2.75115	0.178179	-2.15305	0.138357	-2.69759	0.183158	-2.4773	0.155502	-2.10521	0.492515	-2.74176	0.152213	-2.82813	0.217238	-2.15729	0.116395	-2.08174	0.302074	-1.81936	0.0818183	-1.95364	0.289637	-2.3771	0.450522	-2.14756	0.288697	-2.47634	0.245867	-2.30462	0.202506	-1.93177	0.176139	-2.23266	0.2354	-2.4663
30	-2.51635	0.271396	-2.39659	0.25595	-3.07207	0.0937857	-2.49396	0.169643	-2.29639	0.236806	-2.02312	0.26371	-2.23409	0.161076	-2.78585	0.193067	-2.25865	0.146135	-2.73473	0.201821	-2.4977	0.155978	-2.19537	0.478744	-2.81568	0.141545	-2.89889	0.202755	-2.24455	0.102805	-2.18345	0.299537	-1.84695	0.0881317	-1.98002	0.278493	-2.43071	0.452189	-2.18997	0.287449	-2.56624	0.240756	-2.40393	0.215875	-2.01072	0.186215	-2.28287	0.219456	-2.4995
31	-2.59065	0.267221	-2.47693	0.253383	-3.10346	0.0902353	-2.55405	0.169445	-2.38187	0.220756	-2.0786	0.262026	-2.29677	0.150671	-2.81362	0.206493	-2.35761	0.157959	-2.76452	0.219273	-2.52146	0.159959	-2.26555	0.466665	-2.87927	0.134559	-2.95711	0.194123	-2.32966	0.10186	-2.28092	0.300473	-1.8585	0.0954979	-1.99973	0.273105	-2.47786	0.444757	-2.23061	0.285041	-2.65735	0.235725	-2.49258	0.227769	-2.08974	0.196176	-2.32096	0.200585	-2.51732
32	-2.66194	0.265835	-2.54818	0.247572	-3.11898	0.100393	-2.59206	0.161565	-2.45285	0.202269	-2.12407	0.270641	-2.35618	0.136098	-2.84281	0.216505	-2.43764	0.151205	-2.78846	0.23604	-2.54608	0.156358	-2.32487	0.448339	-2.92556	0.128856	-3.00976	0.193854	-2.41118	0.108105	-2.36802	0.298575	-1.86805	0.0943417	-2.02231	0.27748	-2.52255	0.433485	-2.2684	0.280595	-2.74868	0.234927	-2.56887	0.245953	-2.16785	0.204863	-2.34988	0.183491	-2.5322
33	-2.72727	0.268409	-2.59741	0.232986	-3.12174	0.109081	-2.61835	0.154853	-2.51031	0.178143	-2.16216	0.278079	-2.40585	0.11077	-2.84857	0.208777	-2.49644	0.147776	-2.81095	0.252026	-2.5721	0.152568	-2.35999	0.434292	-2.96604	0.129615	-3.04409	0.206035	-2.48846	0.120585	-2.44329	0.301256	-1.8776	0.0860077	-2.04832	0.281532	-2.55992	0.414374	-2.29993	0.269018	-2.83299	0.24002	-2.63327	0.261051	-2.24303	0.209744	-2.3717	0.168579	-2.54088
34	-2.78564	0.2719	-2.64053	0.217468	-3.11509	0.115595	-2.63533	0.139026	-2.55708	0.154797	-2.19699	0.290431	-2.45279	0.0869042	-2.85146	0.202966	-2.5289	0.134578	-2.81877	0.255141	-2.59281	0.151591	-2.38883	0.416566	-2.99507	0.140344	-3.06383	0.214184	-2.55578	0.135709	-2.5063	0.299257	-1.89397	0.0744848	-2.07687	0.282518	-2.59324	0.390143	-2.31927	0.260368	-2.9114	0.245179	-2.68808	0.280771	-2.31043	0.208841	-2.38693	0.15622	-2.5503
35	-2.83854	0.272458	-2.66516	0.200064	-3.10082	0.121605	-2.65598	0.121222	-2.5952	0.129579	-2.22425	0.294603	-2.48471	0.082002	-2.83855	0.191453	-2.53174	0.135021	-2.80691	0.25527	-2.60378	0.154327	-2.40284	0.401831	-3.01277	0.151041	-3.06428	0.219451	-2.61635	0.151082	-2.5578	0.300107	-1.9185	0.0678719	-2.10265	0.270609	-2.61632	0.367332	-2.32682	0.24666	-2.98499	0.251177	-2.73246	0.294431	-2.36808	0.204825	-2.39842	0.146082	-2.56155
36	-2.87419	0.274587	-2.68693	0.185602	-3.08473	0.124989	-2.67509	0.0979936	-2.62579	0.10365	-2.24323	0.299632	-2.52023	0.0791575	-2.81957	0.187254	-2.51715	0.147767	-2.76095	0.248795	-2.61028	0.167651	-2.41588	0.38855	-3.01273	0.163184	-3.05309	0.215337	-2.66238	0.169892	-2.60193	0.29943	-1.94227	0.0747013	-2.11916	0.256279	-2.62911	0.34195	-2.31488	0.245752	-3.04922	0.248658	-2.76749	0.304979	-2.41152	0.196298	-2.40236	0.133888	-2.57446
37	-2.90265	0.275338	-2.70334	0.17727	-3.06439	0.120661	-2.68623	0.0856981	-2.643	0.0803156	-2.24282	0.292271	-2.55042	0.0930352	-2.80694	0.193271	-2.48197	0.169739	-2.69495	0.240567	-2.60717	0.179313	-2.42305	0.378548	-2.99887	0.17165	-3.03363	0.206539	-2.70603	0.189699	-2.63801	0.294451	-1.96389	0.0836659	-2.12002	0.244651	-2.62896	0.324845	-2.2927	0.244576	-3.10482	0.248664	-2.79483	0.31064	-2.44222	0.187156	-2.40371	0.122417	-2.58767
38	-2.91994	0.280887	-2.71538	0.174051	-3.03866	0.11229	-2.68169	0.0726711	-2.64891	0.0628704	-2.22764	0.293655	-2.58015	0.107767	-2.79149	0.208326	-2.44579	0.189513	-2.61529	0.23653	-2.60134	0.192443	-2.42717	0.36939	-2.97016	0.172777	-3.00836	0.200309	-2.73926	0.208779	-2.66659	0.289259	-1.96599	0.102847	-2.10222	0.232031	-2.61933	0.310007	-2.26074	0.25328	-3.14295	0.243944	-2.80969	0.308886	-2.45833	0.174179	-2.39486	0.102361	-2.59354
39	-2.93551	0.286146	-2.72513	0.174763	-3.00215	0.101564	-2.65005	0.0776818	-2.62839	0.051699	-2.19873	0.289547	-2.60347	0.119437	-2.78372	0.239019	-2.40007	0.204449	-2.54071	0.236513	-2.59022	0.199671	-2.42438	0.363304	-2.93401	0.172218	-2.98011	0.201983	-2.77081	0.224891	-2.68695	0.271836	-1.95866	0.116195	-2.07088	0.220924	-2.59922	0.306996	-2.22458	0.264839	-3.16263	0.249071	-2.81703	0.308404	-2.46089	0.164288	-2.38162	0.085554	-2.59382
40	-2.95236	0.28951	-2.71884	0.171422	-2.95473	0.109743	-2.60407	0.0890545	-2.59648	0.0527947	-2.16049	0.295091	-2.61193	0.122109	-2.76509	0.274417	-2.36206	0.20874	-2.47564	0.239276	-2.57656	0.205459	-2.41301	0.354853	-2.88798	0.167234	-2.94168	0.210509	-2.79026	0.232344	-2.69226	0.259704	-1.93489	0.123836	-2.02772	0.207753	-2.5778	0.306613	-2.18751	0.280668	-3.16709	0.261091	-2.81081	0.304136	-2.45457	0.150974	-2.35898	0.0673508	-2.58562
41	-2.96694	0.287691	-2.70639	0.166406	-2.89907	0.129759	-2.53694	0.0895305	-2.5419	0.0545487	-2.11895	0.299142	-2.60393	0.124178	-2.73322	0.306935	-2.31877	0.20259	-2.41405	0.244319	-2.55258	0.207936	-2.3942	0.347936	-2.83744	0.162007	-2.89575	0.221694	-2.80265	0.236674	-2.69083	0.241587	-1.9042	0.125641	-1.98326	0.195216	-2.55015	0.314087	-2.14948	0.296028	-3.14844	0.273279	-2.79772	0.305395	-2.437	0.141672	-2.32817	0.0588492	-2.57002
42	-2.97419	0.279082	-2.67266	0.146755	-2.83951	0.156271	-2.4697	0.0888484	-2.48436	0.059956	-2.07268	0.30138	-2.57416	0.13186	-2.673	0.342877	-2.27199	0.194023	-2.34976	0.244781	-2.52519	0.209463	-2.36647	0.340727	-2.78126	0.1584	-2.83562	0.232413	-2.8081	0.236792	-2.67987	0.230007	-1.87017	0.123114	-1.94015	0.184339	-2.52024	0.321015	-2.10867	0.308893	-3.12192	0.28641	-2.77843	0.308431	-2.417	0.13102	-2.2906	0.0669233	-2.55184
43	-2.9654	0.267765	-2.63061	0.128553	-2.78169	0.175874	-2.40826	0.0843261	-2.42371	0.065125	-2.02298	0.298744	-2.51904	0.142713	-2.58978	0.370444	-2.22539	0.184661	-2.27236	0.24682	-2.48526	0.210258	-2.33471	0.33448	-2.72073	0.154505	-2.76968	0.240914	-2.80303	0.244258	-2.66204	0.223161	-1.83588	0.122866	-1.89971	0.177051	-2.48463	0.326503	-2.06208	0.318037	-3.07985	0.289233	-2.75197	0.312456	-2.39269	0.120068	-2.24377	0.077142	-2.52619
44	-2.9381	0.253249	-2.57737	0.108613	-2.73177	0.175997	-2.35077	0.084102	-2.36146	0.0703022	-1.9659	0.290813	-2.45047	0.16255	-2.48411	0.401039	-2.16518	0.182647	-2.18442	0.243517	-2.43889	0.206863	-2.29656	0.330907	-2.65861	0.152169	-2.69283	0.243656	-2.79666	0.254759	-2.64319	0.226381	-1.80257	0.125891	-1.85685	0.17309	-2.44181	0.328965	-2.00704	0.326664	-3.03308	0.288657	-2.7221	0.316546	-2.36734	0.110695	-2.19198	0.0955491	-2.49686
45	-2.8965	0.241414	-2.51563	0.095608	-2.68439	0.163677	-2.29613	0.088946	-2.29747	0.0780803	-1.90474	0.27947	-2.36159	0.158767	-2.37079	0.426954	-2.10643	0.187931	-2.09244	0.242126	-2.38336	0.204094	-2.25308	0.326267	-2.59332	0.149599	-2.61243	0.245902	-2.78233	0.275939	-2.61933	0.233321	-1.77071	0.132403	-1.81064	0.170461	-2.39378	0.330666	-1.94384	0.332041	-2.9755	0.283357	-2.67803	0.31575	-2.33809	0.100845	-2.13267	0.11	-2.45652
46	-2.84558	0.237487	-2.45046	0.0875694	-2.63961	0.146228	-2.23713	0.0918088	-2.21856	0.0920139	-1.83505	0.270163	-2.27131	0.152754	-2.25634	0.442022	-2.03773	0.199332	-2.00429	0.247219	-2.31982	0.197191	-2.19862	0.325365	-2.52042	0.14641	-2.52509	0.24574	-2.76399	0.295928	-2.59319	0.243672	-1.73685	0.14081	-1.75781	0.169965	-2.33994	0.332336	-1.87117	0.340197	-2.91292	0.281206	-2.62754	0.312559	-2.30215	0.0941484	-2.06891	0.127782	-2.40934
47	-2.79447	0.2358	-2.3801	0.0800939	-2.59097	0.13585	-2.16391	0.100992	-2.13254	0.112736	-1.7635	0.260312	-2.17547	0.132416	-2.14801	0.449603	-1.9669	0.211903	-1.92638	0.252482	-2.24906	0.191814	-2.13335	0.321838	-2.44369	0.144428	-2.43083	0.246975	-2.73351	0.31094	-2.55814	0.250804	-1.70071	0.149362	-1.70095	0.168504	-2.28421	0.335349	-1.79417	0.347038	-2.84205	0.283723	-2.5607	0.307793	-2.2561	0.0870602	-1.99862	0.14232	-2.35025
48	-2.745	0.237155	-2.30743	0.0719964	-2.53047	0.143833	-2.0794	0.101248	-2.02731	0.136484	-1.68489	0.251898	-2.08267	0.117798	-2.03862	0.44092	-1.88902	0.208556	-1.8509	0.262887	-2.17249	0.188321	-2.05343	0.323192	-2.34766	0.142681	-2.32984	0.248452	-2.69159	0.315741	-2.51448	0.25236	-1.66024	0.156832	-1.64332	0.16808	-2.22562	0.340089	-1.71298	0.352311	-2.76508	0.295647	-2.48487	0.299114	-2.19813	0.0836328	-1.92489	0.15933	-2.28457
49	-2.69377	0.232192	-2.23093	0.0570603	-2.45718	0.168447	-1.98444	0.104005	-1.9178	0.161109	-1.60552	0.24288	-1.99239	0.111427	-1.93072	0.431914	-1.80614	0.199158	-1.77076	0.263058	-2.0861	0.18264	-1.96307	0.323396	-2.24833	0.143541	-2.21634	0.249801	-2.63949	0.313568	-2.46018	0.244562	-1.61513	0.161208	-1.58709	0.165725	-2.16572	0.341838	-1.63042	0.355362	-2.68386	0.312458	-2.39909	0.293781	-2.12813	0.0800692	-1.84427	0.170214	-2.20822
50	-2.63818	0.224314	-2.14971	0.0429381	-2.37239	0.204289	-1.88394	0.102471	-1.80514	0.17913	-1.51955	0.23049	-1.90278	0.112983	-1.8101	0.411292	-1.71901	0.181601	-1.68394	0.264733	-1.99509	0.179337	-1.86489	0.325619	-2.13326	0.1463	-2.09859	0.250983	-2.57257	0.307256	-2.39274	0.237428	-1.56567	0.163648	-1.53317	0.163314	-2.1032	0.343718	-1.54402	0.351446	-2.59393	0.327659	-2.30339	0.281315	-2.0482	0.0783121	-1.76231	0.182128	-2.12583
51	-2.56267	0.209969	-2.06426	0.0289647	-2.27531	0.229758	-1.78774	0.0971889	-1.69269	0.196064	-1.43307	0.217599	-1.81283	0.115556	-1.68621	0.395471	-1.62883	0.162512	-1.57525	0.256453	-1.89412	0.171322	-1.76244	0.325885	-2.01783	0.150337	-1.96921	0.246539	-2.50454	0.301911	-2.31934	0.22769	-1.50917	0.162426	-1.47566	0.160524	-2.03579	0.338989	-1.45689	0.345271	-2.50023	0.343	-2.20152	0.271294	-1.96246	0.0761485	-1.67485	0.18586	-2.03125
52	-2.47472	0.194552	-1.97006	0.0259011	-2.17831	0.241055	-1.69425	0.0962476	-1.58567	0.206676	-1.34037	0.205041	-1.71841	0.118798	-1.56221	0.379697	-1.53989	0.158411	-1.46618	0.250374	-1.79115	0.165167	-1.65821	0.321632	-1.90247	0.151682	-1.8396	0.24107	-2.42848	0.305645	-2.2339	0.225094	-1.45153	0.160218	-1.41742	0.158525	-1.96572	0.335413	-1.36536	0.334617	-2.39581	0.347173	-2.08851	0.253037	-1.8731	0.0738046	-1.5869	0.189843	-1.93325
53	-2.37025	0.1855	-1.86993	0.0280319	-2.08128	0.231955	-1.60779	0.0906227	-1.47822	0.215995	-1.24776	0.192818	-1.62122	0.121955	-1.44096	0.359947	-1.45237	0.157259	-1.35468	0.248324	-1.68496	0.15825	-1.55169	0.313484	-1.78826	0.152409	-1.70901	0.231943	-2.34981	0.312558	-2.14462	0.223387	-1.39143	0.154497	-1.35228	0.161842	-1.89124	0.331251	-1.27422	0.324342	-2.28535	0.352597	-1.96902	0.234661	-1.78455	0.0708436	-1.49767	0.189257	-1.82558
54	-2.2604	0.179824	-1.76373	0.0317943	-1.99048	0.20986	-1.52297	0.085983	-1.37006	0.220568	-1.15395	0.184523	-1.52015	0.124324	-1.33393	0.348714	-1.36677	0.166157	-1.25221	0.24994	-1.58052	0.155211	-1.44092	0.298799	-1.67603	0.148068	-1.57947	0.225187	-2.26725	0.324429	-2.04697	0.222282	-1.33334	0.148278	-1.28602	0.166151	-1.81495	0.330041	-1.18474	0.313706	-2.1673	0.354588	-1.84333	0.212392	-1.69587	0.0684417	-1.4077	0.189217	-1.71865
55	-2.14922	0.179329	-1.65664	0.0286068	-1.90307	0.183559	-1.43757	0.082441	-1.26101	0.223061	-1.0619	0.178271	-1.41789	0.126114	-1.23092	0.333754	-1.28147	0.173832	-1.16201	0.252752	-1.47891	0.154212	-1.3275	0.281554	-1.56254	0.144358	-1.45054	0.220382	-2.17803	0.332294	-1.94514	0.218725	-1.27833	0.140041	-1.21786	0.172507	-1.73646	0.330263	-1.10034	0.306563	-2.04524	0.356425	-1.71404	0.189715	-1.60678	0.066742	-1.3184	0.189961	-1.60879
56	-2.04455	0.177961	-1.55009	0.0271252	-1.81888	0.165379	-1.3513	0.0819238	-1.15164	0.22285	-0.977579	0.174147	-1.31681	0.124784	-1.13183	0.320143	-1.1968	0.174714	-1.07959	0.255908	-1.38013	0.157984	-1.21134	0.259677	-1.44447	0.138012	-1.3197	0.219985	-2.08706	0.339095	-1.84022	0.213735	-1.22633	0.133388	-1.15438	0.177067	-1.65818	0.332455	-1.02357	0.297332	-1.91979	0.356491	-1.58399	0.166754	-1.51689	0.0651357	-1.23019	0.19041	-1.5018
57	-1.94542	0.17409	-1.45064	0.0304846	-1.73791	0.157835	-1.26164	0.0853678	-1.0466	0.222849	-0.896701	0.173289	-1.21752	0.120897	-1.03543	0.308001	-1.11088	0.170351	-1.00523	0.25561	-1.28672	0.160002	-1.09763	0.236711	-1.32224	0.133838	-1.18787	0.2203	-1.99439	0.338613	-1.7342	0.206551	-1.17684	0.127646	-1.09526	0.181204	-1.58022	0.333022	-0.952995	0.287764	-1.79253	0.349245	-1.45558	0.145976	-1.42236	0.0652889	-1.14225	0.19026	-1.39717
58	-1.85138	0.164066	-1.35757	0.0410607	-1.65188	0.161106	-1.17173	0.091286	-0.946508	0.223169	-0.826121	0.171327	-1.12136	0.114863	-0.934539	0.285364	-1.02473	0.158888	-0.930788	0.252452	-1.19316	0.160904	-0.990506	0.211695	-1.19753	0.129374	-1.0569	0.213846	-1.90365	0.338047	-1.63269	0.205869	-1.1267	0.124957	-1.04078	0.182932	-1.50355	0.330453	-0.887284	0.272306	-1.66413	0.338286	-1.32817	0.127604	-1.32573	0.0650621	-1.05834	0.187168	-1.29475
59	-1.75764	0.150155	-1.26808	0.0537428	-1.56494	0.168	-1.08333	0.0956741	-0.855381	0.225084	-0.75839	0.170647	-1.02885	0.110176	-0.839562	0.261616	-0.94021	0.149627	-0.856768	0.248855	-1.1054	0.155001	-0.889921	0.186835	-1.07412	0.12414	-0.928837	0.204187	-1.81512	0.333363	-1.53412	0.20606	-1.07647	0.124198	-0.988749	0.183704	-1.4282	0.321787	-0.823046	0.251065	-1.53301	0.321411	-1.20224	0.113485	-1.22802	0.0645178	-0.975765	0.180772	-1.19457
60	-1.66385	0.133805	-1.18507	0.0574395	-1.4719	0.173693	-0.996069	0.0990991	-0.769069	0.227408	-0.696662	0.166466	-0.937924	0.109776	-0.74787	0.233143	-0.857551	0.142273	-0.780316	0.245642	-1.018	0.147004	-0.799701	0.159239	-0.956358	0.120592	-0.812071	0.184741	-1.72864	0.329698	-1.44074	0.212845	-1.02176	0.12335	-0.936095	0.184905	-1.3552	0.309207	-0.759613	0.225067	-1.40141	0.303569	-1.07855	0.102583	-1.13095	0.0672061	-0.89789	0.170524	-1.09396
61	-1.56748	0.117831	-1.10336	0.0593248	-1.3774	0.176422	-0.913112	0.0979553	-0.688122	0.22753	-0.635971	0.161216	-0.853024	0.109822	-0.662863	0.20272	-0.77934	0.140301	-0.703986	0.243473	-0.939092	0.135578	-0.714377	0.130832	-0.850218	0.109949	-0.704975	0.16677	-1.64301	0.326381	-1.34857	0.219823	-0.965959	0.122897	-0.88287	0.185737	-1.2839	0.292058	-0.69654	0.196712	-1.26879	0.292053	-0.955337	0.0940898	-1.04052	0.0665507	-0.82365	0.160638	-0.994123
62	-1.47212	0.103964	-1.02639	0.0578554	-1.28003	0.171691	-0.83083	0.0950124	-0.608262	0.226974	-0.577629	0.152198	-0.767907	0.111123	-0.587469	0.183238	-0.704827	0.140342	-0.628439	0.241505	-0.864086	0.126202	-0.634655	0.0993292	-0.751917	0.102839	-0.609369	0.1455	-1.55647	0.322303	-1.26005	0.227815	-0.908039	0.118489	-0.828742	0.18742	-1.2154	0.275017	-0.637794	0.172878	-1.13957	0.280568	-0.839165	0.0873879	-0.95486	0.0713579	-0.753129	0.148122	-0.893287
63	-1.37936	0.0928787	-0.952524	0.0566016	-1.18672	0.165898	-0.749164	0.0907517	-0.527051	0.22333	-0.520393	0.14196	-0.688965	0.108829	-0.515372	0.167091	-0.634099	0.138918	-0.556444	0.239655	-0.798914	0.120372	-0.559188	0.0723676	-0.662857	0.0914972	-0.524112	0.133289	-1.46958	0.318568	-1.16888	0.232611	-0.850033	0.113773	-0.775058	0.188194	-1.14898	0.260058	-0.581794	0.151164	-1.01455	0.2786	-0.727123	0.0814731	-0.875291	0.0734034	-0.686067	0.138723	-0.794159
64	-1.29102	0.0843086	-0.883163	0.0569901	-1.09468	0.157945	-0.666107	0.0843575	-0.445595	0.219162	-0.464945	0.12932	-0.610573	0.107396	-0.450323	0.162482	-0.566291	0.136441	-0.490456	0.235555	-0.739927	0.119528	-0.489269	0.0510657	-0.577328	0.0846754	-0.443392	0.121383	-1.38338	0.312601	-1.0789	0.23671	-0.793569	0.106382	-0.722823	0.188602	-1.08518	0.24882	-0.53226	0.134716	-0.899343	0.272006	-0.626955	0.0798766	-0.799554	0.0751392	-0.621976	0.128208	-0.697086
65	-1.20514	0.0784652	-0.818518	0.0579298	-1.00716	0.152374	-0.581359	0.0778024	-0.363585	0.214073	-0.413544	0.117728	-0.534684	0.106948	-0.388663	0.160231	-0.500862	0.129961	-0.42961	0.230491	-0.686285	0.12023	-0.424944	0.04471	-0.49451	0.0786568	-0.365722	0.115121	-1.29711	0.306132	-0.988011	0.239276	-0.738058	0.0998663	-0.672878	0.186838	-1.02253	0.23957	-0.48527	0.12151	-0.791111	0.267005	-0.536293	0.0815593	-0.726209	0.074781	-0.559391	0.119288	-0.603748
66	-1.12082	0.075293	-0.756263	0.0595505	-0.920356	0.147629	-0.495006	0.070036	-0.28493	0.207696	-0.363883	0.105941	-0.460998	0.10908	-0.329813	0.16223	-0.436329	0.123352	-0.375857	0.222354	-0.637404	0.122988	-0.365836	0.0443329	-0.413107	0.0747792	-0.288976	0.109928	-1.21282	0.297706	-0.898123	0.240299	-0.685747	0.0960224	-0.624414	0.184408	-0.961958	0.233002	-0.442685	0.10985	-0.690841	0.259028	-0.456934	0.0868091	-0.654771	0.0714583	-0.499795	0.110129	-0.514186
67	-1.03585	0.0740514	-0.696747	0.0587766	-0.832019	0.147315	-0.408866	0.0630585	-0.211003	0.201179	-0.319437	0.097831	-0.388022	0.113803	-0.277455	0.162189	-0.371889	0.114824	-0.325602	0.212721	-0.588656	0.124116	-0.311186	0.0494501	-0.332672	0.0716134	-0.214	0.104982	-1.12802	0.288431	-0.809151	0.239959	-0.634793	0.0937344	-0.578465	0.179395	-0.903123	0.224473	-0.401711	0.100849	-0.599699	0.244824	-0.38885	0.0887087	-0.586322	0.0663886	-0.441749	0.102598	-0.428405
68	-0.948931	0.0740401	-0.637004	0.057211	-0.741097	0.146248	-0.323689	0.0575278	-0.144463	0.191293	-0.275926	0.0907376	-0.317343	0.120499	-0.226006	0.162902	-0.307361	0.10834	-0.278391	0.19981	-0.541375	0.122998	-0.259067	0.0548512	-0.257558	0.0675513	-0.141384	0.100653	-1.04397	0.278576	-0.721587	0.236367	-0.586411	0.0938402	-0.533264	0.174143	-0.845577	0.214927	-0.363501	0.0912739	-0.512276	0.23326	-0.326058	0.089131	-0.52051	0.0602485	-0.387476	0.0943855	-0.346949
69	-0.861379	0.0744039	-0.574968	0.0528232	-0.645061	0.147719	-0.24382	0.054953	-0.0837929	0.180982	-0.234801	0.0873546	-0.251279	0.126309	-0.180434	0.160083	-0.242234	0.101701	-0.231739	0.185604	-0.491203	0.118442	-0.209796	0.05841	-0.184747	0.0640462	-0.0737541	0.0926067	-0.958244	0.267658	-0.636187	0.231487	-0.539884	0.094815	-0.488376	0.167743	-0.790522	0.202682	-0.328033	0.0839065	-0.433188	0.21302	-0.26931	0.085075	-0.459195	0.0534317	-0.336657	0.0900638	-0.267951
70	-0.774002	0.0754629	-0.511354	0.0478832	-0.546792	0.147232	-0.16719	0.053692	-0.0300183	0.167668	-0.195353	0.0839358	-0.187592	0.134428	-0.135745	0.156946	-0.177822	0.0973419	-0.185081	0.170073	-0.442191	0.112003	-0.162115	0.0615946	-0.118848	0.060165	-0.011977	0.0854097	-0.872305	0.256839	-0.553533	0.222911	-0.495201	0.096251	-0.443024	0.161009	-0.73733	0.189361	-0.297084	0.0739516	-0.359338	0.197925	-0.215195	0.080029	-0.400685	0.0470152	-0.289662	0.0837106	-0.19427
71	-0.68979	0.075317	-0.445607	0.0425715	-0.448414	0.144948	-0.101324	0.0565896	0.019986	0.154188	-0.158623	0.0834078	-0.133864	0.137145	-0.0948028	0.151819	-0.114656	0.0924423	-0.139344	0.155509	-0.389495	0.102257	-0.118177	0.0592754	-0.0552442	0.0585035	0.0431925	0.0755409	-0.78425	0.243697	-0.47322	0.214088	-0.451986	0.0992784	-0.397119	0.154835	-0.686388	0.177432	-0.271138	0.0655741	-0.291934	0.177713	-0.164335	0.0743594	-0.345012	0.0417799	-0.247414	0.0815858	-0.123807
72	-0.608349	0.075175	-0.380452	0.0378654	-0.354033	0.140734	-0.0408441	0.0568458	0.0646426	0.139756	-0.125439	0.0820939	-0.0827509	0.142554	-0.0566009	0.146709	-0.0535834	0.0867162	-0.0954045	0.143389	-0.335948	0.0939081	-0.0770042	0.0563804	0.00524262	0.0590224	0.0899204	0.0660676	-0.698062	0.230722	-0.398428	0.202388	-0.40958	0.102946	-0.350986	0.149054	-0.637806	0.165487	-0.249252	0.0567755	-0.232306	0.160001	-0.118337	0.0696065	-0.291539	0.0367339	-0.207876	0.0778232	-0.0573024
73	-0.530822	0.071757	-0.315894	0.0337682	-0.265841	0.132025	0.00600804	0.0606228	0.103625	0.124757	-0.0972364	0.0824956	-0.0417397	0.141135	-0.0227385	0.139954	0.00471653	0.0789011	-0.0552016	0.134483	-0.281884	0.0855692	-0.0405235	0.0510097	0.0640153	0.0608241	0.127645	0.0594503	-0.612727	0.2152	-0.326687	0.191613	-0.365836	0.107765	-0.306388	0.14524	-0.59066	0.155824	-0.232143	0.0497561	-0.178404	0.140386	-0.0769866	0.0654803	-0.239702	0.0329512	-0.172811	0.0773722	0.0041551
74	-0.454001	0.0680558	-0.25511	0.0296609	-0.186331	0.121163	0.0467704	0.0592686	0.133998	0.108283	-0.0724975	0.082062	-0.00331188	0.141894	0.00570356	0.133495	0.0590403	0.0690328	-0.0184647	0.126219	-0.226653	0.0782918	-0.00842918	0.0459903	0.119548	0.0616615	0.155626	0.0521805	-0.531842	0.199993	-0.26124	0.177599	-0.320698	0.111846	-0.2636	0.141223	-0.546387	0.147062	-0.218249	0.0453937	-0.130109	0.122196	-0.045149	0.0632232	-0.190283	0.0282708	-0.139217	0.0767378	0.0639443
75	-0.375382	0.0637699	-0.196387	0.0259454	-0.114496	0.107027	0.0765377	0.0582531	0.153609	0.0903416	-0.0517253	0.0812027	0.0289802	0.139633	0.0287791	0.125284	0.10864	0.0592554	0.0134317	0.120066	-0.173721	0.0716259	0.0194935	0.0419341	0.170128	0.0622844	0.173712	0.0531093	-0.455552	0.183697	-0.202681	0.165716	-0.273952	0.111866	-0.224636	0.139488	-0.504653	0.138638	-0.208008	0.0439849	-0.0856787	0.106016	-0.0193735	0.0618892	-0.146087	0.0259742	-0.109006	0.0786356	0.117201
76	-0.295237	0.0618098	-0.141804	0.0197611	-0.0517688	0.0881105	0.101989	0.0533948	0.161438	0.0712084	-0.0330631	0.0788168	0.056835	0.14097	0.0452582	0.119343	0.148223	0.0510419	0.0405252	0.110822	-0.123844	0.0614099	0.0410914	0.0377284	0.212332	0.0636566	0.183503	0.0499058	-0.3827	0.167858	-0.149948	0.151797	-0.226182	0.110329	-0.188731	0.136663	-0.46591	0.130589	-0.200986	0.0448389	-0.0437056	0.0933593	-0.00185487	0.0606863	-0.104583	0.022489	-0.0809186	0.0791742	0.169004
77	-0.214046	0.0646357	-0.0915407	0.0151158	0.00209546	0.0681612	0.121687	0.0481911	0.15826	0.0534044	-0.016818	0.0748173	0.0770593	0.144513	0.0571694	0.114616	0.178701	0.0474411	0.0613364	0.102072	-0.0786865	0.0530931	0.0588451	0.0350765	0.242592	0.0712138	0.188637	0.0504894	-0.312715	0.151222	-0.10898	0.140577	-0.182055	0.103953	-0.156593	0.133732	-0.431533	0.121087	-0.197255	0.0454578	-0.004556	0.085359	0.0109739	0.0609189	-0.0716478	0.0205921	-0.0558055	0.0820803	0.211461
78	-0.139071	0.0653384	-0.0454153	0.0121323	0.0462358	0.04402	0.138691	0.0430975	0.147965	0.0402935	-0.00399065	0.0695747	0.0904073	0.152765	0.0641177	0.113851	0.195046	0.0421048	0.0757251	0.0920424	-0.0390809	0.0410683	0.0700418	0.0332148	0.262524	0.0816305	0.190384	0.0483932	-0.24527	0.136693	-0.0728374	0.129708	-0.14149	0.100835	-0.127031	0.13012	-0.398942	0.11103	-0.19416	0.0459999	0.0328952	0.0802012	0.0204112	0.0604048	-0.0405602	0.0171041	-0.0345035	0.0826509	0.250954
79	-0.0704183	0.0659046	-0.00889068	0.0167265	0.078134	0.0262612	0.151211	0.0410535	0.134366	0.0338068	0.00491938	0.0627517	0.0916063	0.159864	0.0681284	0.115111	0.19956	0.0399645	0.0811634	0.0819309	-0.00808054	0.0352933	0.0770786	0.0333892	0.268877	0.0955772	0.189864	0.0466696	-0.180824	0.122676	-0.0480342	0.119888	-0.105062	0.0975197	-0.102338	0.126302	-0.370428	0.10066	-0.19208	0.0469701	0.0653853	0.0785056	0.026995	0.0641572	-0.0153551	0.0125395	-0.0170639	0.0861831	0.277891
80	-0.0138229	0.0590735	0.0209685	0.0217021	0.0991915	0.0114811	0.159497	0.0409634	0.12296	0.0326869	0.00824774	0.054472	0.0883233	0.164928	0.0681625	0.115215	0.191892	0.0323658	0.0804013	0.075444	0.0192196	0.0308637	0.0778531	0.0334681	0.268559	0.106384	0.184919	0.0470418	-0.126782	0.115016	-0.0259037	0.109712	-0.0731419	0.0984339	-0.0812275	0.122223	-0.342781	0.0909088	-0.187781	0.0471798	0.094649	0.0759145	0.0308982	0.0687866	0.00851669	0.00833922	-0.00338426	0.0894088	0.300314
81	0.0333027	0.056438	0.0393789	0.0250381	0.110678	0.0111387	0.160841	0.0427574	0.11545	0.0309531	0.00794298	0.0445147	0.076955	0.164611	0.066482	0.114094	0.171067	0.0281555	0.0729282	0.0696771	0.0321426	0.0310877	0.0753127	0.0340329	0.25991	0.110766	0.175091	0.0469154	-0.081834	0.109578	-0.00930089	0.0978102	-0.0422584	0.0975639	-0.0659575	0.119766	-0.318186	0.0853366	-0.183784	0.0485897	0.11522	0.0729592	0.03086	0.0769654	0.0291743	0.00495725	0.00553177	0.0940122	0.309089
82	0.0672592	0.0478391	0.0505678	0.0279363	0.113096	0.0140131	0.15757	0.0441024	0.113267	0.0301022	0.00554694	0.0339095	0.0645687	0.159088	0.059487	0.107608	0.143492	0.0217968	0.0615934	0.0691407	0.0415624	0.0322773	0.0682036	0.0327545	0.247548	0.111412	0.15809	0.0492633	-0.0527824	0.108589	0.00301775	0.0848246	-0.0145641	0.0927162	-0.0542846	0.116236	-0.29593	0.0810161	-0.1808	0.0464086	0.129644	0.0674443	0.0250752	0.0842197	0.0476022	0.00507244	0.0122142	0.0994828	0.312888
83	0.0901214	0.0417808	0.0525683	0.0255997	0.1114	0.0178988	0.148203	0.0437288	0.11172	0.032192	0.00380267	0.0240703	0.053095	0.153848	0.0512937	0.100562	0.109011	0.0189544	0.048431	0.069566	0.0366112	0.0333776	0.0592918	0.0318787	0.227973	0.106301	0.136185	0.0488614	-0.0323271	0.108181	0.0117278	0.0715018	0.00928176	0.0855492	-0.045761	0.110164	-0.276152	0.0801568	-0.181453	0.0443023	0.134952	0.0628062	0.0147904	0.0899688	0.0621295	0.00681979	0.0145379	0.103781	0.304648
84	0.0969548	0.0345941	0.0493097	0.025266	0.103687	0.0191485	0.137063	0.0415866	0.108461	0.0379971	0.00254909	0.0191726	0.0372247	0.152847	0.0391526	0.0914617	0.0781337	0.0181145	0.0331579	0.0708714	0.0264118	0.0375298	0.048037	0.0292614	0.205106	0.10239	0.111784	0.0486036	-0.0226654	0.104344	0.0117186	0.0623544	0.0252248	0.0763984	-0.0384689	0.100685	-0.263142	0.0800016	-0.185243	0.0368662	0.130948	0.0552727	0.00162709	0.0896426	0.0736925	0.00630783	0.0153468	0.108888	0.290385
85	0.0924579	0.0262775	0.0397499	0.0207511	0.093627	0.0221252	0.124937	0.0368674	0.0996288	0.0493478	0.00131602	0.0183921	0.0217099	0.154451	0.0259216	0.0862137	0.0552523	0.0238574	0.0178777	0.0708809	0.00586476	0.0421309	0.0360558	0.027761	0.176093	0.100233	0.0890182	0.0467474	-0.0149995	0.097287	0.00759511	0.0568268	0.0273461	0.0712419	-0.0343024	0.0889247	-0.253534	0.0806807	-0.193278	0.0305767	0.119942	0.0500625	-0.011251	0.0869899	0.0806523	0.00523291	0.0131808	0.112733	0.266391
86	0.0752999	0.0219826	0.0264183	0.0178123	0.0805913	0.0234393	0.114364	0.0308845	0.0826307	0.0564139	-0.00634096	0.019821	-0.000658332	0.162509	0.0140149	0.0840391	0.0425466	0.0300692	0.0041818	0.068757	-0.0185699	0.0459068	0.0229077	0.0264649	0.145777	0.101123	0.0684305	0.0448168	-0.0111878	0.0861886	-0.00137945	0.0579489	0.0198125	0.0625821	-0.0325571	0.0777564	-0.251754	0.0803042	-0.201517	0.0245843	0.100177	0.0412762	-0.0222146	0.0790367	0.0839904	0.00770511	0.00973338	0.117416	0.234856
87	0.0544949	0.0195336	0.0100103	0.0141739	0.0674465	0.0232133	0.106436	0.0237745	0.0602709	0.0646203	-0.0202231	0.024672	-0.029446	0.165429	0.0016542	0.0836784	0.0404255	0.0350844	-0.00521216	0.0621012	-0.0451273	0.0492447	0.00997353	0.0264469	0.11504	0.106164	0.0544278	0.0416251	-0.00896005	0.0734556	-0.0103327	0.0604532	-0.000604577	0.0560836	-0.037002	0.0718808	-0.25185	0.0788505	-0.208215	0.0262433	0.0774054	0.0359813	-0.0261564	0.0704129	0.0823523	0.00936649	0.00462522	0.120647	0.19826
88	0.0318818	0.0190005	-0.0063747	0.0155741	0.0558408	0.0194718	0.1014	0.0170688	0.0335957	0.0669347	-0.0432622	0.0315589	-0.0579615	0.162025	-0.00733971	0.0835382	0.0440679	0.0356889	-0.00798165	0.0555707	-0.0719327	0.0503139	-0.00257486	0.0257872	0.0879379	0.10866	0.0433311	0.0386301	-0.00906073	0.0607327	-0.0185516	0.0643049	-0.022982	0.0465704	-0.0443913	0.0687279	-0.253012	0.0748989	-0.21214	0.030192	0.0525739	0.0289466	-0.0267887	0.0615602	0.0766034	0.0139151	-0.000212409	0.123561	0.159944
89	0.0153335	0.0225879	-0.0194681	0.0188417	0.0492117	0.015421	0.0990457	0.010006	0.00671128	0.0696011	-0.0716884	0.0338942	-0.089438	0.152611	-0.016874	0.0807131	0.049358	0.0341094	-0.00397788	0.0459066	-0.0903383	0.0497246	-0.0137999	0.0242063	0.0635573	0.110334	0.0370953	0.0344219	-0.0114242	0.0504777	-0.0229394	0.0637683	-0.0463717	0.037222	-0.0560035	0.068851	-0.253916	0.0715966	-0.210761	0.0343249	0.0289944	0.0254849	-0.0190322	0.0537682	0.0665761	0.0154561	-0.00540735	0.124096	0.12
90	0.0043699	0.0287779	-0.0272257	0.024292	0.0485553	0.0170341	0.099669	0.00572299	-0.0175999	0.0687213	-0.10103	0.0350485	-0.114308	0.130041	-0.0244224	0.0761572	0.0524173	0.0314854	0.00497056	0.0398417	-0.105763	0.0490602	-0.0220395	0.0197744	0.0464334	0.104218	0.0327504	0.0299415	-0.0152262	0.042312	-0.0260392	0.0628315	-0.066399	0.0327346	-0.0682582	0.0676519	-0.249364	0.0680742	-0.207159	0.0373654	0.014149	0.0196804	-0.00771532	0.0507538	0.053439	0.0202996	-0.00782425	0.121477	0.0882768
91	0.00161693	0.0329308	-0.0295122	0.026602	0.0540576	0.0243113	0.101704	0.0060379	-0.0381559	0.0687958	-0.1262	0.0304167	-0.129226	0.112414	-0.0320467	0.0697889	0.0506887	0.0269422	0.016252	0.0356207	-0.106881	0.0497944	-0.0280945	0.0171459	0.0311481	0.0929762	0.0297734	0.0241072	-0.0177985	0.0383961	-0.0292198	0.0584253	-0.0849042	0.0300625	-0.0812296	0.0647085	-0.244885	0.0651255	-0.199996	0.0410465	0.00392638	0.0210623	0.0101319	0.0505577	0.0380189	0.0244842	-0.00886074	0.117272	0.0579199
92	0.00246165	0.0347917	-0.025665	0.0295388	0.0606193	0.0282345	0.106288	0.00910699	-0.0554416	0.068651	-0.145637	0.027813	-0.138074	0.0923479	-0.0378712	0.0615701	0.0421863	0.0281956	0.029401	0.0319281	-0.104683	0.0541097	-0.030098	0.0181741	0.0201382	0.0773756	0.0292864	0.0156965	-0.0188071	0.0381252	-0.0325554	0.0543621	-0.104727	0.0325976	-0.0925459	0.0587521	-0.237574	0.0626174	-0.190886	0.04422	0.00736214	0.02682	0.030064	0.0527607	0.0234713	0.0290864	-0.00675922	0.109751	0.035822
93	0.00571194	0.0319787	-0.0196923	0.0317564	0.0660698	0.0248678	0.110683	0.0118835	-0.0708094	0.0696474	-0.155723	0.0274904	-0.132482	0.0844944	-0.0411664	0.0522377	0.0256585	0.0286853	0.0437493	0.0295271	-0.0974708	0.0627307	-0.0300691	0.0227122	0.0110127	0.0604057	0.029593	0.00699176	-0.0177639	0.0431756	-0.0370236	0.0502162	-0.12418	0.0338393	-0.103193	0.0516878	-0.232349	0.0585467	-0.178888	0.0481166	0.0154392	0.0370845	0.0530038	0.0548653	0.00863246	0.031544	-0.00209339	0.103784	0.0193445
94	0.00472052	0.0254044	-0.0105923	0.0345975	0.0597822	0.0143124	0.116305	0.0131273	-0.0855183	0.0729908	-0.16181	0.0315605	-0.121871	0.0826038	-0.0388306	0.0356461	0.00172227	0.0347462	0.0668881	0.0144438	-0.0901848	0.0710149	-0.0273852	0.0272502	0.00112758	0.0456728	0.0336596	0.00898492	-0.014726	0.0431414	-0.0397471	0.0469383	-0.146772	0.0334453	-0.108926	0.0471376	-0.233366	0.0550481	-0.161697	0.0508535	0.0310535	0.0470003	0.0744534	0.0576984	-0.00321351	0.0330919	0.00342648	0.0979017	0.00705308
95	0.00299147	0.0194481	0.000735908	0.0354934	0.0485225	0.0135226	0.117777	0.0124408	-0.10201	0.0750121	-0.159668	0.0335581	-0.108221	0.0866036	-0.0359295	0.0203278	-0.0134511	0.0289565	0.0935328	0.00999664	-0.0874081	0.0748137	-0.0231698	0.0300375	-0.00684519	0.0390576	0.0428752	0.0205429	-0.0121305	0.0430271	-0.0416407	0.0453162	-0.165216	0.0350893	-0.112146	0.0443736	-0.236185	0.0515886	-0.141777	0.0582129	0.0476704	0.0544512	0.0950056	0.0612117	-0.0131227	0.0324061	0.0114067	0.0944564	0.00155303
96	-0.00316123	0.0286231	0.0194741	0.0320852	0.0276996	0.0180218	0.116672	0.0124663	-0.118509	0.0769502	-0.15594	0.035718	-0.093085	0.0940184	-0.0336201	0.0103793	-0.0209244	0.0507334	0.119028	0.0150995	-0.0841657	0.076962	-0.0179692	0.0314624	-0.0171034	0.0373568	0.0624257	0.0244447	-0.0129884	0.038774	-0.037007	0.051057	-0.179379	0.0397899	-0.107263	0.0454522	-0.245406	0.055612	-0.116179	0.0734668	0.0649591	0.0582401	0.108044	0.0673936	-0.0214983	0.0327263	0.0186093	0.0921787	-0.00133709
97	0.00251733	0.0350657	0.0400775	0.0304653	0.0232024	0.0110289	0.118062	0.0110447	-0.133124	0.0692825	-0.138574	0.0398166	-0.0921644	0.0990965	-0.0319604	0.0165428	0.000381703	0.0577643	0.14397	0.0111455	-0.0809426	0.075311	-0.0113178	0.0316851	-0.0180222	0.032719	0.0796411	0.0262067	-0.0184876	0.0366831	-0.0246153	0.0554384	-0.184905	0.0469409	-0.0990413	0.0479807	-0.24922	0.0657476	-0.0930564	0.0851589	0.0806511	0.0543874	0.118123	0.0680567	-0.0271399	0.0311076	0.0287763	0.0883982	0.0172592
98	0.02342	0.0347203	0.0624511	0.0298866	0.0271825	0.0214886	0.120498	0.0134398	-0.146588	0.0560989	-0.118801	0.0507819	-0.0940922	0.104939	-0.030743	0.0279448	0.0316792	0.0628828	0.165499	0.0149237	-0.0774033	0.0723572	-0.00433016	0.0314083	-0.0141799	0.0298231	0.0943005	0.0257844	-0.0274377	0.0360656	-0.004472	0.056119	-0.184564	0.0526211	-0.0842874	0.0464465	-0.250221	0.077708	-0.0764319	0.0864103	0.0956712	0.0468097	0.128228	0.0635303	-0.0329346	0.029843	0.0392924	0.0845479	0.0450853
99	0.0292564	0.0348234	0.0681557	0.0291376	0.0269997	0.0276254	0.12098	0.0145385	-0.148129	0.0540716	-0.1171	0.0527853	-0.0940122	0.10569	-0.0298974	0.0284247	0.0363599	0.064787	0.168562	0.0158193	-0.0769987	0.0715156	-0.00337065	0.0312821	-0.0129395	0.0306139	0.0978017	0.0258144	-0.029834	0.0362552	0.00100485	0.0565625	-0.184772	0.0537318	-0.0795264	0.0444176	-0.251404	0.0814041	-0.0721667	0.0876587	0.0980217	0.045344	0.130345	0.0615653	-0.0331563	0.0297803	0.0400725	0.0840204	0.0498803
100	0.0292564	0.0348234	0.0681557	0.0291376	0.0269997	0.0276254	0.12098	0.0145385	-0.148129	0.0540716	-0.1171	0.0527853	-0.0940122	0.10569	-0.0298974	0.0284247	0.0363599	0.064787	0.168562	0.0158193	-0.0769987	0.0715156	-0.00337065	0.0312821	-0.0129395	0.0306139	0.0978017	0.0258144	-0.029834	0.0362552	0.00100485	0.0565625	-0.184772	0.0537318	-0.0795264	0.0444176	-0.251404	0.0814041	-0.0721667	0.0876587	0.0980217	0.045344	0.130345	0.0615653	-0.0331563	0.0297803	0.0400725	0.0840204	0.0498803
[truncated: 19 more columns]

## Sheet: knee_add
	s01				s02				s03				s04				s07				s08				s09				s10				s11				s12				s14				s15				s16
	boot		shoe		boot		shoe		boot		shoe		boot		shoe		boot		shoe		boot		shoe		boot		shoe		boot		shoe		boot		shoe		boot		shoe		boot		shoe		boot		shoe		boot
	mean	std	mean	std	mean	std	mean	std	mean	std	mean	std	mean	std	mean	std	mean	std	mean	std	mean	std	mean	std	mean	std	mean	std	mean	std	mean	std	mean	std	mean	std	mean	std	mean	std	mean	std	mean	std	mean	std	mean	std	mean
0	-0.0656977	0.0131854	0.0450354	0.0279529	-0.0259679	0.0420831	0.0114773	0.0884011	0.0900912	0.151604	-0.0303925	0.197285	0.107272	0.0574704	0.0112054	0.0303577	0.0445769	0.0590825	0.0346876	0.0612886	-0.102264	0.107724	0.043638	0.0518328	-0.0710588	0.0624677	0.0179266	0.0400442	0.0301352	0.0941416	0.0451452	0.0719127	-0.0225114	0.090454	-0.0464874	0.0678131	0.0145586	0.0447132	-0.00827212	0.0427951	0.0865188	0.0575159	0.139784	0.0640992	0.0404368	0.0570479	0.0177005	0.12264	-0.0662971
1	-0.0743617	0.0133421	0.0237364	0.034887	-0.0742481	0.0449784	0.00661973	0.102555	0.0544964	0.156608	-0.0839402	0.16627	0.105888	0.0406876	-0.0218052	0.0246125	0.0287781	0.0818098	0.0132501	0.0469707	-0.150057	0.129974	0.00143766	0.062438	-0.129564	0.0674101	-0.0552553	0.0543735	-0.0150163	0.0932583	0.00187477	0.0683431	-0.0530652	0.0815465	-0.100661	0.0647863	0.0114359	0.0477931	-0.0232143	0.0551225	0.0730083	0.0584642	0.112619	0.0543549	0.0229732	0.064414	-0.0308066	0.132864	-0.121927
2	-0.086204	0.0219917	-0.00244645	0.043898	-0.122702	0.0514783	0.00074549	0.1178	0.0223152	0.155157	-0.136719	0.133907	0.101625	0.0336719	-0.0570423	0.0250347	0.0229718	0.11641	-0.00147635	0.0700049	-0.192488	0.158088	-0.0407961	0.0786618	-0.185451	0.0707706	-0.121924	0.0632023	-0.0614604	0.0924462	-0.0397952	0.0643251	-0.0776693	0.0726106	-0.139335	0.0551919	0.00515504	0.0555918	-0.033982	0.0692774	0.0566437	0.0683875	0.0823015	0.049632	0.00552753	0.0722906	-0.0797934	0.145287	-0.172201
3	-0.106042	0.0339617	-0.0417771	0.0551718	-0.174976	0.0673838	-0.0309651	0.0893104	-0.00448817	0.107059	-0.164487	0.0694353	0.0714386	0.0361651	-0.107373	0.028958	0.0682494	0.129476	0.0117631	0.0950001	-0.221201	0.195778	-0.0863746	0.0908841	-0.229374	0.0598114	-0.169441	0.0497493	-0.110035	0.0897987	-0.0775666	0.0534394	-0.0803627	0.0702812	-0.147933	0.0429693	-0.0116742	0.069445	-0.0347374	0.08639	0.0272191	0.0754877	0.0423319	0.0514495	-0.0215956	0.0889652	-0.13184	0.157843	-0.189843
4	-0.135964	0.0419943	-0.0869394	0.0658335	-0.235086	0.0827823	-0.054149	0.0601632	-0.0238893	0.055171	-0.18916	0.0138106	0.0378927	0.0521649	-0.161498	0.0304095	0.116779	0.133523	0.0296333	0.112932	-0.242034	0.23747	-0.120905	0.101248	-0.272286	0.0536897	-0.198433	0.0365158	-0.159318	0.0879176	-0.114531	0.0391365	-0.0836946	0.0860348	-0.137974	0.0360541	-0.0332092	0.091494	-0.0310163	0.10834	-0.00881229	0.0810423	-0.00343365	0.0571886	-0.0469808	0.108398	-0.182473	0.171044	-0.201055
5	-0.17349	0.0505468	-0.137641	0.0751226	-0.304211	0.100356	-0.0930793	0.0716978	-0.0297665	0.0449061	-0.205205	0.0352242	-0.01058	0.0665898	-0.219534	0.0309671	0.160535	0.109124	0.0528069	0.112088	-0.245756	0.273144	-0.133539	0.107984	-0.307215	0.0546265	-0.208321	0.0253165	-0.209311	0.08704	-0.15131	0.0231874	-0.0861627	0.111812	-0.116695	0.0493165	-0.0606977	0.119935	-0.0235943	0.133951	-0.0569095	0.0763246	-0.0558446	0.0674993	-0.0740047	0.138168	-0.222294	0.189357	-0.191033
6	-0.221577	0.0486025	-0.173567	0.0792461	-0.375759	0.102415	-0.131749	0.16253	-0.0388212	0.0949762	-0.2173	0.0646554	-0.0613925	0.0812065	-0.277853	0.0322733	0.178818	0.108577	0.0659613	0.098613	-0.249979	0.292323	-0.127753	0.121452	-0.342703	0.0601945	-0.216512	0.0265909	-0.256942	0.0814598	-0.187039	0.0144131	-0.103638	0.13281	-0.0991016	0.0862454	-0.0892839	0.150415	-0.0177571	0.162468	-0.113137	0.0660168	-0.114122	0.0795657	-0.101146	0.170076	-0.256682	0.202155	-0.185802
7	-0.273229	0.0500994	-0.2046	0.0826505	-0.440211	0.0908704	-0.178259	0.26125	-0.0486239	0.142109	-0.23466	0.0593163	-0.11816	0.0908559	-0.333179	0.039413	0.161006	0.108762	0.0732481	0.0837138	-0.239428	0.289716	-0.10137	0.137903	-0.371379	0.0671615	-0.222779	0.041255	-0.304795	0.0747804	-0.221168	0.0258769	-0.126227	0.150266	-0.0932266	0.14908	-0.122157	0.186668	-0.0133646	0.191059	-0.177762	0.0547129	-0.174046	0.0921574	-0.130914	0.205323	-0.282414	0.223731	-0.185411
8	-0.325505	0.0544735	-0.219502	0.0827372	-0.487657	0.0653345	-0.278114	0.334007	-0.082331	0.155374	-0.251871	0.0537669	-0.172052	0.0947729	-0.377206	0.0456897	0.107585	0.119092	0.0627614	0.061393	-0.237564	0.268966	-0.0723328	0.148698	-0.396981	0.0757152	-0.246905	0.0554759	-0.339405	0.0604457	-0.246859	0.0404163	-0.159473	0.160967	-0.098755	0.213847	-0.164906	0.222355	-0.0212246	0.207377	-0.244028	0.0511243	-0.231999	0.0973917	-0.164473	0.237257	-0.305161	0.246167	-0.200492
9	-0.374311	0.0631397	-0.248799	0.0958232	-0.514545	0.037577	-0.370971	0.332088	-0.124912	0.156619	-0.272119	0.0520676	-0.221545	0.0931899	-0.416026	0.0472887	0.0362879	0.119306	0.0448152	0.0521023	-0.242737	0.236148	-0.0407908	0.159562	-0.418113	0.0886455	-0.271112	0.0648833	-0.371395	0.0605215	-0.265273	0.0532697	-0.188626	0.17901	-0.110308	0.28459	-0.216528	0.259755	-0.0374343	0.212528	-0.313303	0.0500903	-0.282728	0.10314	-0.194875	0.261864	-0.32737	0.288304	-0.231575
10	-0.412909	0.0702055	-0.308847	0.105748	-0.525986	0.0293889	-0.522913	0.291551	-0.196648	0.124125	-0.294325	0.0636541	-0.263231	0.0864412	-0.439426	0.0479846	-0.0399707	0.110601	0.00153507	0.0510277	-0.270441	0.205862	-0.0350085	0.143879	-0.429532	0.0955327	-0.322921	0.0449968	-0.395894	0.0715094	-0.273147	0.0628396	-0.209736	0.20181	-0.121069	0.337297	-0.284262	0.283536	-0.0709976	0.196627	-0.377963	0.0407133	-0.326063	0.1034	-0.227015	0.284185	-0.360459	0.343432	-0.28571
11	-0.433964	0.067623	-0.406075	0.139147	-0.514679	0.026546	-0.646031	0.221676	-0.268409	0.0908489	-0.307343	0.0785945	-0.298413	0.0787374	-0.460524	0.049113	-0.1105	0.109737	-0.0512256	0.0304597	-0.335663	0.191127	-0.0393013	0.12742	-0.439657	0.0981362	-0.376624	0.0645693	-0.431354	0.090504	-0.277213	0.0595354	-0.221002	0.224656	-0.131509	0.3698	-0.354611	0.297856	-0.110328	0.177061	-0.443779	0.0263574	-0.352928	0.0989499	-0.254319	0.302555	-0.394564	0.383154	-0.35641
12	-0.440994	0.0668863	-0.539067	0.146544	-0.517795	0.0778342	-0.728162	0.142844	-0.351041	0.0691001	-0.319196	0.0848279	-0.328593	0.0719014	-0.479696	0.0449104	-0.156655	0.102126	-0.141954	0.0560267	-0.433308	0.19055	-0.0760529	0.0838893	-0.450404	0.0926101	-0.442923	0.116651	-0.472226	0.12957	-0.285429	0.0503113	-0.238716	0.230362	-0.139473	0.361464	-0.438147	0.287205	-0.154936	0.161318	-0.501506	0.0268707	-0.375695	0.0826176	-0.275911	0.331295	-0.440558	0.424356	-0.447958
13	-0.439675	0.0689999	-0.651687	0.133791	-0.543627	0.142399	-0.767652	0.169143	-0.424892	0.0702173	-0.324677	0.0882395	-0.355699	0.0677371	-0.503406	0.0487835	-0.208661	0.0892467	-0.238761	0.109475	-0.562394	0.209994	-0.116782	0.037463	-0.477556	0.0774664	-0.518017	0.128612	-0.53959	0.190445	-0.315115	0.0241982	-0.258351	0.229016	-0.169613	0.324418	-0.518973	0.267468	-0.198566	0.169778	-0.557004	0.0463387	-0.38824	0.0539037	-0.300042	0.37037	-0.482826	0.426665	-0.543047
14	-0.45079	0.0636903	-0.739201	0.10762	-0.612399	0.195849	-0.714741	0.179492	-0.501906	0.0609245	-0.341582	0.0844625	-0.381328	0.0661392	-0.537288	0.075891	-0.259618	0.0810867	-0.348307	0.16393	-0.689734	0.249768	-0.174762	0.0475715	-0.533007	0.0933825	-0.580717	0.109673	-0.617435	0.268675	-0.367906	0.0186681	-0.314381	0.206392	-0.221064	0.290239	-0.600483	0.245441	-0.248349	0.183007	-0.600307	0.0574758	-0.404918	0.0444489	-0.321062	0.419163	-0.514855	0.417928	-0.640718
15	-0.483374	0.0659941	-0.744357	0.0900368	-0.731754	0.189112	-0.637796	0.130713	-0.574653	0.0425106	-0.385019	0.0761071	-0.402594	0.0689603	-0.569294	0.133862	-0.346061	0.124913	-0.457052	0.170684	-0.786921	0.270939	-0.222876	0.128803	-0.614895	0.12262	-0.630346	0.0601582	-0.69496	0.288377	-0.450297	0.0271074	-0.404545	0.210564	-0.31746	0.311005	-0.679652	0.227017	-0.311603	0.215644	-0.640762	0.0718399	-0.437507	0.0677045	-0.347465	0.455274	-0.553113	0.404841	-0.721195
16	-0.562862	0.0458395	-0.709751	0.0984073	-0.882378	0.144642	-0.548236	0.05949	-0.646592	0.0384418	-0.473448	0.0884627	-0.427217	0.087427	-0.618977	0.18792	-0.464483	0.149053	-0.552464	0.139896	-0.844099	0.303653	-0.271081	0.19875	-0.716514	0.169029	-0.649027	0.0954393	-0.772762	0.282561	-0.547371	0.0394085	-0.511439	0.21062	-0.443769	0.346418	-0.750741	0.224037	-0.389299	0.25047	-0.674611	0.106009	-0.496815	0.077212	-0.382381	0.473471	-0.58342	0.389149	-0.783829
17	-0.65979	0.0493114	-0.618127	0.0825578	-1.0392	0.073673	-0.510357	0.117409	-0.725499	0.0860126	-0.600961	0.101525	-0.449199	0.115173	-0.649675	0.220226	-0.597389	0.157699	-0.64385	0.0921325	-0.848749	0.293194	-0.311882	0.262399	-0.791504	0.177355	-0.667942	0.129764	-0.827131	0.214898	-0.64983	0.0745835	-0.631555	0.244488	-0.564415	0.397685	-0.816041	0.222506	-0.481158	0.27737	-0.715455	0.153085	-0.579104	0.0771191	-0.425838	0.45454	-0.640467	0.386565	-0.829139
18	-0.777995	0.0934257	-0.57356	0.0434377	-1.15385	0.0547596	-0.536739	0.222842	-0.777951	0.108263	-0.757514	0.113406	-0.490008	0.183835	-0.711852	0.250728	-0.735368	0.132328	-0.723286	0.0653623	-0.837764	0.279688	-0.360413	0.270191	-0.851122	0.168248	-0.657296	0.115187	-0.868797	0.142164	-0.730823	0.120776	-0.718786	0.278315	-0.64374	0.382637	-0.874185	0.226137	-0.556739	0.278231	-0.767233	0.204842	-0.694361	0.0737485	-0.480627	0.408721	-0.711746	0.398008	-0.855787
19	-0.882629	0.159032	-0.58699	0.0594825	-1.24119	0.0516004	-0.63584	0.256205	-0.835053	0.112179	-0.899739	0.119604	-0.545031	0.250017	-0.77996	0.262004	-0.823724	0.0867166	-0.812515	0.0578923	-0.821753	0.269102	-0.407507	0.26649	-0.858407	0.125303	-0.679437	0.0399616	-0.892704	0.0813304	-0.800103	0.16323	-0.762617	0.31278	-0.675801	0.342129	-0.928354	0.231178	-0.618776	0.263161	-0.836142	0.213606	-0.804772	0.104238	-0.54678	0.360059	-0.796611	0.414697	-0.884218
20	-0.96188	0.194914	-0.676204	0.106321	-1.26248	0.0833785	-0.785193	0.260903	-0.864826	0.105228	-0.991135	0.112757	-0.617453	0.323877	-0.882533	0.256013	-0.884207	0.107047	-0.876882	0.0213712	-0.803957	0.268495	-0.459264	0.239152	-0.849275	0.0902379	-0.714284	0.0484844	-0.912369	0.0729004	-0.833228	0.146874	-0.752352	0.296491	-0.661413	0.277333	-0.982658	0.234595	-0.638226	0.220769	-0.917888	0.193853	-0.899267	0.123398	-0.617275	0.313367	-0.889315	0.437898	-0.906697
21	-1.01922	0.208005	-0.820929	0.116077	-1.26612	0.117726	-0.940783	0.180401	-0.871843	0.0970521	-1.02766	0.1069	-0.707265	0.366546	-1.00766	0.23279	-0.886692	0.101733	-0.9454	0.0383293	-0.811852	0.288502	-0.497935	0.21434	-0.863559	0.0725826	-0.768219	0.117716	-0.920673	0.0958095	-0.863916	0.12048	-0.713834	0.259192	-0.646777	0.237436	-1.03772	0.244799	-0.64599	0.183462	-0.996472	0.140867	-0.9552	0.122451	-0.683663	0.317527	-0.955008	0.447432	-0.938617
22	-1.04629	0.167092	-0.972249	0.116803	-1.25238	0.146207	-1.07665	0.117237	-0.879847	0.0965404	-1.00333	0.0950323	-0.785431	0.362411	-1.13334	0.184542	-0.887337	0.0993805	-0.984516	0.0829907	-0.814243	0.303493	-0.517624	0.212106	-0.885862	0.0657489	-0.842303	0.137094	-0.934709	0.130745	-0.887605	0.0774016	-0.670882	0.208884	-0.648287	0.228131	-1.08845	0.249205	-0.64218	0.178165	-1.06409	0.0862365	-0.977399	0.0972853	-0.750019	0.344496	-1.00487	0.447672	-0.97108
23	-1.07014	0.116974	-1.06819	0.0812256	-1.26105	0.148581	-1.16369	0.07493	-0.86207	0.0709503	-0.967471	0.0782078	-0.843394	0.319522	-1.24032	0.153209	-0.889664	0.0778398	-1.01556	0.103064	-0.8324	0.312703	-0.51741	0.218246	-0.960043	0.0799508	-0.917968	0.128612	-0.955835	0.157111	-0.921858	0.0609944	-0.641063	0.168174	-0.681996	0.271449	-1.13205	0.257126	-0.665501	0.191843	-1.10135	0.0702439	-0.978368	0.0766286	-0.798126	0.406145	-1.02061	0.437132	-1.00636
24	-1.07597	0.0717845	-1.10552	0.0769914	-1.28582	0.14283	-1.20465	0.0848966	-0.865967	0.0757075	-0.937361	0.0566824	-0.875141	0.243283	-1.29563	0.110782	-0.916957	0.0904185	-1.03092	0.0988522	-0.856336	0.312529	-0.499291	0.224048	-1.04626	0.0945987	-0.993817	0.0993948	-0.986325	0.162089	-0.961561	0.060919	-0.651017	0.175106	-0.719655	0.31975	-1.16734	0.259218	-0.699925	0.21673	-1.11965	0.075241	-0.974385	0.0696231	-0.842814	0.476502	-1.01901	0.421492	-1.04105
25	-1.10079	0.0573601	-1.10683	0.0897326	-1.33405	0.117422	-1.22862	0.0648231	-0.873257	0.126095	-0.942831	0.0515282	-0.867493	0.168703	-1.31527	0.0969313	-0.966199	0.107878	-1.04583	0.0720242	-0.883677	0.308215	-0.475062	0.219637	-1.14015	0.121804	-1.05839	0.0769271	-1.04063	0.150533	-1.00639	0.0852975	-0.671237	0.196703	-0.761002	0.344845	-1.19821	0.262339	-0.753753	0.236297	-1.13031	0.124787	-0.99591	0.0544471	-0.868208	0.525562	-1.01332	0.411213	-1.07344
26	-1.11774	0.0611334	-1.09632	0.0834224	-1.38912	0.0965008	-1.24445	0.0584371	-0.908626	0.160004	-0.980288	0.0538178	-0.855671	0.117034	-1.28671	0.0781389	-1.02588	0.122942	-1.06991	0.0504106	-0.917541	0.301023	-0.457092	0.196217	-1.22288	0.134342	-1.11267	0.0596523	-1.10242	0.133157	-1.04721	0.112621	-0.704506	0.237872	-0.781314	0.348036	-1.23123	0.270096	-0.805561	0.260546	-1.15222	0.163888	-1.03392	0.0424408	-0.887357	0.557298	-1.00652	0.404449	-1.10449
27	-1.15214	0.0896543	-1.10316	0.0751211	-1.43778	0.0771445	-1.26947	0.0523582	-0.961084	0.160774	-1.03168	0.0682868	-0.846444	0.10015	-1.26634	0.072146	-1.08634	0.130459	-1.09357	0.0375575	-0.946487	0.291949	-0.453761	0.183312	-1.28607	0.14372	-1.15326	0.0588051	-1.17127	0.115024	-1.0766	0.128237	-0.729531	0.266172	-0.795447	0.345501	-1.26847	0.278988	-0.850043	0.281142	-1.18973	0.196058	-1.09067	0.063843	-0.895816	0.557141	-1.01043	0.405667	-1.12948
28	-1.18696	0.112992	-1.15146	0.0721361	-1.46869	0.064184	-1.3048	0.0504818	-1.02679	0.127754	-1.0863	0.080578	-0.853245	0.110314	-1.25156	0.0788644	-1.13684	0.139263	-1.13053	0.0292605	-0.971384	0.280481	-0.459911	0.173668	-1.32005	0.142048	-1.17971	0.0755917	-1.23513	0.104198	-1.10288	0.134229	-0.74997	0.288931	-0.801035	0.348559	-1.31015	0.296232	-0.879024	0.298514	-1.25398	0.200802	-1.14996	0.0884395	-0.902175	0.538513	-1.01901	0.411597	-1.15672
29	-1.23014	0.119812	-1.20695	0.0695774	-1.48712	0.0553354	-1.33194	0.043552	-1.09846	0.0835101	-1.12921	0.0869223	-0.887385	0.137501	-1.26832	0.0870881	-1.18042	0.152009	-1.16755	0.029399	-0.993603	0.266174	-0.479498	0.182978	-1.34002	0.138935	-1.19886	0.0966655	-1.28353	0.0928074	-1.12441	0.130401	-0.763507	0.292806	-0.808278	0.356999	-1.34976	0.312308	-0.902805	0.313622	-1.32069	0.18527	-1.20726	0.111792	-0.907559	0.517028	-1.02985	0.420553	-1.18194
30	-1.27159	0.115619	-1.26272	0.0654536	-1.49478	0.0476471	-1.351	0.0489179	-1.14898	0.0531544	-1.16144	0.0874081	-0.929094	0.174752	-1.30876	0.108467	-1.21285	0.168424	-1.20097	0.0322375	-1.0135	0.251817	-0.501016	0.198031	-1.33482	0.130505	-1.20935	0.114022	-1.32232	0.085771	-1.15365	0.129165	-0.775697	0.295322	-0.812397	0.362702	-1.38679	0.329562	-0.920717	0.326249	-1.38504	0.169337	-1.25126	0.119737	-0.915699	0.498303	-1.04074	0.431723	-1.21142
31	-1.31057	0.108231	-1.30173	0.0594943	-1.50526	0.0435531	-1.35716	0.0557337	-1.1932	0.0288946	-1.18947	0.0753686	-0.978152	0.184191	-1.35382	0.129185	-1.24188	0.180953	-1.23153	0.0376377	-1.03449	0.248689	-0.520851	0.215088	-1.32652	0.121381	-1.22095	0.123177	-1.34846	0.0730695	-1.18562	0.129828	-0.785746	0.296677	-0.813011	0.365839	-1.41343	0.330685	-0.941785	0.336169	-1.43476	0.145757	-1.28813	0.126956	-0.926132	0.491225	-1.05141	0.443316	-1.24392
32	-1.34848	0.108241	-1.32809	0.0549485	-1.52019	0.0377752	-1.35262	0.0549589	-1.2153	0.0326662	-1.21412	0.061681	-1.02079	0.18526	-1.40787	0.13789	-1.26415	0.195629	-1.24183	0.0374358	-1.05501	0.253046	-0.538544	0.230696	-1.31394	0.111296	-1.22864	0.121955	-1.37286	0.0658535	-1.22406	0.134403	-0.791765	0.296941	-0.809232	0.360121	-1.43629	0.328084	-0.961952	0.341912	-1.46549	0.133273	-1.31592	0.138308	-0.938349	0.496663	-1.06201	0.453696	-1.27336
33	-1.38089	0.11233	-1.34195	0.0509224	-1.54756	0.0309124	-1.35632	0.0302328	-1.23207	0.0458278	-1.23762	0.0535576	-1.05598	0.164653	-1.44707	0.132148	-1.27313	0.197521	-1.24474	0.0377438	-1.07443	0.276305	-0.549561	0.235395	-1.30566	0.10334	-1.24031	0.115045	-1.39507	0.0647299	-1.26093	0.138061	-0.790676	0.29603	-0.800863	0.35118	-1.45605	0.317117	-0.983264	0.343917	-1.48687	0.114529	-1.33787	0.148272	-0.951498	0.506779	-1.07681	0.460487	-1.30293
34	-1.41089	0.119393	-1.35322	0.0474513	-1.57798	0.0253217	-1.36624	0.0236559	-1.2428	0.0592849	-1.2597	0.0485351	-1.08519	0.13971	-1.48344	0.126769	-1.27561	0.200652	-1.23016	0.0331217	-1.08836	0.306896	-0.559333	0.238449	-1.30782	0.098531	-1.25149	0.106472	-1.41857	0.0659864	-1.2937	0.135635	-0.783618	0.291074	-0.793199	0.339227	-1.47471	0.305865	-0.99822	0.341946	-1.50284	0.0958583	-1.35356	0.15994	-0.964705	0.517919	-1.09234	0.462858	-1.32218
35	-1.43778	0.124888	-1.36196	0.0487959	-1.61175	0.0243891	-1.38763	0.0461624	-1.25572	0.0652013	-1.2681	0.0499846	-1.11054	0.119758	-1.5041	0.115897	-1.26043	0.197225	-1.21229	0.0309748	-1.09582	0.340595	-0.566921	0.238916	-1.31754	0.0970188	-1.26581	0.09756	-1.44026	0.0684996	-1.3198	0.134298	-0.770912	0.285246	-0.787344	0.328577	-1.48958	0.293012	-1.00785	0.336313	-1.51918	0.0811984	-1.36076	0.162912	-0.980174	0.530482	-1.11123	0.460374	-1.33824
36	-1.46106	0.127766	-1.36893	0.0501857	-1.6431	0.0314578	-1.41812	0.068158	-1.26411	0.0671572	-1.26951	0.0510858	-1.1329	0.0982344	-1.51967	0.110169	-1.24373	0.195599	-1.19098	0.0316983	-1.10081	0.369807	-0.573234	0.23867	-1.33811	0.0993311	-1.28032	0.0920295	-1.46143	0.0706955	-1.33996	0.132512	-0.755614	0.280066	-0.783177	0.321391	-1.50058	0.28504	-1.00585	0.333349	-1.53538	0.0705679	-1.36334	0.16056	-0.994661	0.541035	-1.12706	0.452026	-1.3436
37	-1.48117	0.128126	-1.3724	0.0509845	-1.66558	0.0316891	-1.44587	0.0787187	-1.2706	0.0668002	-1.25387	0.0556325	-1.15018	0.0832414	-1.51852	0.10399	-1.22345	0.195683	-1.17577	0.0371362	-1.09469	0.383842	-0.58012	0.241853	-1.36192	0.104199	-1.29565	0.0898044	-1.48161	0.0742264	-1.3539	0.133654	-0.739466	0.275784	-0.777055	0.318943	-1.50323	0.274825	-0.996367	0.326226	-1.54839	0.0712408	-1.36137	0.153648	-1.00916	0.555832	-1.14043	0.443297	-1.34541
38	-1.49558	0.128303	-1.37333	0.0486133	-1.68053	0.0316634	-1.46938	0.0736155	-1.26764	0.0631167	-1.23001	0.0624738	-1.16353	0.0668675	-1.51149	0.104854	-1.2083	0.197634	-1.16572	0.0413302	-1.08812	0.391517	-0.582513	0.240239	-1.38746	0.111144	-1.30834	0.0900343	-1.49929	0.0802175	-1.36196	0.135732	-0.723707	0.273831	-0.76764	0.319554	-1.49866	0.269558	-0.978728	0.320293	-1.55842	0.0771538	-1.36	0.147293	-1.02234	0.572965	-1.14764	0.429678	-1.33774
39	-1.50524	0.125527	-1.37174	0.0431453	-1.68134	0.025258	-1.47833	0.0601119	-1.253	0.0630929	-1.19917	0.0679099	-1.16813	0.0562021	-1.49261	0.105974	-1.19865	0.200556	-1.15945	0.045122	-1.06931	0.380439	-0.582968	0.240636	-1.40614	0.116179	-1.31641	0.0880482	-1.51491	0.0855609	-1.36594	0.136566	-0.70823	0.271044	-0.752497	0.322169	-1.48771	0.263037	-0.955864	0.311417	-1.56239	0.0877804	-1.35846	0.145354	-1.02972	0.592375	-1.1477	0.419867	-1.32506
40	-1.51001	0.121663	-1.36439	0.0346142	-1.66851	0.0366787	-1.47814	0.0425333	-1.22724	0.0564379	-1.16649	0.0686929	-1.17014	0.0499117	-1.4664	0.107805	-1.1919	0.210051	-1.15439	0.0474073	-1.04906	0.368468	-0.577133	0.23668	-1.41734	0.12379	-1.31653	0.084294	-1.5239	0.0928209	-1.36451	0.138305	-0.693021	0.266944	-0.732484	0.325585	-1.47472	0.257686	-0.930421	0.301832	-1.56475	0.0992557	-1.36337	0.152915	-1.0376	0.60961	-1.14344	0.407472	-1.3076
41	-1.50832	0.115297	-1.35357	0.0256212	-1.64295	0.0553849	-1.462	0.0302429	-1.19117	0.0458283	-1.13597	0.0649813	-1.16487	0.0512373	-1.4357	0.108423	-1.18928	0.221965	-1.14029	0.0465641	-1.01835	0.345067	-0.567498	0.232477	-1.41447	0.123812	-1.31032	0.0768582	-1.52694	0.0962572	-1.36227	0.138619	-0.676359	0.259466	-0.710635	0.32855	-1.46113	0.253565	-0.904687	0.292399	-1.56801	0.105304	-1.36936	0.164371	-1.04175	0.619745	-1.13199	0.399697	-1.28476
42	-1.50088	0.106716	-1.33372	0.0155432	-1.60563	0.0693341	-1.44203	0.0210827	-1.1518	0.0338723	-1.10719	0.0588723	-1.1584	0.059694	-1.39653	0.103447	-1.1799	0.235614	-1.11945	0.0488123	-0.986415	0.323542	-0.553885	0.227055	-1.40438	0.125757	-1.2942	0.0698058	-1.5251	0.0990396	-1.35794	0.138235	-0.657121	0.250738	-0.687623	0.333271	-1.44857	0.249261	-0.880425	0.283832	-1.57327	0.110022	-1.37841	0.177893	-1.04794	0.620548	-1.11962	0.391913	-1.26264
43	-1.48671	0.0987637	-1.30925	0.0128417	-1.5623	0.0763712	-1.41775	0.0267238	-1.11323	0.0246732	-1.07977	0.0531428	-1.14811	0.0738345	-1.35492	0.098932	-1.17076	0.248058	-1.08855	0.0517408	-0.951432	0.30035	-0.538749	0.221138	-1.38696	0.122622	-1.27497	0.0630451	-1.51926	0.0962879	-1.35425	0.135655	-0.636137	0.242024	-0.664736	0.339155	-1.43655	0.246901	-0.85776	0.276473	-1.58179	0.109892	-1.38357	0.185811	-1.05605	0.609325	-1.1043	0.387678	-1.2396
44	-1.46671	0.0929835	-1.28034	0.0160102	-1.51923	0.0694015	-1.39382	0.0381083	-1.07886	0.0310365	-1.05063	0.0501103	-1.13722	0.0892917	-1.30705	0.0937493	-1.15355	0.255841	-1.05464	0.0579069	-0.916011	0.280201	-0.523532	0.215425	-1.3698	0.119228	-1.25026	0.0617194	-1.51388	0.093063	-1.34936	0.130759	-0.611533	0.236136	-0.641166	0.345452	-1.42373	0.245509	-0.836789	0.268747	-1.58978	0.109845	-1.38688	0.190734	-1.06363	0.590564	-1.08992	0.385734	-1.21936
45	-1.44481	0.0905829	-1.251	0.0205515	-1.4757	0.0543524	-1.36974	0.0520679	-1.04706	0.0449267	-1.02004	0.0494718	-1.12434	0.104307	-1.25823	0.0900143	-1.1359	0.262452	-1.01973	0.0609241	-0.885454	0.265182	-0.508548	0.210455	-1.35218	0.115278	-1.22409	0.0634559	-1.51089	0.091037	-1.34511	0.124175	-0.587158	0.23746	-0.616663	0.349003	-1.40943	0.246626	-0.815965	0.2628	-1.59406	0.111324	-1.37713	0.186208	-1.06963	0.568847	-1.0768	0.383645	-1.20173
46	-1.42326	0.0953413	-1.22325	0.0218952	-1.44093	0.0427387	-1.34591	0.0630011	-1.01365	0.0613366	-0.984175	0.0490644	-1.11187	0.113435	-1.21113	0.0875213	-1.11653	0.267854	-0.990488	0.0663544	-0.855586	0.251205	-0.492782	0.206575	-1.33508	0.111915	-1.19511	0.0696503	-1.50862	0.0927878	-1.33928	0.117888	-0.561511	0.243108	-0.592306	0.347113	-1.39207	0.24845	-0.796704	0.255888	-1.58981	0.11442	-1.36263	0.179502	-1.0698	0.549285	-1.06382	0.382764	-1.186
47	-1.40407	0.102291	-1.1997	0.0199732	-1.41158	0.0407236	-1.31594	0.0653749	-0.978453	0.077912	-0.947306	0.0492036	-1.0978	0.118474	-1.1654	0.0851892	-1.09614	0.274602	-0.963694	0.0707679	-0.833493	0.243603	-0.476054	0.204899	-1.31751	0.109059	-1.16337	0.0774435	-1.50532	0.0986546	-1.33159	0.113012	-0.537263	0.253648	-0.566201	0.334637	-1.37226	0.25231	-0.777575	0.251826	-1.5765	0.12168	-1.33611	0.171313	-1.06153	0.535238	-1.05212	0.379049	-1.17319
48	-1.3869	0.110238	-1.17885	0.0164505	-1.39036	0.0485493	-1.28457	0.0648247	-0.932678	0.0984519	-0.902815	0.0513337	-1.08449	0.115203	-1.12861	0.0820487	-1.07456	0.281367	-0.93861	0.075008	-0.81156	0.235302	-0.457333	0.204645	-1.29005	0.107046	-1.12873	0.085687	-1.49714	0.100616	-1.32092	0.108328	-0.513341	0.26502	-0.541258	0.316435	-1.34815	0.255758	-0.759067	0.24977	-1.55107	0.127815	-1.30515	0.163049	-1.04516	0.526737	-1.03846	0.373498	-1.15867
49	-1.36819	0.114385	-1.15916	0.0121653	-1.37213	0.0556441	-1.24539	0.0574803	-0.884452	0.117885	-0.857767	0.0548818	-1.07073	0.109579	-1.0928	0.0789362	-1.0489	0.283417	-0.907197	0.0719925	-0.793279	0.23345	-0.437213	0.206197	-1.26064	0.105823	-1.09	0.0915457	-1.48438	0.0998278	-1.30824	0.104899	-0.490868	0.275919	-0.513829	0.293471	-1.3212	0.256374	-0.74053	0.250572	-1.51942	0.136558	-1.26842	0.158992	-1.0228	0.522391	-1.02327	0.366571	-1.14093
50	-1.34661	0.116398	-1.13719	0.0124079	-1.35714	0.06455	-1.20466	0.0498224	-0.826083	0.134806	-0.801028	0.0648254	-1.05589	0.0975143	-1.06689	0.0786876	-1.01909	0.284926	-0.87325	0.0655406	-0.774101	0.233086	-0.417945	0.208589	-1.2192	0.105272	-1.04971	0.0969575	-1.46025	0.0907105	-1.28832	0.10427	-0.466343	0.281835	-0.487958	0.271609	-1.28961	0.255032	-0.720949	0.251409	-1.4802	0.137615	-1.23003	0.154991	-0.996884	0.516939	-1.00453	0.355575	-1.11884
51	-1.31768	0.111991	-1.10958	0.0134046	-1.33532	0.0691127	-1.16235	0.0425462	-0.766285	0.151026	-0.743535	0.0756766	-1.04078	0.0857972	-1.04048	0.0818285	-0.983536	0.276587	-0.82804	0.0545109	-0.751064	0.241875	-0.397913	0.207943	-1.1772	0.106498	-1.00761	0.0965315	-1.43321	0.0827501	-1.26656	0.108464	-0.440212	0.285838	-0.454376	0.259104	-1.2555	0.244627	-0.697638	0.25103	-1.43909	0.138694	-1.18894	0.153947	-0.974664	0.512088	-0.983374	0.347153	-1.08362
52	-1.28567	0.107349	-1.07478	0.0161122	-1.30786	0.0780919	-1.11835	0.0372963	-0.701277	0.156561	-0.67621	0.0836569	-1.02264	0.0757093	-1.01779	0.0905231	-0.942518	0.270764	-0.782211	0.0500733	-0.727548	0.251883	-0.379848	0.207436	-1.1345	0.107935	-0.965573	0.0952067	-1.3979	0.0822298	-1.23589	0.11694	-0.410772	0.283556	-0.42027	0.254738	-1.21988	0.233349	-0.670935	0.246954	-1.39653	0.133124	-1.14625	0.150493	-0.955555	0.504172	-0.958598	0.33489	-1.04566
53	-1.25024	0.101559	-1.03375	0.0164509	-1.27386	0.0832088	-1.07821	0.0338893	-0.634666	0.161107	-0.609036	0.0900945	-1.00127	0.0691579	-0.993441	0.09949	-0.89858	0.261191	-0.734383	0.0534626	-0.700471	0.264955	-0.359576	0.202053	-1.09276	0.110027	-0.923684	0.0888788	-1.36119	0.0885664	-1.20146	0.122745	-0.380311	0.279325	-0.380393	0.259727	-1.18416	0.219679	-0.63918	0.238702	-1.3533	0.128362	-1.10116	0.147226	-0.940712	0.49756	-0.931965	0.326785	-0.9963
54	-1.21309	0.0962054	-0.989453	0.0145915	-1.235	0.0889614	-1.03664	0.0331318	-0.567847	0.154555	-0.544152	0.0863724	-0.975975	0.0700508	-0.964822	0.106032	-0.850229	0.254856	-0.688215	0.0603697	-0.675071	0.274155	-0.338788	0.196802	-1.05287	0.111307	-0.880307	0.0810118	-1.32353	0.10038	-1.16067	0.124105	-0.349744	0.271619	-0.339653	0.26668	-1.14997	0.209759	-0.602381	0.226928	-1.31023	0.123516	-1.05497	0.142264	-0.927516	0.495142	-0.903331	0.317388	-0.946493
55	-1.17507	0.0910071	-0.945092	0.0104328	-1.19402	0.0925342	-0.999202	0.037004	-0.502198	0.149503	-0.481299	0.0814567	-0.946609	0.0740115	-0.933349	0.111611	-0.800459	0.24871	-0.643915	0.0662633	-0.647579	0.281844	-0.315448	0.189719	-1.0123	0.112468	-0.835012	0.0734936	-1.28753	0.107452	-1.11863	0.119723	-0.321533	0.261539	-0.298733	0.275451	-1.11517	0.205282	-0.562102	0.212942	-1.26709	0.117874	-1.00747	0.137453	-0.908243	0.494574	-0.87226	0.31013	-0.894969
56	-1.1346	0.0836409	-0.902511	0.00727298	-1.15318	0.0962499	-0.961394	0.0445581	-0.442185	0.140092	-0.429487	0.0703421	-0.913171	0.0802278	-0.894613	0.113165	-0.749262	0.242866	-0.600909	0.0701288	-0.623275	0.28372	-0.29161	0.181544	-0.967307	0.112155	-0.786564	0.0693483	-1.25306	0.114078	-1.07506	0.111654	-0.295244	0.249932	-0.262212	0.281824	-1.08256	0.208416	-0.516831	0.198628	-1.22338	0.110431	-0.959971	0.133139	-0.884547	0.499381	-0.841384	0.303141	-0.844771
57	-1.09331	0.0756538	-0.863199	0.011638	-1.11278	0.0994081	-0.926319	0.0528616	-0.389963	0.134703	-0.380381	0.0606134	-0.879936	0.0830404	-0.855394	0.116021	-0.698325	0.236466	-0.558294	0.0711399	-0.59643	0.282683	-0.266907	0.172338	-0.92001	0.111135	-0.736884	0.0688569	-1.22321	0.115077	-1.03464	0.100618	-0.271986	0.239844	-0.231205	0.286024	-1.04813	0.217558	-0.469638	0.186067	-1.17808	0.0985835	-0.911402	0.129378	-0.851519	0.502287	-0.807483	0.295086	-0.79748
58	-1.05	0.0639851	-0.825645	0.0180154	-1.07313	0.101999	-0.890906	0.0602338	-0.344747	0.128444	-0.341122	0.0490201	-0.844076	0.0806084	-0.812573	0.113371	-0.648861	0.228954	-0.51602	0.0696064	-0.570097	0.28068	-0.24358	0.158291	-0.868665	0.109201	-0.687756	0.0663643	-1.19645	0.117842	-0.996941	0.0933034	-0.248259	0.231529	-0.205499	0.287505	-1.01377	0.229972	-0.422807	0.17787	-1.13092	0.0856794	-0.862411	0.125363	-0.814277	0.503139	-0.77458	0.287127	-0.751716
59	-1.00622	0.0524373	-0.788543	0.0248837	-1.03375	0.103352	-0.85697	0.0652706	-0.309192	0.124102	-0.303764	0.0396409	-0.811257	0.0723018	-0.771854	0.111213	-0.60344	0.21968	-0.474037	0.0650306	-0.54043	0.276134	-0.219195	0.141716	-0.819068	0.10487	-0.639575	0.0625384	-1.17191	0.121732	-0.961853	0.0890613	-0.226391	0.22895	-0.183247	0.28597	-0.975567	0.24201	-0.377905	0.17343	-1.07957	0.0745465	-0.811025	0.119276	-0.77554	0.498082	-0.73876	0.277847	-0.707278
60	-0.963083	0.0398702	-0.750561	0.0302498	-0.993078	0.102823	-0.822427	0.0696257	-0.275299	0.121656	-0.272166	0.0296785	-0.777687	0.0593782	-0.732069	0.105097	-0.561809	0.212568	-0.433932	0.0580398	-0.510926	0.271909	-0.196048	0.119124	-0.771659	0.103519	-0.594529	0.056443	-1.14835	0.12783	-0.92754	0.0898407	-0.201822	0.229523	-0.16266	0.282492	-0.937476	0.250897	-0.337649	0.173458	-1.02588	0.0690258	-0.758937	0.109897	-0.736432	0.488431	-0.703983	0.269872	-0.663379
61	-0.921804	0.0303062	-0.7119	0.035137	-0.951754	0.100642	-0.78865	0.0750236	-0.24309	0.119019	-0.241675	0.0233999	-0.745036	0.046002	-0.693849	0.0988447	-0.526893	0.203632	-0.397313	0.0502261	-0.47981	0.266305	-0.172457	0.0960438	-0.729979	0.100781	-0.551185	0.0519985	-1.12423	0.134659	-0.893155	0.0923865	-0.177914	0.233027	-0.142239	0.275032	-0.891982	0.252428	-0.305695	0.174898	-0.969605	0.0714227	-0.705675	0.0979796	-0.699882	0.4735	-0.667238	0.262821	-0.619123
62	-0.883007	0.0211709	-0.67245	0.0393113	-0.907864	0.0965359	-0.755566	0.0810283	-0.207007	0.11969	-0.213751	0.0207622	-0.714314	0.0366881	-0.657644	0.0929456	-0.496376	0.198436	-0.365026	0.041815	-0.450267	0.259869	-0.150649	0.0734471	-0.692127	0.103175	-0.50922	0.0504935	-1.09235	0.13854	-0.855559	0.0946421	-0.154868	0.236099	-0.122131	0.266583	-0.847726	0.247464	-0.282318	0.176175	-0.911899	0.0764864	-0.652985	0.083848	-0.663631	0.457012	-0.63158	0.258653	-0.575059
63	-0.848489	0.0172404	-0.632983	0.0431553	-0.864867	0.0930677	-0.722743	0.0883302	-0.165635	0.116766	-0.187057	0.0246551	-0.682014	0.0281236	-0.622543	0.0865483	-0.470165	0.193837	-0.338205	0.0384658	-0.422146	0.251098	-0.131436	0.055699	-0.655713	0.107297	-0.468654	0.0515193	-1.05727	0.139791	-0.816311	0.0947203	-0.133489	0.238543	-0.103274	0.256379	-0.800285	0.237622	-0.264951	0.176519	-0.853877	0.0802738	-0.601378	0.0694659	-0.628249	0.438596	-0.595513	0.256328	-0.531695
64	-0.815453	0.0140184	-0.594019	0.0472058	-0.820997	0.089002	-0.692028	0.0954684	-0.12071	0.114771	-0.160488	0.030928	-0.654023	0.0245153	-0.588396	0.0796415	-0.446421	0.191321	-0.317493	0.0359997	-0.395819	0.239764	-0.115614	0.0439835	-0.618838	0.11282	-0.428155	0.0533465	-1.0129	0.135959	-0.774981	0.0933093	-0.116493	0.237335	-0.0860017	0.246476	-0.756495	0.221298	-0.253998	0.172053	-0.795337	0.0830745	-0.552154	0.0565367	-0.592287	0.41991	-0.559863	0.256232	-0.489439
65	-0.784211	0.0138011	-0.556456	0.0506058	-0.779361	0.087629	-0.660572	0.10037	-0.0752357	0.110067	-0.136837	0.0362027	-0.624748	0.0181599	-0.557004	0.0709854	-0.42447	0.18867	-0.30102	0.037173	-0.370765	0.227415	-0.102967	0.0380091	-0.579697	0.119484	-0.388095	0.0525889	-0.965215	0.13174	-0.732522	0.0901247	-0.1025	0.234151	-0.0711884	0.236117	-0.714462	0.203485	-0.243408	0.163869	-0.737058	0.0818677	-0.505389	0.0451895	-0.55696	0.401162	-0.525	0.256901	-0.450199
66	-0.751922	0.0152254	-0.519635	0.0540611	-0.738192	0.0872984	-0.630812	0.103999	-0.0327835	0.103238	-0.112177	0.0402222	-0.599034	0.0140316	-0.526245	0.0616276	-0.4021	0.18668	-0.289109	0.036883	-0.345961	0.212444	-0.0921577	0.035705	-0.537393	0.122452	-0.348423	0.050655	-0.912317	0.126673	-0.68964	0.0862328	-0.0918713	0.227997	-0.0579398	0.226443	-0.677509	0.183552	-0.232416	0.151766	-0.680512	0.0787631	-0.461178	0.0360283	-0.521641	0.382029	-0.490228	0.257368	-0.412229
67	-0.719109	0.0179332	-0.486031	0.0557049	-0.699532	0.088901	-0.599327	0.103288	0.00264707	0.0967374	-0.091651	0.0396461	-0.573257	0.0157876	-0.500228	0.051343	-0.379849	0.18349	-0.27902	0.0360573	-0.322084	0.198694	-0.0824136	0.036449	-0.493235	0.124006	-0.310011	0.047585	-0.858769	0.123052	-0.646312	0.0824342	-0.0837499	0.21999	-0.0479356	0.216952	-0.64358	0.164556	-0.21715	0.138262	-0.626528	0.0747041	-0.419222	0.0292239	-0.487948	0.363693	-0.45708	0.256966	-0.377712
68	-0.684563	0.0209809	-0.453376	0.0572992	-0.660892	0.0898747	-0.569061	0.100467	0.0296496	0.0865168	-0.0706839	0.0386399	-0.548986	0.0251536	-0.475766	0.0431132	-0.355821	0.180581	-0.269461	0.0328243	-0.297886	0.185062	-0.0728722	0.0379774	-0.448285	0.118579	-0.273019	0.0440891	-0.804131	0.120164	-0.602468	0.0781109	-0.0771988	0.210269	-0.0386987	0.208144	-0.613762	0.147285	-0.198503	0.124986	-0.57563	0.068222	-0.379098	0.0235752	-0.455488	0.345392	-0.425268	0.254114	-0.344222
69	-0.64979	0.023999	-0.424407	0.0576279	-0.624972	0.0907385	-0.537256	0.0945471	0.0499194	0.0780955	-0.0523501	0.0351886	-0.525412	0.0337024	-0.455268	0.037323	-0.330104	0.175281	-0.259313	0.0291273	-0.276261	0.173698	-0.0632093	0.0395817	-0.402665	0.109807	-0.238991	0.0402271	-0.751365	0.11639	-0.558899	0.0743184	-0.0716325	0.199454	-0.0315862	0.199612	-0.585107	0.133572	-0.175085	0.114053	-0.528176	0.0622912	-0.34014	0.0191104	-0.425016	0.328003	-0.396116	0.249353	-0.312233
70	-0.613893	0.0258406	-0.39698	0.0580438	-0.589134	0.0900784	-0.506501	0.0865991	0.0636289	0.0687405	-0.035236	0.0328494	-0.501783	0.0433415	-0.436657	0.0348738	-0.301428	0.169195	-0.246243	0.0251296	-0.255988	0.163611	-0.0535337	0.0405789	-0.359625	0.0960851	-0.20794	0.0358823	-0.699853	0.111173	-0.515063	0.0702816	-0.0666227	0.188023	-0.0250106	0.192082	-0.558772	0.123636	-0.150463	0.107429	-0.48208	0.0527963	-0.302425	0.0145843	-0.39545	0.312207	-0.369672	0.240848	-0.281748
71	-0.578121	0.0272511	-0.371843	0.0578128	-0.554919	0.0896228	-0.475419	0.0783878	0.0752533	0.0610184	-0.0199394	0.0307684	-0.479251	0.0478584	-0.420208	0.0347926	-0.270146	0.160199	-0.231276	0.0214109	-0.238949	0.155575	-0.0438666	0.0401756	-0.316682	0.0803982	-0.180625	0.0307132	-0.651362	0.104288	-0.472212	0.0671846	-0.0615641	0.176689	-0.0191887	0.184832	-0.531777	0.119568	-0.12536	0.10432	-0.43893	0.0436981	-0.265633	0.0115521	-0.367176	0.297652	-0.346215	0.230396	-0.251685
72	-0.541329	0.0277721	-0.347156	0.056625	-0.521686	0.0900846	-0.444863	0.069395	0.084916	0.0546501	-0.00686638	0.0293773	-0.456263	0.0524333	-0.404718	0.0368678	-0.234841	0.148856	-0.212384	0.0192964	-0.223064	0.148269	-0.0345176	0.0385697	-0.277926	0.0648543	-0.157936	0.0252283	-0.605031	0.095444	-0.431354	0.064511	-0.0560852	0.165805	-0.0138769	0.178113	-0.50376	0.118002	-0.102336	0.105431	-0.39658	0.0344226	-0.230603	0.00971012	-0.339174	0.285274	-0.325427	0.216576	-0.222643
73	-0.502829	0.0283358	-0.322617	0.0547059	-0.488707	0.091397	-0.414619	0.0613794	0.0938442	0.0479637	0.00414365	0.0282563	-0.433771	0.0531218	-0.390205	0.0405907	-0.197819	0.135165	-0.191111	0.0163653	-0.208333	0.142636	-0.0251974	0.0360487	-0.240672	0.0506866	-0.13986	0.021699	-0.561919	0.087669	-0.392679	0.0640766	-0.0493182	0.155698	-0.00894261	0.171186	-0.473449	0.120144	-0.0820726	0.110135	-0.357439	0.029239	-0.196885	0.0116727	-0.312068	0.274488	-0.306461	0.201699	-0.194209
74	-0.462938	0.0293966	-0.295733	0.0510474	-0.455162	0.0933272	-0.383894	0.0537869	0.101491	0.0414623	0.0130502	0.0268404	-0.411098	0.053916	-0.375487	0.0467304	-0.158264	0.11859	-0.166341	0.016091	-0.193815	0.137294	-0.0161033	0.0327451	-0.207973	0.0405236	-0.12706	0.0187152	-0.520299	0.0807034	-0.357586	0.0633103	-0.0417549	0.146232	-0.00417529	0.163906	-0.440236	0.121698	-0.0663026	0.115142	-0.320429	0.0292284	-0.166845	0.0138463	-0.285539	0.264212	-0.288676	0.186013	-0.16564
75	-0.421295	0.0321013	-0.26807	0.0469652	-0.420349	0.0942433	-0.353498	0.0473246	0.106945	0.0342519	0.0199729	0.0248119	-0.387796	0.0529878	-0.360824	0.0543132	-0.118232	0.100298	-0.139408	0.0190811	-0.178669	0.131903	-0.00693165	0.0295555	-0.178241	0.0361742	-0.11889	0.0205273	-0.481754	0.0765659	-0.326807	0.0651663	-0.0322528	0.137357	-0.000605381	0.154803	-0.404832	0.124532	-0.0543668	0.119858	-0.286578	0.0326938	-0.139589	0.0164478	-0.260553	0.254701	-0.271365	0.170488	-0.137286
76	-0.378197	0.0347034	-0.238542	0.0424139	-0.38308	0.0933707	-0.322135	0.0419269	0.109687	0.0283862	0.0246447	0.0215376	-0.364233	0.0520069	-0.345434	0.0620763	-0.0785122	0.0812084	-0.110588	0.0267839	-0.163603	0.127216	0.00256874	0.0268075	-0.152993	0.0376619	-0.115445	0.0201531	-0.444845	0.0751255	-0.299216	0.066336	-0.0233168	0.129364	0.00308638	0.145436	-0.366074	0.125309	-0.045579	0.121005	-0.254562	0.0365496	-0.11676	0.018943	-0.236473	0.244124	-0.253328	0.157283	-0.108678
77	-0.33424	0.0377414	-0.210121	0.0386162	-0.342916	0.0887872	-0.291404	0.0385739	0.109238	0.0258147	0.0268916	0.0167587	-0.339164	0.0497685	-0.329503	0.0696563	-0.039859	0.0627852	-0.0823338	0.0341752	-0.146617	0.120954	0.0121385	0.0244884	-0.131652	0.0438041	-0.114646	0.0186995	-0.410794	0.0753565	-0.277184	0.0681963	-0.0136659	0.121945	0.00514802	0.134834	-0.326139	0.126104	-0.0388808	0.116139	-0.224237	0.0400113	-0.0986994	0.0185004	-0.214555	0.233501	-0.235004	0.145032	-0.0812202
78	-0.289226	0.0398744	-0.182846	0.0346445	-0.300328	0.0830853	-0.261096	0.0378619	0.106203	0.0289195	0.0260012	0.0109225	-0.312926	0.0464359	-0.312993	0.0753903	-0.00446142	0.0482943	-0.0548584	0.0414894	-0.129452	0.115555	0.0221117	0.0223561	-0.113824	0.050234	-0.115859	0.0151911	-0.378489	0.0776498	-0.257185	0.069826	-0.00570007	0.116835	0.0064083	0.125302	-0.284115	0.125469	-0.0328491	0.106574	-0.193838	0.0421802	-0.0843713	0.0190056	-0.193313	0.222118	-0.214999	0.135951	-0.0545868
79	-0.243436	0.0407665	-0.159359	0.0322983	-0.255321	0.0747788	-0.232392	0.0390413	0.100911	0.033333	0.0219642	0.00342372	-0.283844	0.0413145	-0.295806	0.0799667	0.026114	0.0412007	-0.0322767	0.043384	-0.109481	0.108152	0.0319475	0.019989	-0.0998234	0.0566606	-0.117297	0.0125967	-0.347636	0.0801696	-0.241476	0.0696419	0.00293392	0.113199	0.00713978	0.116765	-0.242565	0.124113	-0.0264012	0.0917824	-0.163232	0.0440638	-0.0750517	0.0152155	-0.173488	0.211281	-0.193971	0.127738	-0.0319787
80	-0.198934	0.0398969	-0.13787	0.0296883	-0.209086	0.0672455	-0.205603	0.0431708	0.0956704	0.0384189	0.0150349	0.00548399	-0.252775	0.035414	-0.278618	0.0831924	0.0511775	0.042025	-0.0125609	0.0449977	-0.0884239	0.101981	0.0415994	0.0172496	-0.0878703	0.0616085	-0.117183	0.0121859	-0.317141	0.0824677	-0.225887	0.0683719	0.0118072	0.112074	0.00761062	0.109497	-0.20129	0.121131	-0.0184644	0.0743113	-0.131245	0.0443948	-0.0680299	0.0145024	-0.153763	0.20083	-0.171472	0.121553	-0.0112592
81	-0.155378	0.0379238	-0.118704	0.0278327	-0.163361	0.0599464	-0.180884	0.0456726	0.089896	0.0404127	0.00643323	0.0138722	-0.218259	0.0300912	-0.26058	0.0855021	0.0675128	0.0432408	0.000819253	0.0402944	-0.0660015	0.0931483	0.0508641	0.0152	-0.0777685	0.0648504	-0.114456	0.0147637	-0.286633	0.0842384	-0.211164	0.0658722	0.0233705	0.112481	0.0086456	0.101934	-0.162896	0.11682	-0.00866184	0.0563099	-0.0992057	0.0450638	-0.0623906	0.0160219	-0.133453	0.191639	-0.147431	0.115595	0.00320114
82	-0.11589	0.0339578	-0.100518	0.0263032	-0.119242	0.0533556	-0.156931	0.048723	0.085672	0.0416521	-0.0020417	0.021614	-0.182405	0.027883	-0.242518	0.0873562	0.079538	0.0440298	0.0102403	0.0370256	-0.0422653	0.0851773	0.0595589	0.015954	-0.067962	0.0678219	-0.106022	0.0155586	-0.255554	0.0843329	-0.193762	0.0608733	0.0370746	0.112126	0.0121304	0.093827	-0.128821	0.109736	0.00260206	0.0403867	-0.0669534	0.0452799	-0.0562087	0.0203001	-0.113148	0.183037	-0.122805	0.110262	0.0151928
83	-0.0789267	0.0302504	-0.082656	0.0254687	-0.0772747	0.0477885	-0.133583	0.0491308	0.0808448	0.0430824	-0.00880151	0.0280161	-0.144868	0.0292389	-0.223406	0.089444	0.0863686	0.0387277	0.0160842	0.0322888	-0.0186071	0.0767003	0.0679507	0.0198978	-0.0581786	0.069483	-0.0920344	0.0169763	-0.223793	0.0831332	-0.175204	0.0551533	0.0539188	0.110351	0.0170342	0.0844804	-0.0983898	0.100585	0.0147708	0.0272839	-0.0360777	0.0464956	-0.0490507	0.0240529	-0.0919186	0.175061	-0.0972224	0.104807	0.0215317
84	-0.0456908	0.0268492	-0.0648053	0.0241279	-0.0404101	0.0423018	-0.110248	0.0489901	0.0758523	0.0461129	-0.0132157	0.032749	-0.108265	0.0311171	-0.202432	0.0904817	0.0923908	0.0316065	0.019058	0.0295637	0.00676333	0.0692391	0.0758228	0.0260132	-0.0477746	0.0718467	-0.073276	0.0205195	-0.192718	0.0790788	-0.152604	0.0482151	0.070349	0.104845	0.0251057	0.072554	-0.0754723	0.0881055	0.0268352	0.0201498	-0.00834512	0.049174	-0.0390812	0.0251946	-0.0712392	0.166615	-0.0718501	0.0996371	0.0257318
85	-0.0152638	0.0230716	-0.0467863	0.0228024	-0.0060085	0.0379745	-0.0863144	0.0470241	0.069698	0.04987	-0.0148362	0.0332437	-0.0724629	0.0338312	-0.180535	0.0918844	0.0983062	0.0220859	0.0210434	0.028371	0.0315901	0.0622398	0.0835991	0.0327303	-0.0360248	0.0728476	-0.0497113	0.0225429	-0.161121	0.0731799	-0.128537	0.0402563	0.086603	0.0962468	0.0341976	0.060646	-0.0547973	0.0736678	0.0382623	0.0168145	0.0169885	0.0527411	-0.0271363	0.0230525	-0.0503786	0.158296	-0.0471108	0.0946554	0.0259781
86	0.0112117	0.0213484	-0.0286628	0.0203225	0.0226647	0.0327241	-0.0626507	0.0447666	0.0628587	0.0528481	-0.0161685	0.0313721	-0.0384844	0.0349429	-0.155729	0.0917529	0.104805	0.0134412	0.0238422	0.0288756	0.0572357	0.0559002	0.0913062	0.0378444	-0.022787	0.0741617	-0.0248436	0.025196	-0.130796	0.064706	-0.102735	0.0322098	0.0984872	0.0838389	0.0438657	0.0484509	-0.0391499	0.0579945	0.0482156	0.0161412	0.0364356	0.0566119	-0.0137255	0.0186436	-0.030011	0.149328	-0.0229637	0.0901489	0.0255312
87	0.0335019	0.0189096	-0.0108457	0.0170857	0.0466613	0.0286442	-0.0384576	0.0414535	0.0556771	0.054312	-0.0165843	0.0261293	-0.00644693	0.0357838	-0.130567	0.0913257	0.111033	0.0102377	0.0278514	0.0300769	0.0819564	0.0496202	0.0990148	0.0420788	-0.00578637	0.0729681	-0.000435749	0.025109	-0.10025	0.0558542	-0.0776594	0.0248616	0.107063	0.071025	0.0524428	0.0388036	-0.0237616	0.0413769	0.0561825	0.0155601	0.0535573	0.0604479	0.0017991	0.0117345	-0.00981578	0.141008	-0.000675312	0.0862014	0.023302
88	0.0509261	0.0163575	0.00658618	0.0132766	0.0656511	0.0243211	-0.014552	0.037815	0.0488738	0.0528403	-0.0181437	0.0222713	0.0246983	0.03517	-0.104408	0.0895533	0.116134	0.0121677	0.0359527	0.0317638	0.104794	0.0449898	0.107425	0.0430932	0.0124088	0.0713549	0.0228497	0.0247695	-0.0697825	0.0468652	-0.0537837	0.0191071	0.111504	0.0568049	0.0599574	0.0307146	-0.00621303	0.0288655	0.0629637	0.0151747	0.0639904	0.0610942	0.017764	0.00637434	0.0105716	0.133102	0.020664	0.0825295	0.0208504
89	0.0627881	0.0155279	0.0237484	0.00913353	0.0779995	0.0204231	0.0090628	0.033699	0.0423842	0.0502748	-0.0195961	0.0216964	0.0537211	0.0334508	-0.0787742	0.0871256	0.118379	0.0174892	0.0457865	0.0334417	0.12625	0.0401024	0.115862	0.0429214	0.0347283	0.0662151	0.0425781	0.0216875	-0.0376445	0.0411091	-0.0351746	0.0136109	0.113917	0.0449319	0.0655887	0.0256927	0.0122547	0.0196944	0.0682134	0.0148414	0.0728449	0.0609931	0.0344795	0.007946	0.0304582	0.126064	0.0398529	0.0792869	0.0188871
90	0.069821	0.0130002	0.0405354	0.0062685	0.085692	0.016849	0.0317401	0.0298302	0.0362548	0.0449503	-0.0203133	0.0254416	0.0809155	0.0286669	-0.0545797	0.082625	0.117061	0.0212261	0.0585483	0.035962	0.144332	0.0389113	0.124594	0.0405511	0.0549822	0.0582776	0.0600277	0.0192244	-0.00464297	0.0357112	-0.0199829	0.0100656	0.115505	0.0372426	0.0692495	0.0231302	0.0344001	0.0215599	0.0739106	0.014226	0.0763387	0.056418	0.050999	0.0128252	0.0491658	0.117944	0.0575287	0.0760958	0.0168302
91	0.071636	0.0155428	0.057096	0.00675934	0.0888636	0.0144139	0.0525644	0.0259789	0.0308248	0.0397556	-0.0195499	0.0295307	0.104906	0.0226741	-0.0314326	0.077827	0.112216	0.0248635	0.0719244	0.0383408	0.157996	0.0368739	0.13294	0.0384787	0.0763738	0.0483737	0.0752751	0.0156671	0.029773	0.0324696	-0.0103617	0.00924085	0.116502	0.034432	0.0715992	0.022031	0.0580045	0.0251035	0.0808268	0.0138547	0.0790945	0.0512166	0.0671516	0.016666	0.0662505	0.110146	0.0727409	0.0731661	0.0172207
92	0.0714366	0.0176391	0.0729641	0.0100927	0.0888244	0.0129791	0.0713144	0.0242237	0.0258346	0.0346629	-0.0166364	0.0331795	0.124854	0.0158403	-0.0107563	0.0711023	0.103149	0.0253706	0.0861755	0.0389318	0.167316	0.038937	0.139796	0.0362767	0.0947233	0.0358834	0.0878586	0.0134139	0.0607939	0.0282369	-0.00390157	0.0159301	0.116123	0.0359498	0.0720418	0.0222785	0.0816735	0.0286334	0.0910518	0.0137526	0.0794025	0.044034	0.0823437	0.0189819	0.080525	0.0994226	0.0859206	0.0703361	0.0205269
93	0.0708617	0.0212092	0.0880979	0.0140561	0.0875053	0.0126304	0.0873516	0.0219306	0.0216416	0.0317634	-0.0117965	0.0346157	0.139519	0.0167166	0.00792544	0.0650747	0.0927318	0.0256664	0.101074	0.0384438	0.169886	0.0411433	0.145441	0.0350767	0.110759	0.025712	0.0995885	0.0113305	0.0893721	0.0246707	0.000769403	0.0253954	0.115196	0.0370844	0.0713301	0.0235324	0.104643	0.0313603	0.103591	0.0174119	0.0795364	0.0370966	0.097157	0.0202725	0.0912156	0.0901529	0.0962498	0.06782	0.0278699
94	0.0722384	0.0239764	0.10003	0.0169355	0.0855201	0.0130616	0.101637	0.0213403	0.0185351	0.0318268	-0.00584345	0.035079	0.14991	0.0237064	0.0244313	0.0589857	0.0805805	0.0249113	0.118204	0.0335494	0.167886	0.0483103	0.148807	0.0331882	0.125675	0.0160571	0.107737	0.0103834	0.106014	0.0208458	0.00669016	0.0328425	0.111412	0.0372257	0.0699049	0.0254596	0.124611	0.0351381	0.119768	0.0223511	0.0792446	0.0308002	0.109408	0.0199784	0.0997686	0.0789677	0.105116	0.065688	0.038984
95	0.0747588	0.0263538	0.10951	0.0197077	0.0835657	0.0144302	0.11431	0.0206887	0.0156782	0.0327169	0.00126321	0.0341608	0.154345	0.031586	0.0364219	0.0529415	0.0721273	0.0249157	0.133347	0.0293837	0.160177	0.0559062	0.15079	0.030352	0.136479	0.0118794	0.114083	0.012487	0.118035	0.0200284	0.0140071	0.0393613	0.108546	0.035572	0.0681441	0.0280193	0.14033	0.0379847	0.13585	0.0285316	0.0785337	0.0250638	0.120895	0.019493	0.103644	0.070963	0.111677	0.0636141	0.0538477
96	0.0770625	0.0284589	0.109836	0.0166838	0.0822133	0.0172719	0.126532	0.0217815	0.0138768	0.0348593	0.00849707	0.0328252	0.15598	0.0387718	0.0453791	0.0462244	0.065603	0.0308239	0.144351	0.0286933	0.152393	0.0640476	0.151473	0.0261904	0.146734	0.00987304	0.11623	0.0154918	0.121042	0.0198565	0.0257108	0.0416239	0.106305	0.0335241	0.0664059	0.0300628	0.150575	0.0436767	0.145074	0.0311237	0.0777353	0.0197729	0.131206	0.0190003	0.106448	0.062324	0.117916	0.0621074	0.0702148
97	0.0779441	0.0289249	0.109557	0.0120573	0.0802525	0.0207447	0.128651	0.0204658	0.010736	0.0356789	0.0174537	0.0300022	0.152392	0.0429229	0.0506278	0.0415621	0.0691344	0.0326162	0.151588	0.0272413	0.141062	0.0687784	0.151633	0.0214799	0.150512	0.0105705	0.117057	0.0181014	0.121438	0.0207296	0.0385465	0.0419803	0.106961	0.0318501	0.0640039	0.0314535	0.15166	0.0447456	0.148828	0.0331736	0.0776093	0.0132833	0.140291	0.0169835	0.105648	0.056017	0.123433	0.0600358	0.0831092
98	0.0777464	0.0285259	0.107937	0.00583443	0.0779699	0.0233368	0.126582	0.0189429	0.00746343	0.0373936	0.026817	0.0274627	0.147451	0.0467595	0.0551484	0.0377135	0.077201	0.0351447	0.155824	0.0270751	0.129735	0.0733398	0.151536	0.0166452	0.152393	0.0141427	0.116605	0.0201083	0.119957	0.0216243	0.0527486	0.03935	0.109594	0.0308669	0.0598408	0.0341566	0.148029	0.0458481	0.146516	0.0321868	0.0780204	0.00648547	0.148939	0.011271	0.10435	0.0497234	0.12905	0.0586066	0.0934905
99	0.0776776	0.0284583	0.107228	0.00482874	0.0774662	0.0240623	0.126513	0.0189187	0.00712653	0.0378401	0.0275592	0.0272661	0.146692	0.0471924	0.0551608	0.037984	0.0785521	0.0357571	0.156344	0.0269752	0.127533	0.0755848	0.151391	0.0160447	0.152013	0.0144164	0.116446	0.0205722	0.119416	0.0218421	0.0565358	0.0385514	0.110017	0.0309449	0.058296	0.0356718	0.147241	0.0465587	0.145836	0.0319815	0.0781355	0.00545747	0.150835	0.0101688	0.103785	0.0492189	0.129392	0.0587669	0.0944586
100	0.0776776	0.0284583	0.107228	0.00482874	0.0774662	0.0240623	0.126513	0.0189187	0.00712653	0.0378401	0.0275592	0.0272661	0.146692	0.0471924	0.0551608	0.037984	0.0785521	0.0357571	0.156344	0.0269752	0.127533	0.0755848	0.151391	0.0160447	0.152013	0.0144164	0.116446	0.0205722	0.119416	0.0218421	0.0565358	0.0385514	0.110017	0.0309449	0.058296	0.0356718	0.147241	0.0465587	0.145836	0.0319815	0.0781355	0.00545747	0.150835	0.0101688	0.103785	0.0492189	0.129392	0.0587669	0.0944586
[truncated: 19 more columns]

## Sheet: knee_rot
	s01				s02				s03				s04				s07				s08				s09				s10				s11				s12				s14				s15				s16
	boot		shoe		boot		shoe		boot		shoe		boot		shoe		boot		shoe		boot		shoe		boot		shoe		boot		shoe		boot		shoe		boot		shoe		boot		shoe		boot		shoe		boot
	mean	std	mean	std	mean	std	mean	std	mean	std	mean	std	mean	std	mean	std	mean	std	mean	std	mean	std	mean	std	mean	std	mean	std	mean	std	mean	std	mean	std	mean	std	mean	std	mean	std	mean	std	mean	std	mean	std	mean	std	mean
0	0.0221972	0.0123088	0.0169904	0.00310624	0.00167376	0.00518307	0.0399718	0.0132089	0.0157235	0.00816941	0.0331598	0.0146729	0.0232704	0.01965	0.0379668	0.0136799	0.00725753	0.00972803	0.0211874	0.002899	0.0444994	0.00963789	0.0539986	0.00684783	0.0369927	0.014854	0.00842102	0.00625932	0.0367419	0.0217725	0.0378921	0.0127089	0.0390036	0.0099554	0.046747	0.0112509	0.036732	0.0194631	0.0437795	0.0349827	0.0327238	0.00714104	0.0220912	0.00845825	0.0209746	0.0099862	0.00789543	0.00518022	0.0318924
1	0.019474	0.00842168	0.0162257	0.00315256	0.00599558	0.00884067	0.039066	0.0127714	0.0251326	0.00909454	0.0359097	0.0136747	0.0171947	0.0160806	0.0307469	0.0116787	0.00654122	0.0179472	0.0216666	0.00620729	0.0514428	0.0126173	0.0561534	0.00544769	0.048692	0.0196692	0.0132741	0.00583941	0.0470586	0.0232298	0.0441683	0.0151856	0.0424708	0.00497023	0.0539372	0.00587459	0.0339744	0.0176626	0.0422032	0.0389254	0.0372148	0.00584451	0.0230929	0.0111812	0.02006	0.00988641	0.0100795	0.00995096	0.0405473
2	0.0179198	0.00531216	0.0167546	0.00349503	0.0129789	0.0122747	0.0385041	0.0127724	0.0349954	0.0106234	0.0385558	0.0125748	0.0115669	0.0132716	0.0241648	0.00985558	0.00569075	0.0267817	0.0211455	0.0111783	0.0580197	0.0211988	0.0580137	0.00504117	0.0596671	0.0237935	0.0185974	0.00640168	0.056698	0.0241814	0.0501232	0.0173698	0.0444429	0.0106663	0.0582058	0.00562871	0.033233	0.0144104	0.0403714	0.0420074	0.0422647	0.0114121	0.0254682	0.0149979	0.0190657	0.0109304	0.012466	0.0173235	0.0486895
3	0.0196911	0.00467924	0.0208827	0.00413785	0.0285634	0.0158149	0.0404087	0.0113265	0.0483268	0.0122557	0.038418	0.0096163	0.010572	0.00942955	0.0226974	0.00735062	0.00336002	0.0364944	0.0157271	0.0161291	0.0645717	0.0345007	0.0590164	0.0052651	0.0672392	0.0251657	0.0256147	0.00543677	0.0636992	0.0223546	0.0549897	0.0195095	0.0398939	0.0202623	0.0554349	0.0137212	0.0377237	0.0133513	0.0381969	0.0437398	0.0496235	0.0142808	0.0323565	0.0165272	0.01952	0.015621	0.0155757	0.0262995	0.0526698
4	0.0242481	0.00608707	0.0265125	0.00442709	0.048279	0.016973	0.0408699	0.00906192	0.060249	0.0166893	0.0375557	0.00932214	0.0103605	0.00927644	0.0229071	0.00697741	0.00105027	0.0458992	0.00906146	0.0201607	0.0700866	0.0469902	0.0581741	0.00746672	0.0728924	0.0251732	0.0322256	0.00544476	0.067935	0.0204821	0.0567634	0.0209484	0.0323454	0.0280328	0.0454729	0.0208613	0.0453851	0.0246538	0.0368519	0.0452094	0.0569982	0.0147797	0.0396344	0.0169207	0.0191534	0.0217796	0.0182828	0.0349295	0.0554189
5	0.0311728	0.00763806	0.0334719	0.00477265	0.0712835	0.0161884	0.0373857	0.00856936	0.0675521	0.0210908	0.034816	0.00870738	0.0148636	0.0121435	0.0282469	0.00987336	0.00133143	0.0505055	-0.000159862	0.0214163	0.0713507	0.0543112	0.0531612	0.0108056	0.0723782	0.0228535	0.0385104	0.00689896	0.068985	0.0176066	0.0556452	0.0233206	0.0202898	0.0339717	0.0307085	0.0283776	0.0581404	0.0383522	0.0360832	0.0479399	0.0637375	0.0103	0.0485877	0.0170007	0.0167447	0.0296406	0.0189831	0.0415134	0.053218
6	0.0411882	0.00725889	0.0396204	0.00475356	0.085802	0.0153545	0.0337936	0.00801328	0.0714814	0.0273245	0.0314985	0.00803815	0.0208782	0.0173276	0.0357982	0.0105475	-0.000425947	0.0514684	-0.00952553	0.021314	0.0708663	0.0576655	0.0458642	0.0145357	0.0705904	0.020397	0.0433944	0.00779258	0.0670966	0.0173847	0.0508218	0.0227663	0.00802773	0.0355344	0.0147895	0.0329693	0.0714727	0.0461357	0.0384113	0.0472217	0.0686316	0.00630479	0.0537103	0.0182848	0.0139648	0.0379637	0.0185198	0.0467369	0.0505596
7	0.0514309	0.00885878	0.0449182	0.0052375	0.0938433	0.0119493	0.0287738	0.0104892	0.0687787	0.0298668	0.028767	0.00615498	0.03053	0.0220282	0.0463057	0.0102434	-0.0013593	0.0473464	-0.019064	0.0199968	0.0655994	0.0541547	0.0353434	0.0168837	0.0652241	0.0169339	0.0474941	0.00857528	0.0642507	0.0179505	0.0450955	0.0224559	-0.00387883	0.0352189	0.000545189	0.038327	0.0872299	0.0501073	0.0412251	0.0463402	0.0713585	0.0126186	0.0579131	0.0206651	0.0104702	0.0460356	0.0152186	0.0489942	0.0467325
8	0.0594271	0.0127125	0.0457281	0.00487479	0.087483	0.0116366	0.0294428	0.0158824	0.0638771	0.029376	0.026825	0.00829386	0.0401794	0.0241785	0.0567523	0.00621455	-0.00620901	0.0399546	-0.026705	0.0169404	0.0620929	0.047133	0.0252057	0.0169185	0.061684	0.0162718	0.049613	0.00846597	0.0601888	0.0195296	0.0399122	0.0181827	-0.00951209	0.0334957	-0.00720542	0.0413619	0.101208	0.0469909	0.0462246	0.0392779	0.069627	0.0192696	0.0573776	0.018866	0.00802616	0.0531046	0.0107555	0.0499703	0.0423333
9	0.0633768	0.0162799	0.0438166	0.00352623	0.0770154	0.00984363	0.0330889	0.0198044	0.0554534	0.0248767	0.0261174	0.0126084	0.048034	0.0212518	0.0647594	0.00590164	-0.0125428	0.0330942	-0.0322421	0.0126117	0.0612342	0.0366884	0.0149058	0.0167323	0.0592024	0.0181564	0.0518225	0.0115712	0.0570593	0.0207412	0.0361401	0.0140407	-0.012442	0.0326041	-0.0102827	0.045341	0.112604	0.0408545	0.0512587	0.0321837	0.066072	0.0257983	0.0556407	0.0153713	0.00503039	0.0581595	0.00330542	0.0473447	0.0389768
10	0.0623613	0.0176786	0.0379885	0.00274338	0.0648908	0.0100772	0.0369704	0.0242644	0.0489097	0.015428	0.0262686	0.0156995	0.0529222	0.0178515	0.0688943	0.0115038	-0.0176601	0.0286715	-0.0317633	0.00816347	0.0655015	0.0265711	0.00901241	0.0157285	0.0605985	0.0243467	0.0550497	0.0183501	0.0555636	0.0227798	0.0344865	0.00973206	-0.00743044	0.0336975	-0.00784688	0.046596	0.118713	0.0326519	0.0572345	0.0243181	0.0602804	0.0235869	0.0527264	0.0102631	0.00398454	0.0613475	-0.00490333	0.0426749	0.0362823
11	0.0558013	0.0166042	0.0294053	0.00295658	0.0552305	0.0105554	0.0392487	0.0277529	0.0420535	0.00632625	0.0256942	0.016527	0.0533567	0.0113457	0.0681878	0.01802	-0.0219067	0.0269621	-0.0272882	0.00487742	0.0736568	0.0195972	0.00512618	0.0173718	0.0646114	0.0299602	0.0585541	0.0249039	0.0562507	0.0246324	0.0347857	0.00743354	-0.00105514	0.0360685	-0.00244065	0.045464	0.121344	0.0250325	0.0629494	0.021327	0.05506	0.02167	0.0514322	0.00719469	0.00137272	0.0617973	-0.0124921	0.0351199	0.0369377
12	0.0482476	0.0155072	0.0204248	0.00617516	0.0497052	0.0123675	0.0374218	0.0284027	0.0392098	0.00991222	0.0246548	0.0156313	0.050841	0.0105677	0.0642188	0.0211904	-0.021058	0.027861	-0.0134462	0.014074	0.0831504	0.0157676	0.00875651	0.0236289	0.0691301	0.0343368	0.060688	0.0289778	0.0586635	0.0273484	0.0352471	0.00666573	0.00866541	0.0374339	0.00396506	0.0406261	0.116733	0.0178745	0.0683764	0.022039	0.0537594	0.0180295	0.0512229	0.00631594	0.000835018	0.0599569	-0.0204015	0.0248344	0.0379096
13	0.0413584	0.0174277	0.0138835	0.00781637	0.0481705	0.0146579	0.0327947	0.032983	0.0378852	0.0194272	0.0219617	0.0128893	0.0462732	0.011341	0.0578023	0.022245	-0.0167394	0.0299036	0.00431633	0.0237866	0.0896819	0.0128377	0.0149695	0.0321601	0.0725469	0.0371345	0.0601613	0.0300198	0.0608295	0.0280247	0.0355596	0.00662082	0.0164153	0.0360722	0.0112568	0.0336644	0.110056	0.0157127	0.0733983	0.0246902	0.05466	0.0205669	0.0535901	0.00464667	-0.000861599	0.0559178	-0.0236914	0.0140131	0.0404634
14	0.037479	0.0195893	0.010127	0.00794784	0.0461711	0.0147038	0.0249516	0.0352009	0.0386296	0.0245857	0.0188918	0.00902543	0.0412754	0.0101097	0.0507031	0.0202405	-0.00675539	0.0299824	0.0255907	0.0329961	0.0901857	0.0124271	0.0277694	0.042389	0.0725582	0.0376171	0.0558305	0.0291249	0.0624566	0.027958	0.0339241	0.00823152	0.0236703	0.032998	0.0186184	0.026597	0.0991466	0.0179009	0.077769	0.0279311	0.0603656	0.022816	0.0561543	0.00644229	-0.00119227	0.0499502	-0.0256985	0.00938133	0.0410359
15	0.0369621	0.0210927	0.0118247	0.00751231	0.0425524	0.0169193	0.0129553	0.0441	0.0398348	0.026387	0.0161205	0.0060874	0.0368916	0.00851382	0.0431137	0.0166136	0.0051784	0.0317424	0.0474336	0.0370116	0.0832069	0.0153896	0.0402384	0.0511756	0.0663644	0.0383349	0.0451568	0.0273133	0.0594878	0.0237401	0.0307647	0.011855	0.0272528	0.0258529	0.0265063	0.0207933	0.0877805	0.024501	0.0820706	0.0299919	0.0675687	0.0242122	0.0590079	0.0125762	-0.000471263	0.0430441	-0.0256918	0.0188516	0.0386605
16	0.0375252	0.02124	0.0161661	0.00683606	0.0302518	0.016108	-0.00222105	0.0504528	0.0382607	0.0267319	0.0137246	0.00495705	0.0330941	0.0043558	0.0351362	0.012887	0.0198848	0.0336811	0.0616988	0.0308556	0.070697	0.0218997	0.0533556	0.057589	0.0551808	0.0388333	0.0305912	0.0248043	0.0530999	0.0195412	0.0248982	0.0160683	0.0294565	0.0194814	0.0341912	0.0188672	0.0755818	0.0316178	0.0843858	0.0320822	0.0746892	0.0212607	0.0596452	0.0164646	0.00128428	0.0347693	-0.0253827	0.0295929	0.0337494
17	0.0365461	0.0219789	0.0213945	0.00673136	0.0120153	0.0231903	-0.0205076	0.058793	0.033313	0.0246726	0.0107125	0.00673994	0.0303407	0.00117784	0.027726	0.0107296	0.0311909	0.041842	0.0698988	0.0203862	0.0555699	0.0306844	0.0620843	0.0602405	0.0402011	0.039557	0.0137002	0.0246144	0.0419813	0.0186191	0.0182743	0.0194904	0.0292614	0.0171414	0.0420322	0.0248582	0.0647118	0.0398252	0.0852584	0.0369927	0.0792412	0.0193618	0.057658	0.01834	0.00463672	0.0264455	-0.0292162	0.0412489	0.025337
18	0.0301299	0.0219679	0.0187687	0.0125325	-0.0138469	0.0271707	-0.0429338	0.0650751	0.0249837	0.0224363	0.00439281	0.00873502	0.0273752	0.00270664	0.0197229	0.0114964	0.0396094	0.0532346	0.0657679	0.00694843	0.0404404	0.0408111	0.0659919	0.0581842	0.023225	0.0407909	-0.00244033	0.0257251	0.0273013	0.0207626	0.0107807	0.0207795	0.0287994	0.0237679	0.0491238	0.0379005	0.0530197	0.0493682	0.0818714	0.0393442	0.079859	0.015418	0.0493052	0.0149108	0.00855854	0.0195661	-0.0365706	0.0521923	0.0151867
19	0.0195274	0.02344	0.00536765	0.0183199	-0.039813	0.0322395	-0.0633645	0.060236	0.0122192	0.019563	-0.00532151	0.0124678	0.0245118	0.00548188	0.0117743	0.0143101	0.0416584	0.0610744	0.0570089	0.00717703	0.0276099	0.050077	0.0667066	0.0536805	0.00869197	0.0405316	-0.0169552	0.0287539	0.0108946	0.0239773	0.00376595	0.0213114	0.0272747	0.0340494	0.0556723	0.0525036	0.0408046	0.0581618	0.0771348	0.044709	0.0746508	0.0142727	0.03758	0.010634	0.0101366	0.0195374	-0.0490851	0.0646125	0.00534218
20	0.0032214	0.0233417	-0.0216755	0.029313	-0.061106	0.0345447	-0.0860133	0.0531805	-0.00229829	0.0190873	-0.0204248	0.014153	0.0206293	0.00886283	0.00245317	0.0195245	0.0391667	0.0669454	0.0435534	0.0091786	0.0166236	0.0604323	0.0644826	0.0447859	-0.00487283	0.0401841	-0.0276481	0.0298481	-0.00504904	0.024474	-0.00244837	0.0218014	0.0258688	0.0402355	0.0586708	0.065172	0.0257279	0.0670552	0.0727537	0.0486785	0.0664912	0.0119777	0.0227145	0.00854827	0.0110541	0.0245552	-0.0648075	0.0782632	-0.00515546
21	-0.0145671	0.0256383	-0.0574341	0.0310757	-0.0763183	0.0346798	-0.0996518	0.0361234	-0.0179386	0.0237364	-0.0376197	0.0151635	0.0152971	0.0116099	-0.00977596	0.0272478	0.0328811	0.0670482	0.0342251	0.0103807	0.00938627	0.0684731	0.0639337	0.0368631	-0.0155491	0.038483	-0.0374122	0.0283482	-0.0201595	0.0244309	-0.0107657	0.0221859	0.0218329	0.0426017	0.0568053	0.0761929	0.00786582	0.0749964	0.0680044	0.0556622	0.0555632	0.0138741	0.0101086	0.00863473	0.0061926	0.0342729	-0.0792629	0.0897758	-0.0131685
22	-0.0320021	0.0297471	-0.0944101	0.0321226	-0.084921	0.0328027	-0.107247	0.0246343	-0.0337262	0.0288027	-0.0585477	0.0126791	0.00953228	0.0139797	-0.0254651	0.037133	0.025238	0.0663967	0.03076	0.00933653	0.00403331	0.0769684	0.0659698	0.031249	-0.0253422	0.0375905	-0.0461458	0.0268467	-0.0330645	0.0232533	-0.0197621	0.0229004	0.0154607	0.0429252	0.0504925	0.0837655	-0.0107983	0.081706	0.063526	0.0639787	0.0452361	0.0157157	0.00132196	0.0104075	0.000108221	0.0448062	-0.0921809	0.100487	-0.0212452
23	-0.0483651	0.0341982	-0.118552	0.0189352	-0.0895311	0.0313557	-0.106765	0.0215659	-0.045561	0.0345616	-0.0799187	0.010959	0.00187724	0.013158	-0.0446098	0.0476844	0.0198558	0.0668505	0.0319082	0.0120944	0.00156571	0.0828383	0.0714756	0.032566	-0.0349239	0.0368153	-0.0544232	0.0260717	-0.0452221	0.0238344	-0.0346725	0.0251215	0.00720767	0.0425196	0.0396948	0.0860051	-0.0291111	0.0874314	0.0581315	0.0738162	0.03931	0.0172076	-0.00186497	0.0137278	-0.00858948	0.0570044	-0.101028	0.107678	-0.0289798
24	-0.0615967	0.0361837	-0.130524	0.0178634	-0.0942848	0.0313071	-0.0994644	0.0224783	-0.0548913	0.0379332	-0.101954	0.0112781	-0.0056245	0.00997944	-0.0649856	0.053779	0.015474	0.0697353	0.0365162	0.0124442	-0.000299129	0.0888577	0.079147	0.035706	-0.0449555	0.0365184	-0.0641949	0.0257029	-0.056076	0.0232126	-0.0508926	0.0271684	-0.00210141	0.0451857	0.0314014	0.0832151	-0.0447847	0.0904988	0.0512099	0.0838247	0.0363621	0.0182971	-0.00240163	0.0166898	-0.0179283	0.0701018	-0.107276	0.113746	-0.0365669
25	-0.0754376	0.0337625	-0.134777	0.0204726	-0.0997302	0.0319302	-0.0958748	0.025658	-0.0598689	0.0383677	-0.121545	0.0134773	-0.0124756	0.0069357	-0.0864437	0.0581795	0.0130326	0.0748411	0.0398691	0.0123923	-0.000744825	0.093728	0.088389	0.0391029	-0.0551016	0.0362444	-0.0731594	0.0250171	-0.0669035	0.0217784	-0.0698315	0.0284278	-0.00918215	0.0486589	0.0262822	0.0807281	-0.0588657	0.0932698	0.044051	0.0917307	0.0368039	0.0168913	-0.00393345	0.0195305	-0.0257968	0.08032	-0.114524	0.120684	-0.0454198
26	-0.0880035	0.0289643	-0.13554	0.0201931	-0.107383	0.0345223	-0.0934124	0.0296513	-0.0628262	0.0366529	-0.137628	0.0167441	-0.0195287	0.00621197	-0.106041	0.0556751	0.0101635	0.0801149	0.0412324	0.0141188	-0.00116926	0.0999866	0.0964058	0.039681	-0.0661427	0.0367037	-0.0844539	0.0224037	-0.0774317	0.0190697	-0.0873651	0.0295032	-0.0135088	0.0534347	0.0265955	0.0785814	-0.0706961	0.0944492	0.0372532	0.0984269	0.0376899	0.0164371	-0.00670436	0.0186852	-0.0331506	0.0898461	-0.122819	0.127242	-0.0535797
27	-0.101941	0.0228906	-0.1398	0.02008	-0.115494	0.0365371	-0.099644	0.0345949	-0.0647351	0.0344006	-0.148171	0.0198678	-0.0242522	0.00897908	-0.124801	0.0521628	0.00647727	0.0842964	0.0414883	0.0169803	-0.000903974	0.106524	0.10378	0.0407225	-0.0770987	0.0376896	-0.0953638	0.0211776	-0.0892521	0.0157887	-0.10287	0.0324504	-0.0139953	0.0565709	0.028483	0.0797935	-0.0824805	0.0959074	0.0318161	0.102039	0.0364356	0.01497	-0.0117588	0.017113	-0.0393395	0.0955382	-0.134251	0.135347	-0.0612006
28	-0.115771	0.0189871	-0.15164	0.0199025	-0.124207	0.0378746	-0.109479	0.0384617	-0.0658787	0.032752	-0.154026	0.0242019	-0.0294601	0.0120723	-0.142428	0.0464622	0.00187353	0.0861397	0.0398688	0.0179311	8.82892e-05	0.114558	0.110096	0.0422368	-0.0890136	0.0398283	-0.106633	0.0211588	-0.101214	0.0131437	-0.115286	0.0347734	-0.0120391	0.0593974	0.0315149	0.0831514	-0.0941439	0.0980159	0.0275588	0.105223	0.0323757	0.0162074	-0.0167819	0.0162221	-0.045056	0.10017	-0.1479	0.14208	-0.0675633
29	-0.129571	0.0187317	-0.165263	0.0204254	-0.132788	0.0382591	-0.122265	0.0390205	-0.0684729	0.0321769	-0.156405	0.0279334	-0.0337304	0.0156079	-0.156497	0.0397364	-0.00350311	0.087357	0.0383374	0.0179521	0.00191252	0.122411	0.115803	0.044347	-0.10129	0.0418938	-0.117668	0.0223195	-0.114133	0.0114371	-0.126017	0.0380681	-0.00844545	0.061057	0.0328416	0.0882344	-0.105432	0.100526	0.0234793	0.107375	0.0249413	0.0162376	-0.0209141	0.0158688	-0.052322	0.105892	-0.161198	0.14735	-0.0724497
30	-0.142671	0.020326	-0.179583	0.0197416	-0.141611	0.0376915	-0.13516	0.0394623	-0.0697089	0.0297688	-0.157035	0.0298838	-0.0380019	0.020846	-0.168968	0.0326819	-0.00855876	0.0889875	0.0349606	0.0176047	0.00486408	0.130507	0.121491	0.0469536	-0.114177	0.0438627	-0.128067	0.0233452	-0.126923	0.0104858	-0.135389	0.0403259	-0.00437291	0.0634579	0.0325723	0.0933412	-0.116537	0.103608	0.0194776	0.109701	0.0154543	0.0155891	-0.023841	0.0162253	-0.0599369	0.112764	-0.17444	0.150802	-0.0760588
31	-0.154716	0.0214498	-0.192184	0.0198659	-0.150018	0.0368072	-0.14643	0.0381674	-0.0717432	0.0287779	-0.15833	0.0311686	-0.0436197	0.0233445	-0.175895	0.0286053	-0.0145178	0.0918024	0.03068	0.0179781	0.00758113	0.135945	0.127636	0.0492536	-0.127128	0.0455556	-0.137432	0.0243252	-0.13953	0.010903	-0.144114	0.0421243	-0.00111338	0.0672726	0.0318454	0.0980735	-0.126275	0.106618	0.0153794	0.111975	0.00469615	0.0135953	-0.0266263	0.0148289	-0.0694738	0.122791	-0.185454	0.152838	-0.0787789
32	-0.166991	0.0211211	-0.20349	0.0203697	-0.158136	0.0361616	-0.156288	0.0373725	-0.0740709	0.0283419	-0.160412	0.0309233	-0.0485684	0.0258621	-0.180438	0.0284213	-0.0199171	0.096236	0.0247622	0.0195171	0.0103659	0.140171	0.134055	0.0514739	-0.139382	0.0460417	-0.145709	0.0246292	-0.151998	0.0116959	-0.151868	0.043603	0.002217	0.071903	0.0315993	0.103041	-0.135556	0.110001	0.0112355	0.114248	-0.00607139	0.0112479	-0.0303277	0.0126427	-0.079751	0.133999	-0.195467	0.154145	-0.0807278
33	-0.178721	0.0197278	-0.214642	0.0213841	-0.165138	0.0358535	-0.1657	0.036852	-0.0758487	0.0284014	-0.163922	0.0311507	-0.0548456	0.0264768	-0.181979	0.031924	-0.0259625	0.101369	0.0188187	0.0212665	0.0123143	0.141586	0.140724	0.0531169	-0.150827	0.0461097	-0.151677	0.0245322	-0.164434	0.0126877	-0.158148	0.0436736	0.00552131	0.0775382	0.0326607	0.108783	-0.143777	0.113131	0.00711178	0.11638	-0.0168763	0.0102242	-0.0360485	0.0088605	-0.0901143	0.14541	-0.204158	0.155529	-0.0822913
34	-0.190876	0.0180881	-0.225967	0.0225242	-0.171757	0.0358575	-0.174861	0.0363261	-0.0790163	0.0281059	-0.168007	0.0314316	-0.0610736	0.0272516	-0.181724	0.036078	-0.0314456	0.106955	0.0140649	0.0222345	0.0132621	0.141361	0.147352	0.0546568	-0.160231	0.0447923	-0.15646	0.0242764	-0.176561	0.0136354	-0.162979	0.0439399	0.00959724	0.0834024	0.0343803	0.115405	-0.152008	0.116303	0.00307555	0.118035	-0.0278147	0.0101172	-0.0429094	0.00671854	-0.100561	0.155901	-0.212643	0.157261	-0.0843291
35	-0.202819	0.0169157	-0.238736	0.0228729	-0.177513	0.0359303	-0.184368	0.0363844	-0.0812237	0.0274242	-0.172555	0.0321225	-0.067072	0.0314862	-0.183621	0.0389942	-0.0352081	0.110981	0.010601	0.0224202	0.0132204	0.14043	0.153399	0.0553171	-0.168099	0.0425749	-0.158778	0.0240785	-0.188714	0.0145858	-0.166364	0.042898	0.0146403	0.089985	0.0370419	0.123311	-0.159774	0.119009	-0.00107405	0.119267	-0.039401	0.0102939	-0.0512087	0.00798255	-0.110093	0.164512	-0.220839	0.159424	-0.0864902
36	-0.214934	0.0164807	-0.251336	0.0228679	-0.183425	0.0363044	-0.193683	0.0366695	-0.083952	0.0275436	-0.176437	0.0330067	-0.0742272	0.0356719	-0.185453	0.0410593	-0.0382805	0.114468	0.00886036	0.0216257	0.0122686	0.139223	0.158858	0.0556768	-0.173923	0.0397334	-0.160426	0.0243129	-0.200182	0.0148004	-0.169225	0.0420738	0.0202059	0.0962065	0.0394867	0.130936	-0.168014	0.121165	-0.00547793	0.120043	-0.0512564	0.00963067	-0.0595111	0.011482	-0.11932	0.171449	-0.229037	0.161832	-0.0900983
37	-0.226849	0.0162748	-0.263912	0.0221264	-0.190144	0.0373376	-0.202068	0.0357957	-0.0858511	0.0284426	-0.179966	0.0334069	-0.0812911	0.0413686	-0.191151	0.0406651	-0.0391273	0.116572	0.00776621	0.0204204	0.00976909	0.139469	0.163366	0.0548195	-0.178865	0.0367941	-0.161541	0.0255258	-0.211667	0.0150419	-0.171858	0.0412736	0.0260759	0.10261	0.0413698	0.137904	-0.175746	0.122707	-0.0100439	0.12043	-0.0636541	0.00860812	-0.0677207	0.0148863	-0.127811	0.17656	-0.23728	0.164323	-0.094294
38	-0.23884	0.0162728	-0.275682	0.0211989	-0.197857	0.039038	-0.209462	0.0356668	-0.0877266	0.0298928	-0.182046	0.0336571	-0.0895938	0.0468556	-0.197927	0.0401279	-0.03996	0.118217	0.00687298	0.0194361	0.00675485	0.140293	0.166588	0.0536374	-0.183123	0.0349035	-0.162949	0.0271012	-0.223194	0.0141626	-0.174738	0.0410935	0.0315291	0.108394	0.0431249	0.142975	-0.183514	0.123745	-0.0149274	0.120511	-0.0753882	0.00741302	-0.0744787	0.0168653	-0.135934	0.180564	-0.244864	0.16626	-0.099436
39	-0.251262	0.0161156	-0.287005	0.0204004	-0.207273	0.04131	-0.214995	0.03355	-0.0886594	0.0314208	-0.183084	0.0334237	-0.0993176	0.0501218	-0.207231	0.0383955	-0.0398193	0.119988	0.00528322	0.018495	0.00212166	0.143428	0.168625	0.0519386	-0.187857	0.0342715	-0.165425	0.0294986	-0.234808	0.0137589	-0.177573	0.0415003	0.0367341	0.11387	0.0445371	0.146704	-0.190607	0.124414	-0.0196849	0.120291	-0.0859798	0.00780541	-0.0806244	0.0183075	-0.143316	0.183547	-0.252432	0.167971	-0.105329
40	-0.264177	0.0163507	-0.297363	0.0196062	-0.217786	0.0427843	-0.219547	0.0321243	-0.0894379	0.0330506	-0.182458	0.0331027	-0.109418	0.0526358	-0.217172	0.0370742	-0.0402849	0.121658	0.00330814	0.0180008	-0.00273881	0.146833	0.168825	0.0504577	-0.192383	0.0349865	-0.168713	0.0318355	-0.246361	0.0128328	-0.180546	0.0427571	0.0413802	0.118615	0.0456174	0.149326	-0.197322	0.125322	-0.0246377	0.119733	-0.0953149	0.00990844	-0.0848974	0.0183082	-0.150026	0.186463	-0.258804	0.168593	-0.111194
41	-0.277846	0.0164793	-0.307318	0.0189755	-0.229304	0.0436663	-0.222838	0.0299781	-0.0889295	0.0343766	-0.180552	0.0325668	-0.121164	0.0524062	-0.227554	0.0361225	-0.0407669	0.123564	0.000656568	0.0171226	-0.00837658	0.151789	0.16777	0.0493903	-0.197634	0.0363795	-0.172558	0.034225	-0.257701	0.0121616	-0.183437	0.044367	0.0460447	0.122977	0.0468159	0.150946	-0.203469	0.126071	-0.0291624	0.118977	-0.102061	0.0118385	-0.0888366	0.0185226	-0.155236	0.189402	-0.264874	0.168855	-0.117669
42	-0.291782	0.016706	-0.315743	0.018333	-0.240531	0.0419381	-0.225807	0.0280742	-0.0879653	0.0358449	-0.176774	0.0321027	-0.132776	0.0514526	-0.2372	0.035109	-0.0411035	0.12433	-0.00175692	0.0161684	-0.0140152	0.156618	0.165014	0.0488494	-0.202333	0.0382145	-0.176633	0.0361121	-0.268522	0.0112039	-0.186517	0.0461802	0.0506492	0.126769	0.0476642	0.152213	-0.209181	0.126956	-0.033516	0.11791	-0.107795	0.0137868	-0.0923032	0.0188135	-0.159784	0.192975	-0.269744	0.167877	-0.123794
43	-0.305172	0.015621	-0.323258	0.017729	-0.251979	0.0391795	-0.228997	0.0268384	-0.0862333	0.0370939	-0.171866	0.0316466	-0.144811	0.0497168	-0.24597	0.0347605	-0.0415584	0.124598	-0.00403494	0.0152017	-0.0195531	0.161423	0.16136	0.0488941	-0.206949	0.0399708	-0.180553	0.0378179	-0.278742	0.0102154	-0.189526	0.0481789	0.0555034	0.130337	0.0485162	0.153234	-0.214415	0.127512	-0.0374701	0.116754	-0.111751	0.0142	-0.0961201	0.0196603	-0.162717	0.196688	-0.274	0.166585	-0.129826
44	-0.317672	0.0146898	-0.329218	0.0170091	-0.262104	0.0348285	-0.232238	0.0255813	-0.083531	0.0381832	-0.164793	0.0313123	-0.156768	0.0480102	-0.253265	0.0346495	-0.0409885	0.123319	-0.00553742	0.0144487	-0.0250538	0.165743	0.156643	0.0493683	-0.211061	0.041584	-0.183788	0.0387224	-0.288496	0.00951126	-0.19304	0.0497501	0.0604369	0.133767	0.0495287	0.154142	-0.218975	0.127566	-0.040868	0.115066	-0.11542	0.0138633	-0.100082	0.0208595	-0.165195	0.200694	-0.277315	0.164183	-0.135131
45	-0.328626	0.0128868	-0.33353	0.0164698	-0.271608	0.0304807	-0.236107	0.0252888	-0.0802183	0.0388217	-0.156887	0.0310556	-0.168121	0.0467039	-0.259746	0.0355663	-0.0402783	0.121703	-0.00673265	0.0144762	-0.0296864	0.169035	0.151455	0.0499157	-0.214905	0.0430216	-0.186737	0.0394544	-0.297235	0.00889408	-0.196009	0.0508568	0.0651409	0.13706	0.0509754	0.155282	-0.223062	0.127183	-0.043817	0.113313	-0.118605	0.0124664	-0.104366	0.0223935	-0.167059	0.204305	-0.279841	0.161647	-0.139297
46	-0.337939	0.0121187	-0.336688	0.015868	-0.279278	0.02639	-0.23974	0.025167	-0.0754085	0.0388572	-0.14712	0.0306978	-0.179253	0.0447003	-0.264421	0.0375103	-0.0389722	0.119768	-0.00761384	0.0152139	-0.034212	0.171831	0.145521	0.050374	-0.218492	0.0439301	-0.189013	0.0395303	-0.305254	0.00868424	-0.198719	0.0516723	0.0698097	0.140013	0.0530041	0.15678	-0.22609	0.126015	-0.0461161	0.111092	-0.122081	0.0109158	-0.108475	0.023895	-0.168796	0.207212	-0.281577	0.158273	-0.142419
47	-0.345866	0.0122776	-0.338361	0.0154439	-0.285337	0.0230942	-0.243074	0.0253642	-0.0699602	0.0384724	-0.136938	0.0303674	-0.18917	0.0425506	-0.268686	0.0403308	-0.0375615	0.117877	-0.00867782	0.0164569	-0.0373043	0.173018	0.139331	0.0500725	-0.221979	0.0447539	-0.190729	0.0392588	-0.311816	0.0085097	-0.200179	0.051778	0.0736713	0.142032	0.0554095	0.158825	-0.228622	0.12465	-0.0480356	0.108861	-0.125606	0.00947413	-0.111976	0.0251439	-0.170653	0.208969	-0.282398	0.155174	-0.143974
48	-0.352619	0.0132261	-0.339048	0.0151625	-0.289228	0.0206189	-0.245645	0.026125	-0.0632631	0.0376759	-0.125937	0.0296517	-0.198358	0.0393855	-0.269716	0.0427592	-0.0360578	0.11613	-0.00980045	0.01757	-0.0401944	0.173971	0.132562	0.0493144	-0.224791	0.0446444	-0.191896	0.0385618	-0.317019	0.00898132	-0.200458	0.0514504	0.0775951	0.143008	0.0580002	0.161159	-0.230326	0.122816	-0.0496417	0.106564	-0.129325	0.00852668	-0.114718	0.0259168	-0.172616	0.209677	-0.282599	0.151555	-0.144732
49	-0.357675	0.0144025	-0.338536	0.0150401	-0.29144	0.0181853	-0.247085	0.0263514	-0.0562826	0.0367868	-0.114852	0.0289364	-0.205863	0.0359831	-0.270275	0.0453373	-0.0343476	0.11411	-0.0113384	0.0185945	-0.0417949	0.172945	0.125708	0.0473932	-0.22751	0.0444906	-0.191554	0.0373844	-0.320896	0.00962013	-0.19936	0.0509606	0.0799534	0.142375	0.059845	0.163268	-0.231561	0.120938	-0.0510961	0.104256	-0.133109	0.00781954	-0.116731	0.0263929	-0.174182	0.20888	-0.28176	0.148667	-0.14453
50	-0.361774	0.0153146	-0.336795	0.0152893	-0.291911	0.0168525	-0.247717	0.0272664	-0.0492312	0.0361752	-0.10416	0.0280328	-0.212313	0.0337746	-0.266556	0.0459995	-0.0326102	0.112074	-0.0127259	0.0190732	-0.0432733	0.17161	0.118517	0.0452103	-0.228695	0.0432646	-0.190721	0.0360292	-0.323417	0.0112296	-0.197093	0.0494736	0.0822179	0.14115	0.0613778	0.164673	-0.232088	0.118585	-0.0523895	0.102109	-0.136553	0.00683746	-0.117593	0.0260257	-0.175282	0.207633	-0.280574	0.145541	-0.143952
51	-0.363137	0.0159263	-0.333916	0.0157793	-0.291233	0.0156702	-0.247135	0.0276727	-0.0422438	0.0357514	-0.0935226	0.0271893	-0.2171	0.0319704	-0.262336	0.0468151	-0.0305448	0.109348	-0.0140036	0.0194465	-0.0446092	0.167711	0.111264	0.0424885	-0.229741	0.0420376	-0.187103	0.0347399	-0.325117	0.0125321	-0.194045	0.0479952	0.0824152	0.138244	0.0608534	0.164442	-0.232263	0.116173	-0.0536263	0.0995391	-0.139801	0.00601291	-0.117868	0.0255549	-0.17496	0.20555	-0.278236	0.142951	-0.14328
52	-0.363134	0.0163451	-0.329593	0.0165549	-0.289773	0.0152848	-0.24609	0.0285393	-0.0359389	0.0362799	-0.0837232	0.026597	-0.220443	0.0317606	-0.255624	0.0460394	-0.0286426	0.106378	-0.0150444	0.0194792	-0.0459958	0.16322	0.103563	0.0397623	-0.229135	0.0403756	-0.182985	0.0337301	-0.326207	0.0143728	-0.190313	0.0457844	0.0820896	0.135733	0.059601	0.162488	-0.231595	0.11312	-0.0547323	0.0969157	-0.142149	0.00473593	-0.11688	0.0245379	-0.173172	0.203348	-0.275549	0.140101	-0.142449
53	-0.361071	0.0174323	-0.324184	0.0172847	-0.287683	0.0152412	-0.244182	0.0292478	-0.029732	0.0371817	-0.0740136	0.0260763	-0.222536	0.0317912	-0.248755	0.045349	-0.0267291	0.103027	-0.0157392	0.0195897	-0.0476283	0.15679	0.0955226	0.0370243	-0.228323	0.0387696	-0.177312	0.0333984	-0.326441	0.0159431	-0.186296	0.0435712	0.0807378	0.132472	0.0570101	0.158804	-0.230617	0.110003	-0.0556911	0.0937709	-0.143724	0.00414105	-0.114941	0.0234927	-0.170083	0.200789	-0.271932	0.137097	-0.141846
54	-0.357685	0.0187931	-0.317774	0.0179715	-0.284946	0.0155388	-0.241892	0.0302787	-0.023631	0.0391126	-0.0647069	0.0257643	-0.22317	0.0312046	-0.241419	0.0439712	-0.0252217	0.0992933	-0.0164812	0.0197	-0.0492373	0.150156	0.0868822	0.0341471	-0.226321	0.0374214	-0.171403	0.0334735	-0.325975	0.0174723	-0.181849	0.0414006	0.0790594	0.129476	0.0539276	0.154129	-0.228797	0.106295	-0.0564676	0.0904186	-0.144074	0.00344136	-0.11207	0.0223688	-0.165924	0.197337	-0.267617	0.133512	-0.141158
55	-0.353224	0.0208973	-0.310667	0.0183766	-0.281589	0.0160711	-0.238573	0.0307407	-0.0172785	0.041311	-0.0555184	0.0254619	-0.222743	0.0305593	-0.234005	0.0425743	-0.0239158	0.0954201	-0.0172132	0.0199623	-0.0506876	0.14254	0.0779853	0.0310971	-0.223954	0.0361911	-0.165239	0.0338572	-0.323693	0.0183732	-0.176939	0.0397181	0.0773172	0.126256	0.0505221	0.148567	-0.226593	0.102371	-0.0570846	0.0868845	-0.143228	0.00369943	-0.107969	0.0210396	-0.161636	0.192913	-0.262738	0.129249	-0.140187
56	-0.348	0.0228014	-0.303036	0.0185279	-0.277426	0.0164499	-0.234868	0.0314541	-0.010432	0.0439156	-0.0466492	0.0252179	-0.22139	0.0291117	-0.226299	0.0408406	-0.0229839	0.0910247	-0.0181131	0.0203641	-0.0515071	0.135873	0.0689751	0.0282356	-0.22045	0.0352017	-0.158958	0.0340625	-0.320586	0.0190264	-0.17176	0.0383034	0.0755284	0.122999	0.0473487	0.143219	-0.223735	0.0981368	-0.0574999	0.0833165	-0.141034	0.00449999	-0.103419	0.0197897	-0.15754	0.18723	-0.256872	0.124208	-0.138979
57	-0.342252	0.0248145	-0.295328	0.0184477	-0.272664	0.016971	-0.22962	0.0308416	-0.00312101	0.0464476	-0.0380166	0.0249818	-0.218792	0.0282953	-0.218525	0.0391165	-0.0221424	0.086475	-0.0191353	0.020724	-0.0518522	0.129257	0.0601123	0.0256792	-0.216184	0.0343898	-0.152587	0.0341599	-0.315171	0.0191412	-0.166082	0.0376748	0.0738757	0.119486	0.0444984	0.13826	-0.22044	0.0937804	-0.057818	0.0797109	-0.137539	0.00571751	-0.0978959	0.0184018	-0.153764	0.180151	-0.250502	0.11865	-0.137014
58	-0.335839	0.0258257	-0.287263	0.0182782	-0.266864	0.0170616	-0.223946	0.0304557	0.00435994	0.048572	-0.0300532	0.0249244	-0.215568	0.0278148	-0.210133	0.0367819	-0.0214083	0.0813499	-0.0202234	0.0211112	-0.0516415	0.123395	0.0517901	0.0245146	-0.210618	0.0336063	-0.145463	0.0336268	-0.308936	0.0191992	-0.160387	0.0371697	0.0718643	0.115659	0.041815	0.134152	-0.216491	0.0895667	-0.0579153	0.0758402	-0.132993	0.00740173	-0.0920441	0.0171775	-0.150323	0.172544	-0.243233	0.112518	-0.134585
59	-0.328696	0.0267654	-0.279075	0.0181196	-0.2604	0.0173697	-0.2166	0.0286639	0.0119754	0.0503698	-0.0224894	0.0249005	-0.210777	0.0282023	-0.201915	0.0344069	-0.0205775	0.076201	-0.0212772	0.0212207	-0.0512344	0.118368	0.0436971	0.023994	-0.20399	0.0330302	-0.138028	0.0329134	-0.301215	0.0195522	-0.154291	0.0371776	0.0697191	0.111651	0.0392994	0.130561	-0.211935	0.0853404	-0.0577336	0.0718266	-0.12714	0.0085137	-0.0854511	0.0161088	-0.146484	0.164599	-0.235288	0.106534	-0.131465
60	-0.32082	0.0273654	-0.270467	0.018051	-0.252812	0.0174582	-0.208787	0.0270543	0.0191469	0.0511721	-0.0157925	0.0251149	-0.205269	0.0287979	-0.193377	0.0316808	-0.0197276	0.0710595	-0.0223337	0.0213452	-0.0505509	0.113567	0.0363359	0.0247591	-0.196351	0.0323932	-0.129637	0.0318559	-0.292395	0.0196058	-0.148095	0.0372508	0.0669924	0.107132	0.0366957	0.127259	-0.206801	0.081588	-0.0572087	0.0675748	-0.120615	0.00994453	-0.0783017	0.0151993	-0.142123	0.15697	-0.226781	0.100357	-0.127683
61	-0.311949	0.0278964	-0.261711	0.0180458	-0.244183	0.017752	-0.199679	0.0248058	0.025835	0.0516628	-0.00960739	0.0252061	-0.198603	0.0290821	-0.184905	0.0292172	-0.0186582	0.0661377	-0.0231599	0.0212172	-0.0501473	0.109756	0.0293114	0.0255332	-0.187904	0.0318117	-0.120818	0.0306416	-0.282892	0.0200335	-0.141402	0.0377619	0.0641359	0.102527	0.0340141	0.124009	-0.201045	0.0777186	-0.0562285	0.0632505	-0.112677	0.0107003	-0.070513	0.0144097	-0.136786	0.150323	-0.217557	0.0947626	-0.123406
62	-0.30239	0.0286564	-0.252616	0.0182048	-0.234565	0.0181917	-0.190073	0.0227488	0.0316676	0.0509793	-0.00423757	0.0253732	-0.191028	0.0289558	-0.176529	0.0274304	-0.017486	0.0615762	-0.0238983	0.0211834	-0.0496255	0.106003	0.0230536	0.0263385	-0.178838	0.0309552	-0.111507	0.0293424	-0.272447	0.0200613	-0.134396	0.0379541	0.0611079	0.0976318	0.0311039	0.120536	-0.194878	0.0744601	-0.0546416	0.0592148	-0.104271	0.0117826	-0.0622546	0.0133971	-0.130551	0.144417	-0.20819	0.0892915	-0.118257
63	-0.292154	0.0289415	-0.243458	0.0184179	-0.22376	0.0190686	-0.179603	0.0206488	0.036612	0.0502593	0.000605458	0.0252137	-0.182837	0.0277712	-0.167664	0.0263337	-0.0160325	0.0571414	-0.0243634	0.0211112	-0.0494271	0.102917	0.0174726	0.0269409	-0.169413	0.0298846	-0.101763	0.0279822	-0.261789	0.0203653	-0.126831	0.0383196	0.0581412	0.0927872	0.0280574	0.116845	-0.188346	0.071127	-0.0526739	0.055325	-0.0948882	0.0128714	-0.0537878	0.012286	-0.123494	0.139069	-0.19827	0.0843336	-0.112794
64	-0.281302	0.0293449	-0.234206	0.0186842	-0.212355	0.0202643	-0.168508	0.0188139	0.0405682	0.0486506	0.00478547	0.0250075	-0.17371	0.0261244	-0.158852	0.0259432	-0.0143213	0.0528598	-0.0246593	0.0210621	-0.0492607	0.0997334	0.0127949	0.0270127	-0.159516	0.0283261	-0.0918704	0.0266537	-0.250501	0.0205781	-0.118937	0.0383427	0.0551968	0.0879966	0.0249284	0.112889	-0.181315	0.0684571	-0.0501493	0.05182	-0.0855879	0.0138619	-0.0455275	0.0107077	-0.115965	0.134108	-0.188504	0.0795783	-0.10644
65	-0.269999	0.0292418	-0.224687	0.018847	-0.200083	0.0219312	-0.156761	0.0168703	0.0436506	0.0472237	0.00845392	0.0244104	-0.16376	0.0242594	-0.149398	0.0257237	-0.0121709	0.0483693	-0.0246993	0.0209559	-0.049148	0.0965901	0.0089348	0.0268446	-0.149386	0.0264612	-0.081773	0.0253299	-0.239006	0.0209872	-0.110579	0.038225	0.052376	0.0834137	0.0217214	0.108709	-0.173843	0.0657155	-0.0473582	0.0484535	-0.0759528	0.0151311	-0.0375997	0.00949335	-0.10798	0.128814	-0.178379	0.0751363	-0.0996747
66	-0.257887	0.0291557	-0.215038	0.0189401	-0.187478	0.0236893	-0.144381	0.0151107	0.0459144	0.0454151	0.0115982	0.0237641	-0.153369	0.0222969	-0.139879	0.0256285	-0.00967515	0.043951	-0.0244409	0.0206863	-0.0492618	0.0929908	0.00567746	0.0264253	-0.138954	0.0242336	-0.0717313	0.0240556	-0.226866	0.0213335	-0.102022	0.0379029	0.0494151	0.0790254	0.0184944	0.104287	-0.165791	0.0633599	-0.0443213	0.0451778	-0.066354	0.0163631	-0.0301682	0.00864745	-0.100122	0.123216	-0.168524	0.0708259	-0.0923854
67	-0.24526	0.0289328	-0.204399	0.0186079	-0.174228	0.0253102	-0.131551	0.0130889	0.0476447	0.043829	0.0142346	0.0227807	-0.141858	0.0209371	-0.130088	0.0253937	-0.00653608	0.0391629	-0.0239217	0.0202753	-0.049106	0.0888586	0.00329987	0.0258383	-0.128376	0.0218458	-0.061807	0.0227654	-0.214183	0.0218267	-0.0931523	0.0374067	0.0465	0.0747907	0.0154697	0.0994195	-0.157353	0.0608993	-0.0411924	0.0418791	-0.0568142	0.0172267	-0.023375	0.00875087	-0.0924335	0.117455	-0.158547	0.0667073	-0.0844823
68	-0.23175	0.0286586	-0.193374	0.0181603	-0.160697	0.0267676	-0.118383	0.0111951	0.0488516	0.0422892	0.016481	0.0217886	-0.130274	0.0195949	-0.120222	0.0251934	-0.00300499	0.0345497	-0.0228383	0.0195886	-0.0489652	0.0845191	0.00124015	0.0253779	-0.117673	0.0196056	-0.052267	0.0215115	-0.200922	0.022135	-0.0841564	0.036668	0.0434013	0.070542	0.0124537	0.0942013	-0.148501	0.0583549	-0.0380283	0.0385499	-0.0469543	0.0180032	-0.01676	0.00942728	-0.0851663	0.111295	-0.148884	0.0628016	-0.0764441
69	-0.217635	0.0284212	-0.180904	0.0172948	-0.146743	0.0277566	-0.105351	0.0095024	0.0497884	0.0410269	0.0183364	0.0205719	-0.118061	0.018606	-0.110229	0.0251429	0.00103097	0.0297709	-0.021458	0.018816	-0.0481633	0.0795603	4.49285e-05	0.0248362	-0.106911	0.0174988	-0.0430912	0.0202433	-0.187041	0.022478	-0.0751175	0.0359168	0.0402265	0.0661507	0.00973529	0.088671	-0.139581	0.0555791	-0.0348019	0.0352558	-0.037403	0.0178566	-0.0103506	0.010211	-0.0784603	0.105478	-0.139411	0.0589536	-0.067749
70	-0.20288	0.0279042	-0.16773	0.0163907	-0.132508	0.0283867	-0.092294	0.0081056	0.0503541	0.0399946	0.0198966	0.0193927	-0.105865	0.0176792	-0.100215	0.0250908	0.00540649	0.0252912	-0.0192596	0.0177806	-0.0471217	0.0746485	-0.000906455	0.0244127	-0.0960624	0.0159767	-0.0346437	0.0189779	-0.172806	0.0227279	-0.0660101	0.0348317	0.0369543	0.0615801	0.0071929	0.0829463	-0.130506	0.0524892	-0.0315417	0.0321196	-0.0281007	0.0178883	-0.00401881	0.0111509	-0.0722543	0.0993767	-0.130184	0.0553552	-0.0592304
71	-0.187679	0.027203	-0.153614	0.0154048	-0.118238	0.0284893	-0.0803168	0.00763967	0.0506646	0.0392223	0.021102	0.0181047	-0.0938121	0.0166349	-0.0900824	0.0251592	0.00988402	0.0209148	-0.0168501	0.0167255	-0.0449627	0.0692964	-0.00129435	0.0238525	-0.0852198	0.0147565	-0.0267448	0.0177635	-0.158158	0.0228721	-0.0569614	0.0337535	0.033694	0.0568385	0.0048736	0.0773304	-0.121469	0.0491626	-0.0280138	0.0291844	-0.0193377	0.0173506	0.00221813	0.0119463	-0.0664274	0.0934761	-0.121379	0.0516633	-0.0504774
72	-0.172243	0.0262516	-0.138967	0.0146409	-0.104077	0.02806	-0.0686611	0.0072913	0.0505351	0.0385302	0.0219918	0.0169022	-0.0818583	0.0157528	-0.0802783	0.0248468	0.0142688	0.0170261	-0.013864	0.0155313	-0.0424587	0.0640991	-0.00146445	0.0233132	-0.0744345	0.0139947	-0.0197254	0.0166316	-0.1435	0.0229051	-0.0482185	0.0324191	0.0304337	0.0519907	0.00292612	0.0720732	-0.112408	0.0456988	-0.0243024	0.026504	-0.0112885	0.016903	0.00790679	0.0127569	-0.0609983	0.0874386	-0.112735	0.0480762	-0.0421354
73	-0.156753	0.0249959	-0.124119	0.0139893	-0.0903926	0.027009	-0.0588726	0.0079036	0.0499678	0.0378636	0.0224303	0.0157086	-0.0703954	0.0147597	-0.0707253	0.024347	0.0183509	0.013327	-0.0109992	0.0143	-0.0390941	0.0582837	-0.00135938	0.0227151	-0.0637871	0.0133607	-0.0135415	0.0155813	-0.128718	0.0228192	-0.0396717	0.0310448	0.0274927	0.0472284	0.00108073	0.0672617	-0.103245	0.0422883	-0.0204823	0.0240112	-0.00385436	0.0161086	0.0130253	0.0131492	-0.0556514	0.0812684	-0.10453	0.0443947	-0.0342207
74	-0.141256	0.0236966	-0.10955	0.0136318	-0.0774655	0.0253724	-0.0497293	0.00807631	0.0487581	0.0370572	0.0225029	0.0146337	-0.0591968	0.0141314	-0.0620892	0.0232547	0.021665	0.0103194	-0.0081205	0.013008	-0.0353415	0.052702	-0.00106155	0.022092	-0.0535362	0.0127717	-0.00841188	0.0146817	-0.114278	0.0224102	-0.031757	0.029391	0.024694	0.0425032	-0.000303808	0.0628118	-0.0940951	0.0389222	-0.0164303	0.021747	0.0030624	0.0152186	0.0168556	0.0134233	-0.0505337	0.0751519	-0.0964113	0.0407327	-0.026751
75	-0.125692	0.0221179	-0.0952854	0.0134533	-0.0653129	0.0233691	-0.042482	0.00845061	0.0468618	0.0360726	0.0221328	0.0136547	-0.0486157	0.0137718	-0.0541077	0.0218507	0.0243756	0.00729557	-0.00581424	0.011926	-0.0314039	0.0470702	-0.000501524	0.0214287	-0.0437671	0.0120101	-0.00435193	0.0136879	-0.100213	0.0218739	-0.0246331	0.0276668	0.022699	0.0380382	-0.00164474	0.0588563	-0.0848865	0.0358532	-0.012426	0.0198172	0.00928653	0.0143643	0.0197306	0.0132064	-0.0456414	0.069128	-0.0886972	0.0371232	-0.0201532
76	-0.110217	0.0206311	-0.0820594	0.013266	-0.054441	0.020723	-0.0358941	0.00822759	0.0442008	0.0349149	0.0214459	0.0128138	-0.0387207	0.0141329	-0.0473354	0.0200487	0.0257628	0.00517893	-0.00397002	0.0107022	-0.0270901	0.0418457	0.000275961	0.0206799	-0.0347572	0.0112493	-0.00149722	0.0128679	-0.0867019	0.0211236	-0.0182643	0.0257685	0.0211921	0.0339391	-0.00265151	0.0549953	-0.0758794	0.0327651	-0.00851376	0.0179876	0.0150464	0.013501	0.021353	0.012788	-0.0408873	0.0631936	-0.0810471	0.0336311	-0.0139094
77	-0.094696	0.0191051	-0.0697167	0.0132586	-0.0447187	0.0182262	-0.0306909	0.00773773	0.0408459	0.0336379	0.0204963	0.0120859	-0.0302148	0.0150031	-0.041301	0.0180674	0.0262652	0.00343682	-0.00295024	0.0100205	-0.0232267	0.0374455	0.00132683	0.0198776	-0.0269212	0.0101678	0.000372285	0.0118457	-0.0738589	0.0201619	-0.0134836	0.0238992	0.0205564	0.0304103	-0.00361663	0.0512268	-0.0672083	0.0297588	-0.00490186	0.0165716	0.0197055	0.0131208	0.0220257	0.0121692	-0.0367517	0.0577736	-0.0739034	0.0303629	-0.00885956
78	-0.0798442	0.0173809	-0.0584535	0.0131063	-0.0365062	0.0151701	-0.0259745	0.00703621	0.03695	0.0322569	0.019381	0.0114646	-0.022956	0.0167417	-0.0362249	0.0160541	0.0254627	0.00321446	-0.00256049	0.00916161	-0.0192747	0.0333144	0.00249523	0.0190373	-0.0200813	0.00943034	0.00135364	0.0109314	-0.061812	0.0194122	-0.00943715	0.0220137	0.0204561	0.0275073	-0.00433709	0.0473177	-0.058979	0.0266733	-0.00166752	0.0152732	0.0236555	0.0124923	0.0220168	0.0116121	-0.0327284	0.0524042	-0.0670196	0.0273139	-0.00421936
79	-0.0657559	0.0159656	-0.0487089	0.0129	-0.0299241	0.0129377	-0.0221958	0.00630038	0.0326533	0.0308124	0.0181674	0.0109265	-0.0179261	0.0184546	-0.0316788	0.0142173	0.0236219	0.00401735	-0.00293303	0.00878298	-0.0162527	0.0300813	0.00372407	0.0181917	-0.0151319	0.00870352	0.0017221	0.00998465	-0.0507288	0.0181126	-0.00704032	0.0204934	0.0206638	0.0251847	-0.00503163	0.043097	-0.0514153	0.0237352	0.000970877	0.0141417	0.0260615	0.012483	0.0212258	0.0114733	-0.0291504	0.047538	-0.0608277	0.0245753	-0.00115501
80	-0.0536165	0.0141235	-0.0399971	0.0125113	-0.0250674	0.0106574	-0.0188562	0.0057864	0.0282923	0.0292318	0.016836	0.0104806	-0.0140981	0.0201373	-0.0278425	0.0123824	0.0207126	0.00494345	-0.00381192	0.00828059	-0.0133289	0.0268423	0.00477211	0.0173882	-0.0110386	0.00878104	0.00152865	0.00891506	-0.0412751	0.0172195	-0.00517051	0.0190796	0.0208666	0.0233754	-0.00545997	0.0388706	-0.0442372	0.020903	0.00302262	0.0133565	0.0276234	0.0118302	0.0199591	0.0117149	-0.025681	0.0428026	-0.0551507	0.0220254	0.00134753
81	-0.0432126	0.0127025	-0.0327036	0.0118939	-0.0215078	0.0094395	-0.0162729	0.00545493	0.0236838	0.0272215	0.0154695	0.0101434	-0.012007	0.0212866	-0.0243296	0.0108337	0.0170104	0.00539498	-0.00509647	0.00797438	-0.011731	0.0241623	0.00566406	0.0165634	-0.00877884	0.00929161	0.00100143	0.00785822	-0.0331941	0.0159019	-0.0040519	0.0178507	0.0207502	0.021664	-0.00578929	0.0344785	-0.0378561	0.018746	0.00451039	0.0124932	0.0274597	0.0116478	0.0180691	0.0124919	-0.0224238	0.0384704	-0.0502303	0.0197827	0.00225955
82	-0.0352419	0.0117584	-0.0263379	0.0111374	-0.0194524	0.00871567	-0.0140664	0.00532873	0.019257	0.0249488	0.0140027	0.00994236	-0.0106256	0.0217265	-0.0215729	0.00896617	0.0127682	0.00564191	-0.00655485	0.00754868	-0.0102842	0.0214765	0.00609795	0.0157363	-0.00705216	0.0101549	0.000225122	0.00656651	-0.0272424	0.0146089	-0.00342073	0.0166232	0.0202278	0.0201165	-0.00596728	0.0303525	-0.0318887	0.0169009	0.00534515	0.0122326	0.0265047	0.0110362	0.0154914	0.013227	-0.0194035	0.0341615	-0.0458791	0.0177155	0.00256051
83	-0.0288963	0.0108215	-0.0210622	0.0101905	-0.0179226	0.00863994	-0.0124042	0.00525771	0.0148351	0.0221397	0.0125733	0.00984577	-0.00962834	0.0220453	-0.0191639	0.00754756	0.00845811	0.00568242	-0.00794308	0.00711853	-0.0100411	0.0199328	0.00636217	0.0148618	-0.00641039	0.010756	-0.000641254	0.00541204	-0.022614	0.0135291	-0.00306786	0.01538	0.0192595	0.0184794	-0.00625082	0.0263489	-0.0265123	0.0156051	0.00582036	0.0119914	0.0243773	0.0107848	0.0123611	0.0138568	-0.0172352	0.0302992	-0.0422021	0.0159074	0.00180483
84	-0.0242595	0.0103405	-0.0166507	0.0092789	-0.0170907	0.00898699	-0.0109916	0.00527162	0.0107825	0.0190956	0.0111196	0.00970942	-0.00954058	0.0224998	-0.0173542	0.00611353	0.00439524	0.00547481	-0.00903936	0.00655555	-0.0100777	0.0184088	0.00615388	0.0140419	-0.00601414	0.0112295	-0.00139483	0.00446266	-0.019681	0.0120501	-0.00346614	0.0142299	0.0178781	0.0170201	-0.0065055	0.0227111	-0.0218895	0.0146934	0.00585074	0.0120979	0.0214929	0.0104023	0.00897512	0.013577	-0.015434	0.0261835	-0.0389996	0.01444	0.000614567
85	-0.0206401	0.00955291	-0.0131955	0.00825767	-0.0162783	0.00924892	-0.00996745	0.00516633	0.00728258	0.0159981	0.00963696	0.00962452	-0.00959329	0.0230681	-0.0160061	0.00540431	0.00122074	0.00570976	-0.00971979	0.00599817	-0.0110695	0.017893	0.00580545	0.0132749	-0.00613191	0.0111246	-0.00185584	0.00391135	-0.017482	0.0108766	-0.00419047	0.0131704	0.0161113	0.0159682	-0.00698224	0.0192757	-0.0177148	0.0141091	0.00571325	0.0123652	0.0179874	0.0102328	0.00553439	0.0129884	-0.0147507	0.0225843	-0.0363944	0.013001	-0.0012731
86	-0.0177909	0.00898902	-0.0105859	0.00721619	-0.0155662	0.00942189	-0.00902399	0.00501649	0.00460957	0.0129677	0.007991	0.00935333	-0.0106044	0.0239459	-0.0146651	0.00505564	-0.00102481	0.00559974	-0.00961716	0.00527677	-0.0126572	0.017002	0.00521404	0.012656	-0.00603203	0.0107772	-0.00213473	0.00370129	-0.016101	0.00938675	-0.00542662	0.0124366	0.0139322	0.014817	-0.00744277	0.0161804	-0.0142597	0.0138749	0.00541825	0.0129371	0.01395	0.00942002	0.00227839	0.0116034	-0.0141532	0.0190285	-0.0341161	0.0119282	-0.00330023
87	-0.0151695	0.00827692	-0.00882613	0.00608604	-0.0147878	0.00927634	-0.00844821	0.00455615	0.00276331	0.0104709	0.00610565	0.00915928	-0.0122824	0.0243666	-0.0137003	0.00467784	-0.00206522	0.00649835	-0.00881846	0.0046425	-0.0144154	0.0160394	0.00452999	0.0120897	-0.00585441	0.0100895	-0.00207199	0.0038453	-0.0151629	0.00829914	-0.00667509	0.0116958	0.0110377	0.014006	-0.00812634	0.0138215	-0.0109787	0.013784	0.00524744	0.0134939	0.00975332	0.00864326	-0.000400386	0.010106	-0.0141953	0.0160887	-0.0323435	0.010608	-0.00543401
88	-0.0126027	0.00771008	-0.00744463	0.00501543	-0.0137344	0.00896209	-0.00785385	0.0039594	0.00182428	0.00839669	0.00400086	0.00900121	-0.0136183	0.0234073	-0.0125297	0.00399622	-0.00202012	0.0073202	-0.00706135	0.00392994	-0.0165195	0.0149888	0.00384012	0.0114809	-0.00530892	0.00919571	-0.00195872	0.00403198	-0.014613	0.00713649	-0.00790066	0.0109613	0.00803867	0.0124633	-0.00884143	0.0119204	-0.00784303	0.0137261	0.00526302	0.0142336	0.00572633	0.00720048	-0.00283872	0.0085089	-0.0139764	0.013609	-0.0307036	0.00947841	-0.00730127
89	-0.00969666	0.00717224	-0.00617223	0.00436739	-0.012295	0.00879962	-0.00735167	0.00317889	0.00145043	0.00696723	0.00177747	0.00862568	-0.0148974	0.0219302	-0.0116368	0.00308307	-0.00120432	0.00864491	-0.00462808	0.00340174	-0.0175448	0.0133624	0.00314068	0.010822	-0.00454493	0.00828498	-0.00160127	0.00402737	-0.0140581	0.00660031	-0.00863034	0.00978449	0.00477383	0.0108915	-0.00946403	0.0108455	-0.00474306	0.0136798	0.00572933	0.014251	0.0019645	0.00618349	-0.00442948	0.00690519	-0.0140304	0.0115655	-0.0294167	0.00810552	-0.00863392
90	-0.0066458	0.00683709	-0.0044714	0.0042164	-0.0101112	0.00874886	-0.0067308	0.0024585	0.00164626	0.00587719	-0.000298827	0.00837007	-0.0148841	0.0184518	-0.0106397	0.00199581	0.000245467	0.00952218	-0.00159065	0.00305566	-0.0182805	0.0120574	0.00250812	0.00998675	-0.00374184	0.00736171	-0.00114986	0.00385727	-0.013427	0.00617312	-0.00914327	0.00857705	0.00207488	0.00938632	-0.00998369	0.0100135	-0.00166078	0.0134489	0.00650775	0.0140209	-0.000447607	0.00510527	-0.00550838	0.00567145	-0.0141784	0.00948309	-0.0280661	0.00672361	-0.0092303
91	-0.00329765	0.00659923	-0.00228699	0.00463645	-0.00732665	0.00894326	-0.00595567	0.00181398	0.00221869	0.00537435	-0.00196948	0.00761621	-0.0133712	0.0154174	-0.00979753	0.000923137	0.00193468	0.0103233	0.00178348	0.00284162	-0.0174433	0.0108782	0.00188648	0.00921254	-0.00292115	0.00647622	-0.000575925	0.00346926	-0.0124717	0.00624121	-0.00935423	0.00717545	-0.000393356	0.00812368	-0.010254	0.00954238	0.00116573	0.0132306	0.00793014	0.0126022	-0.00209251	0.00488636	-0.00545591	0.00484048	-0.0146729	0.00760553	-0.0268916	0.00540024	-0.00926609
92	-5.23495e-06	0.00609506	0.000404784	0.00511164	-0.00419774	0.00886566	-0.00487289	0.00163145	0.00312417	0.00506767	-0.00321037	0.0069935	-0.0110092	0.0120342	-0.00886173	0.00081877	0.00365093	0.0105559	0.00545321	0.0027155	-0.0161221	0.00978706	0.00127146	0.00856462	-0.00204339	0.00553861	0.000338068	0.00297382	-0.011218	0.00629008	-0.00929481	0.00597125	-0.00226203	0.00760829	-0.0101915	0.00915352	0.00376737	0.012735	0.00976976	0.0107322	-0.00160564	0.00472718	-0.00472769	0.00447521	-0.0154612	0.00553022	-0.0256499	0.00427845	-0.00870624
93	0.00335318	0.00525588	0.00321404	0.00562257	-0.0011367	0.00817681	-0.00368086	0.00182927	0.00444041	0.00532264	-0.00366307	0.00616347	-0.00705503	0.00989422	-0.00772114	0.00178875	0.00552677	0.0104578	0.00910005	0.00252643	-0.0143798	0.008832	0.000696986	0.0082746	-0.00117507	0.00466841	0.00122981	0.00253599	-0.00986266	0.00641485	-0.0090648	0.00490957	-0.00392074	0.00716649	-0.00998048	0.00896502	0.0060353	0.0122474	0.0119232	0.00847243	-0.000284457	0.00518705	-0.00328013	0.00445342	-0.0167035	0.00430264	-0.0243847	0.00383557	-0.00795048
94	0.00599354	0.0039167	0.00570653	0.00582479	0.000914755	0.00658865	-0.00213402	0.00189706	0.00604501	0.00575027	-0.00379532	0.00540473	-0.00261157	0.00855492	-0.00607343	0.00307097	0.0070969	0.00962848	0.013084	0.002389	-0.0124952	0.0077045	0.000121978	0.00834116	-0.000259116	0.00390719	0.00279048	0.00109315	-0.00861703	0.00609466	-0.00839552	0.0040947	-0.00545529	0.00666816	-0.00922603	0.00883294	0.00772596	0.0119039	0.0143375	0.00622636	0.00239353	0.00558672	-0.00198129	0.00443749	-0.0178392	0.00373494	-0.0231584	0.00397815	-0.00709129
95	0.00832841	0.00251371	0.00778634	0.00563642	0.00244869	0.0048463	-0.000574105	0.00205564	0.00787362	0.00625307	-0.00300462	0.00470442	0.00185351	0.00801191	-0.00444378	0.00415449	0.00859531	0.00864764	0.0170896	0.00257596	-0.0110543	0.00688581	-0.000293	0.00855035	0.000784687	0.00341371	0.00481562	0.00110285	-0.00752979	0.00570817	-0.0075654	0.00346432	-0.00650742	0.00576441	-0.00829612	0.00867438	0.00909013	0.0117546	0.0166978	0.00447729	0.00498099	0.00561892	-0.000445235	0.00450581	-0.0189325	0.00379221	-0.0216484	0.00424214	-0.00583673
96	0.00945148	0.00309393	0.00876037	0.00485087	0.00293422	0.00368712	0.00114041	0.00219227	0.00981431	0.00673871	-0.00200651	0.00399679	0.00641103	0.00797624	-0.00309609	0.00512781	0.00997195	0.00761757	0.0208572	0.00254373	-0.00933936	0.00660431	-0.000617157	0.00885892	0.00181238	0.00308115	0.00745778	0.00119259	-0.00672783	0.00499833	-0.00608849	0.00303112	-0.00708408	0.00449768	-0.0068755	0.00844219	0.00983895	0.0121281	0.0183243	0.00315555	0.007578	0.00518505	0.000752055	0.00546052	-0.0196985	0.00416615	-0.0201858	0.00461474	-0.00441406
97	0.0111037	0.00385751	0.0103134	0.00441631	0.00450374	0.00337206	0.00272892	0.00167382	0.0113878	0.00638416	-0.000307044	0.00389803	0.0086253	0.00817996	-0.00215996	0.00638027	0.0127261	0.0073337	0.0240544	0.00280121	-0.00762962	0.00655029	-0.000675271	0.00862305	0.00316049	0.00259908	0.00969353	0.00136028	-0.00611492	0.00436102	-0.00401399	0.00282969	-0.00649077	0.0028258	-0.00524377	0.00796446	0.0100333	0.0120296	0.0193694	0.00276573	0.00903167	0.00343475	0.00229429	0.00554115	-0.0198014	0.00396863	-0.0182078	0.00412692	-0.00144645
98	0.0136753	0.00470937	0.0124743	0.00404978	0.00663316	0.00370599	0.00431472	0.00112927	0.0128043	0.00586329	0.00148765	0.00393972	0.0103495	0.00880803	-0.00135884	0.00776293	0.0161435	0.00790047	0.0268375	0.00296427	-0.00606465	0.00678808	-0.000608804	0.00833573	0.00463354	0.0024959	0.0115234	0.00148612	-0.00555968	0.00379403	-0.00138371	0.00232752	-0.00520074	0.00105565	-0.00342175	0.00730905	0.0099979	0.0117449	0.0196224	0.00292202	0.00999072	0.00155063	0.0044748	0.00404464	-0.0197031	0.00397981	-0.0162075	0.00369991	0.00198618
99	0.0144142	0.00501808	0.0130319	0.0039141	0.00705839	0.00374966	0.00456818	0.00115207	0.0129848	0.0057908	0.00161028	0.0039677	0.0105375	0.00885821	-0.00127582	0.00791794	0.0166438	0.00823844	0.0273075	0.00306921	-0.00598323	0.00661503	-0.000603673	0.00830866	0.00484278	0.00253509	0.0119596	0.00153955	-0.00541856	0.0036708	-0.000657478	0.00228714	-0.00499572	0.000753123	-0.00286757	0.00717597	0.00995571	0.0117631	0.0196786	0.00308242	0.0101634	0.0013857	0.00496364	0.00350585	-0.0196657	0.00401073	-0.0160821	0.0037909	0.00245876
100	0.0144142	0.00501808	0.0130319	0.0039141	0.00705839	0.00374966	0.00456818	0.00115207	0.0129848	0.0057908	0.00161028	0.0039677	0.0105375	0.00885821	-0.00127582	0.00791794	0.0166438	0.00823844	0.0273075	0.00306921	-0.00598323	0.00661503	-0.000603673	0.00830866	0.00484278	0.00253509	0.0119596	0.00153955	-0.00541856	0.0036708	-0.000657478	0.00228714	-0.00499572	0.000753123	-0.00286757	0.00717597	0.00995571	0.0117631	0.0196786	0.00308242	0.0101634	0.0013857	0.00496364	0.00350585	-0.0196657	0.00401073	-0.0160821	0.0037909	0.00245876
[truncated: 19 more columns]

## Sheet: ankle_angle
	s01				s02				s03				s04				s07				s08				s09				s10				s11				s12				s14				s15				s16
	boot		shoe		boot		shoe		boot		shoe		boot		shoe		boot		shoe		boot		shoe		boot		shoe		boot		shoe		boot		shoe		boot		shoe		boot		shoe		boot		shoe		boot
	mean	std	mean	std	mean	std	mean	std	mean	std	mean	std	mean	std	mean	std	mean	std	mean	std	mean	std	mean	std	mean	std	mean	std	mean	std	mean	std	mean	std	mean	std	mean	std	mean	std	mean	std	mean	std	mean	std	mean	std	mean
0	0.026439	0.0170402	-0.00651975	0.00510688	0.0976221	0.010532	-0.00609432	0.0346696	0.0352543	0.0208654	-0.005349	0.0177084	0.0255013	0.0203813	-0.00199583	0.0199117	0.108064	0.0183915	0.0222219	0.0230675	0.0398159	0.0156747	-0.00723479	0.0324713	0.0241079	0.0190294	0.0210134	0.0149515	0.0376057	0.0382321	0.0107174	0.0241969	0.0858463	0.0242307	0.031223	0.0314886	-0.00608826	0.0281291	0.00634649	0.039556	0.00106941	0.0126906	0.00671982	0.0139059	0.0126399	0.0143041	0.0217505	0.0181609	0.0287353
1	0.0413639	0.0216786	0.00840483	0.00853833	0.137968	0.0127164	0.0126625	0.0338262	0.0464997	0.0269662	0.00178584	0.016494	0.0486122	0.0291361	0.0199148	0.0195072	0.135947	0.0297098	0.0355591	0.0295169	0.0704898	0.0254373	0.00966207	0.0292589	0.0420921	0.0261399	0.047774	0.0124265	0.0566294	0.0443794	0.0196859	0.0321447	0.102817	0.030389	0.0472785	0.0357601	0.0107937	0.0342638	0.0391157	0.0424612	0.0103607	0.0178754	0.0222838	0.0132367	0.0301692	0.0126053	0.0353876	0.02654	0.0575829
2	0.0587954	0.0269011	0.0260995	0.0132915	0.181373	0.0159929	0.0335693	0.0314498	0.0609521	0.0344429	0.00969447	0.0162111	0.0731943	0.0381424	0.042964	0.0184079	0.163137	0.0417865	0.0504336	0.0362163	0.10743	0.0291772	0.0264795	0.0256427	0.0635538	0.0358237	0.0731719	0.0107895	0.0817654	0.0498298	0.0320269	0.0414163	0.121565	0.0407866	0.0648152	0.0474566	0.0346849	0.0439489	0.0753582	0.0444362	0.0237193	0.0255438	0.0374871	0.016413	0.0479244	0.0116534	0.0497943	0.035612	0.0898566
3	0.0835774	0.0342382	0.0510551	0.0206607	0.238539	0.0203849	0.0605125	0.0178673	0.0944093	0.0435505	0.0268062	0.0135778	0.108323	0.0438918	0.073998	0.0121383	0.189824	0.0421622	0.0776158	0.0387296	0.169224	0.0261457	0.0435267	0.0194546	0.107906	0.0508724	0.0951703	0.0126142	0.127013	0.050626	0.0542674	0.0531836	0.146128	0.060533	0.0815225	0.0693695	0.0848058	0.0625678	0.119158	0.0456223	0.0607668	0.0263886	0.0525856	0.0174206	0.0750065	0.0036669	0.0731907	0.0475317	0.143534
4	0.11163	0.0390198	0.0750477	0.0250705	0.28938	0.0264169	0.0890667	0.00644138	0.130417	0.0559865	0.0445521	0.0116078	0.143018	0.0478237	0.104872	0.00483862	0.217532	0.0418054	0.107444	0.0437953	0.231219	0.0254275	0.0630341	0.0164299	0.150429	0.0651882	0.118859	0.0201228	0.169248	0.0541695	0.0835682	0.0608598	0.169011	0.0766944	0.102581	0.0913909	0.14221	0.0826671	0.161346	0.0466601	0.0998534	0.02746	0.0642011	0.0144027	0.103988	0.00347568	0.0977387	0.0602772	0.196716
5	0.142648	0.0419148	0.098786	0.026737	0.330687	0.0292389	0.109989	0.0371729	0.177326	0.0651126	0.0661384	0.0104297	0.172677	0.0404303	0.13298	0.00554879	0.244522	0.0387667	0.143507	0.0425256	0.289675	0.0223344	0.0868283	0.019461	0.192084	0.0711539	0.144264	0.0317235	0.207683	0.0579071	0.119095	0.0661639	0.190306	0.0890051	0.125251	0.108477	0.207444	0.0981419	0.202165	0.047183	0.144178	0.030442	0.0727643	0.00869257	0.144312	0.0156817	0.131275	0.0706906	0.252039
6	0.17215	0.041388	0.114132	0.0193321	0.355531	0.0293493	0.126323	0.0708515	0.219846	0.0669772	0.0871588	0.00983658	0.19814	0.0335342	0.159599	0.0126974	0.273081	0.0376497	0.181896	0.0435391	0.329369	0.0284977	0.115436	0.0284144	0.228328	0.0714247	0.177573	0.0412451	0.236065	0.0588549	0.157188	0.0627987	0.209477	0.0979151	0.149738	0.117919	0.252996	0.0931582	0.228152	0.0469386	0.184304	0.0387938	0.0817999	0.00456017	0.186995	0.026469	0.164357	0.0807252	0.298835
7	0.201657	0.0403644	0.127274	0.0155451	0.371479	0.0268286	0.132958	0.114282	0.259766	0.0625645	0.106081	0.00994009	0.214115	0.0262479	0.184956	0.0174971	0.301008	0.0397264	0.222505	0.0471905	0.35166	0.0307216	0.14878	0.0449821	0.255628	0.0703123	0.213322	0.0504544	0.259721	0.0608826	0.194975	0.0586504	0.228012	0.10536	0.171311	0.119716	0.287862	0.0801338	0.250166	0.0481113	0.218841	0.0462988	0.0906612	0.00690814	0.233419	0.0368452	0.195163	0.0883428	0.333691
8	0.230658	0.0365361	0.134384	0.019333	0.390024	0.0254717	0.128916	0.151214	0.295328	0.056214	0.12459	0.0114918	0.227729	0.0261376	0.211439	0.0202282	0.32992	0.0473411	0.262801	0.0527359	0.367186	0.038325	0.179897	0.0644837	0.279609	0.0681837	0.247965	0.0537048	0.279259	0.0612963	0.227692	0.0493859	0.244814	0.109999	0.187303	0.119313	0.304158	0.0673701	0.256164	0.0622927	0.250396	0.0509315	0.10378	0.00914481	0.278451	0.0485731	0.222776	0.0937012	0.359418
9	0.25886	0.0328209	0.13727	0.030825	0.41047	0.025526	0.121776	0.181082	0.326791	0.0496729	0.142473	0.013118	0.238884	0.0320151	0.240219	0.0208121	0.359244	0.0574221	0.300347	0.0595709	0.371679	0.0418226	0.209995	0.0889554	0.293371	0.0770163	0.27839	0.0555927	0.295664	0.0601627	0.256367	0.0407132	0.260388	0.112031	0.198006	0.113037	0.309263	0.0653583	0.258285	0.0824158	0.278952	0.0521053	0.117089	0.0112633	0.321093	0.0584268	0.237335	0.0984132	0.36939
10	0.283843	0.0271183	0.128946	0.032676	0.423175	0.030972	0.100542	0.202234	0.35276	0.0457245	0.160729	0.0141078	0.248921	0.0385246	0.269736	0.0249486	0.381528	0.0683411	0.319118	0.0529278	0.369553	0.0487824	0.223789	0.114263	0.298528	0.085122	0.284083	0.0517198	0.305748	0.0548816	0.277862	0.0312157	0.264583	0.11153	0.203116	0.108611	0.295068	0.0833941	0.257797	0.10074	0.30173	0.0509419	0.130407	0.0133161	0.357336	0.0741677	0.243902	0.0973331	0.36547
11	0.302639	0.024294	0.108421	0.0400415	0.420054	0.0410571	0.0689003	0.230888	0.374442	0.0429598	0.179865	0.0147484	0.258201	0.0453006	0.295622	0.0275012	0.39499	0.0851548	0.324062	0.0492908	0.347332	0.0549413	0.230072	0.142678	0.28998	0.108441	0.270305	0.0533305	0.304882	0.0423034	0.289803	0.026944	0.26411	0.110045	0.203838	0.108265	0.266615	0.09944	0.243	0.112096	0.321565	0.0489773	0.140831	0.0159275	0.386164	0.0851901	0.236213	0.0982372	0.345432
12	0.313864	0.0221063	0.0745835	0.0391107	0.39327	0.0678686	0.0290558	0.252848	0.384721	0.0454356	0.198696	0.0151798	0.263753	0.0477069	0.312922	0.0274969	0.388659	0.0975315	0.297324	0.0336083	0.309618	0.0661016	0.214509	0.166043	0.264899	0.126367	0.228169	0.0798532	0.293608	0.0251244	0.293479	0.0260942	0.24561	0.11928	0.200291	0.118207	0.229011	0.107004	0.22329	0.118615	0.329393	0.0520328	0.147577	0.0161002	0.407969	0.101387	0.220431	0.0930655	0.301785
13	0.313474	0.0271583	0.0362122	0.0377825	0.338986	0.0870359	-0.0202127	0.288264	0.387124	0.0443524	0.214416	0.0125168	0.267275	0.0487073	0.318951	0.0218513	0.363599	0.119795	0.253455	0.0402721	0.250505	0.0733309	0.190959	0.189647	0.224814	0.145191	0.161922	0.10266	0.265021	0.00598953	0.285219	0.0330816	0.222101	0.130729	0.18709	0.135085	0.185693	0.0978285	0.175491	0.13073	0.333024	0.0575451	0.148561	0.0121701	0.417407	0.107565	0.197612	0.0908857	0.249527
14	0.29817	0.0387596	-0.00965199	0.0367164	0.269532	0.112282	-0.0775073	0.32267	0.372728	0.0448778	0.223023	0.0135202	0.265973	0.0442894	0.311043	0.032977	0.314969	0.135118	0.187101	0.0600143	0.181762	0.0811639	0.150913	0.207319	0.168093	0.156414	0.0856327	0.129089	0.226527	0.0322405	0.269935	0.0429943	0.183652	0.153999	0.166856	0.156129	0.138547	0.0833567	0.115945	0.143123	0.323901	0.0655953	0.143837	0.00992118	0.420917	0.115543	0.172294	0.0888195	0.175268
15	0.26783	0.0582191	-0.0617369	0.0355403	0.188791	0.130576	-0.147789	0.347333	0.344771	0.0382268	0.220284	0.0136879	0.261993	0.0395076	0.292828	0.0621514	0.24744	0.157207	0.108429	0.0811371	0.105928	0.084361	0.105387	0.225472	0.0954499	0.161363	0.00212629	0.130427	0.179539	0.0612034	0.246547	0.0514999	0.136146	0.173404	0.133289	0.172606	0.0880793	0.0701447	0.0371301	0.158535	0.310064	0.0753816	0.131276	0.028127	0.410823	0.115368	0.141787	0.0881478	0.0991926
16	0.219669	0.080345	-0.129327	0.0489024	0.107256	0.145466	-0.230123	0.366168	0.296697	0.0590044	0.194976	0.0222986	0.252484	0.0289513	0.26479	0.0991185	0.164113	0.172197	0.0152637	0.0993915	0.0309567	0.0832773	0.0506536	0.244389	0.0109143	0.160706	-0.0822243	0.122998	0.127441	0.0815379	0.215405	0.0581637	0.0761597	0.197792	0.0828114	0.178379	0.0211692	0.088408	-0.0533619	0.168428	0.284604	0.0819303	0.111183	0.0468272	0.394299	0.118379	0.107361	0.0870526	0.0139504
17	0.161144	0.103245	-0.217236	0.0538103	0.0274139	0.154087	-0.326849	0.373598	0.229766	0.0882755	0.152817	0.034528	0.239007	0.0187543	0.231236	0.138704	0.0681893	0.186215	-0.089964	0.110811	-0.0437094	0.0786307	-0.00831667	0.263526	-0.082487	0.161326	-0.177622	0.117774	0.073242	0.0941773	0.176907	0.0623081	-0.000395983	0.210655	0.0190852	0.181703	-0.0560592	0.107409	-0.147765	0.17606	0.254093	0.0905596	0.0843809	0.0653176	0.365754	0.118066	0.06496	0.0847498	-0.0794309
18	0.0893846	0.118762	-0.316255	0.0634085	-0.0471294	0.16464	-0.427527	0.377712	0.154742	0.126331	0.078272	0.0437668	0.215109	0.0151571	0.190379	0.177533	-0.0384448	0.194242	-0.208858	0.113249	-0.12082	0.0760338	-0.0732252	0.283189	-0.180288	0.16198	-0.274507	0.117854	0.0126089	0.0987485	0.126249	0.0680365	-0.0851305	0.222644	-0.0677518	0.174264	-0.14987	0.13795	-0.244999	0.188281	0.211633	0.0937892	0.0433642	0.0706585	0.331314	0.120996	0.0158833	0.082186	-0.176662
19	0.0124991	0.132647	-0.426912	0.0586855	-0.121377	0.177323	-0.53348	0.385683	0.0633456	0.153422	-0.0106511	0.0537883	0.183127	0.0214757	0.143175	0.216833	-0.151048	0.20002	-0.338912	0.117375	-0.209444	0.0684992	-0.143219	0.301623	-0.279094	0.171134	-0.383646	0.130827	-0.0534056	0.104012	0.0658794	0.0798204	-0.173848	0.227626	-0.161087	0.176896	-0.25316	0.155794	-0.341054	0.202762	0.163145	0.099594	-0.00202413	0.0726013	0.287723	0.120999	-0.041533	0.0803308	-0.290311
20	-0.0736457	0.136308	-0.535653	0.0519038	-0.199882	0.198255	-0.639312	0.395294	-0.0224187	0.169506	-0.117774	0.0582454	0.133692	0.0465961	0.083412	0.251829	-0.269624	0.207336	-0.477038	0.1253	-0.30525	0.0692008	-0.220454	0.320387	-0.379532	0.185241	-0.497686	0.142112	-0.128878	0.113579	-0.00371484	0.0953756	-0.258031	0.234732	-0.260186	0.184742	-0.356911	0.168969	-0.437686	0.21993	0.105468	0.100282	-0.0567361	0.0742155	0.240338	0.120894	-0.104199	0.0808821	-0.408549
21	-0.164514	0.140699	-0.648193	0.0484706	-0.285868	0.220718	-0.745529	0.403512	-0.116839	0.168324	-0.229231	0.0603073	0.0663868	0.0619206	0.0137522	0.284657	-0.392935	0.220619	-0.623198	0.136008	-0.414473	0.0611189	-0.304817	0.337124	-0.48874	0.196713	-0.615055	0.153627	-0.208646	0.130422	-0.0831211	0.1135	-0.337687	0.243251	-0.358369	0.195686	-0.456374	0.179105	-0.531649	0.230716	0.0405217	0.10248	-0.110592	0.0809684	0.187952	0.118586	-0.171919	0.082216	-0.534872
22	-0.262523	0.145229	-0.763019	0.0456659	-0.379769	0.243851	-0.855634	0.40881	-0.215333	0.172946	-0.341851	0.0583396	-0.0140576	0.0819971	-0.0729399	0.310508	-0.520728	0.235501	-0.77415	0.145186	-0.524595	0.0541755	-0.396588	0.352617	-0.600651	0.206717	-0.731134	0.156604	-0.296073	0.152791	-0.167523	0.128462	-0.417284	0.251087	-0.455167	0.202691	-0.548045	0.186052	-0.623791	0.237755	-0.0275869	0.10476	-0.171118	0.0963863	0.133783	0.115656	-0.242835	0.0862561	-0.663243
23	-0.369153	0.150289	-0.886741	0.0461505	-0.479433	0.261416	-0.962798	0.40638	-0.318378	0.185574	-0.457603	0.0562609	-0.105432	0.0865765	-0.168005	0.331978	-0.656206	0.24866	-0.926752	0.149838	-0.634591	0.0432709	-0.493603	0.36314	-0.718933	0.207849	-0.842576	0.156674	-0.385655	0.168415	-0.256853	0.13898	-0.499965	0.259482	-0.550675	0.205476	-0.62966	0.19693	-0.712139	0.239807	-0.0991225	0.117689	-0.23584	0.114459	0.0734064	0.11344	-0.316772	0.0886776	-0.784452
24	-0.483049	0.15644	-1.01376	0.0449743	-0.578121	0.274019	-1.07086	0.40243	-0.432068	0.211768	-0.577933	0.0559068	-0.19714	0.0851818	-0.27202	0.348256	-0.794939	0.25929	-1.07774	0.148514	-0.74002	0.0328863	-0.592748	0.368815	-0.837155	0.205428	-0.947267	0.150919	-0.476815	0.18082	-0.348134	0.147826	-0.588313	0.262707	-0.646296	0.203151	-0.70635	0.208814	-0.795346	0.240267	-0.168299	0.136461	-0.307654	0.131141	0.0108165	0.111841	-0.39363	0.0934472	-0.904474
25	-0.603645	0.160262	-1.14219	0.0430853	-0.676231	0.283269	-1.17288	0.397227	-0.551931	0.248538	-0.706526	0.0574596	-0.280624	0.0883481	-0.37595	0.364692	-0.93643	0.266191	-1.22363	0.144394	-0.840033	0.0302074	-0.692844	0.371415	-0.953969	0.200823	-1.04605	0.147867	-0.570322	0.181814	-0.441419	0.155855	-0.678149	0.264376	-0.742724	0.197641	-0.778299	0.221266	-0.873232	0.242689	-0.240079	0.16241	-0.385804	0.143272	-0.0613381	0.111692	-0.473378	0.0960459	-1.01386
26	-0.726453	0.163834	-1.26681	0.0422766	-0.7709	0.28854	-1.27208	0.394658	-0.678057	0.282922	-0.843598	0.0601562	-0.363589	0.0939581	-0.477536	0.377847	-1.07541	0.271082	-1.36282	0.135496	-0.937602	0.0349304	-0.79107	0.371838	-1.06688	0.196974	-1.13985	0.14229	-0.66391	0.182117	-0.53653	0.164818	-0.768738	0.26421	-0.837844	0.19091	-0.848655	0.234477	-0.947157	0.244731	-0.312171	0.184877	-0.4641	0.149867	-0.136204	0.110624	-0.555893	0.101353	-1.12257
27	-0.848659	0.164783	-1.38886	0.0419254	-0.864728	0.293806	-1.36704	0.394024	-0.805971	0.312835	-0.985217	0.0625104	-0.455444	0.108619	-0.57845	0.390785	-1.21124	0.274354	-1.49603	0.12878	-1.03115	0.0440485	-0.887323	0.374907	-1.17542	0.194507	-1.22983	0.140011	-0.758972	0.181023	-0.633671	0.174124	-0.855865	0.261336	-0.931062	0.182798	-0.917127	0.245809	-1.01898	0.247876	-0.387741	0.202555	-0.542747	0.155293	-0.21826	0.110186	-0.640911	0.105724	-1.22695
28	-0.969582	0.165832	-1.5051	0.0425477	-0.958794	0.29757	-1.46052	0.394819	-0.934014	0.331497	-1.12893	0.0644706	-0.552633	0.128603	-0.676454	0.401107	-1.34219	0.27693	-1.62176	0.11841	-1.12337	0.0538099	-0.981978	0.379204	-1.27832	0.193902	-1.31675	0.136892	-0.854933	0.181608	-0.733786	0.181063	-0.941701	0.2581	-1.02068	0.175066	-0.984717	0.256459	-1.08985	0.250254	-0.466754	0.212731	-0.619654	0.158462	-0.30267	0.10916	-0.727368	0.111496	-1.33198
29	-1.08807	0.165286	-1.61932	0.043517	-1.05344	0.301044	-1.55194	0.394224	-1.059	0.343109	-1.26712	0.0656866	-0.675344	0.138521	-0.778228	0.406628	-1.46919	0.278091	-1.7429	0.109702	-1.2127	0.0629267	-1.07482	0.385797	-1.378	0.193469	-1.40161	0.134738	-0.952112	0.184167	-0.8354	0.187228	-1.02457	0.253213	-1.10763	0.166819	-1.05168	0.264716	-1.16025	0.252186	-0.547182	0.218966	-0.696812	0.161399	-0.390506	0.110119	-0.815676	0.116755	-1.43641
30	-1.20519	0.165892	-1.7301	0.0447503	-1.14961	0.30285	-1.64342	0.393039	-1.18231	0.348675	-1.40047	0.0668778	-0.802697	0.149171	-0.881729	0.408264	-1.59314	0.277998	-1.85601	0.0988846	-1.30074	0.0713537	-1.16679	0.393052	-1.47258	0.192509	-1.48508	0.132316	-1.0499	0.187301	-0.938598	0.191021	-1.10709	0.247845	-1.19095	0.159529	-1.1176	0.272363	-1.23017	0.253379	-0.63032	0.223004	-0.774616	0.162624	-0.480832	0.114323	-0.904105	0.121713	-1.54139
31	-1.32165	0.166252	-1.83802	0.0461689	-1.24584	0.303485	-1.73267	0.388057	-1.30354	0.351741	-1.52494	0.0700155	-0.943004	0.148274	-0.987989	0.406167	-1.7142	0.276696	-1.96547	0.0890809	-1.38645	0.0785511	-1.25707	0.398749	-1.56562	0.190901	-1.56812	0.130053	-1.149	0.191354	-1.04242	0.195109	-1.18894	0.241601	-1.27267	0.152574	-1.18428	0.276909	-1.29933	0.254503	-0.712988	0.226267	-0.853031	0.163047	-0.573489	0.120571	-0.993159	0.126316	-1.6458
32	-1.43657	0.168067	-1.94367	0.0480404	-1.3426	0.303269	-1.82115	0.383	-1.42301	0.353963	-1.64362	0.0725486	-1.08379	0.146453	-1.09691	0.400504	-1.83305	0.274871	-2.06735	0.0801787	-1.47129	0.0857336	-1.34658	0.404309	-1.65581	0.187761	-1.65168	0.127395	-1.24857	0.195755	-1.14599	0.19945	-1.27089	0.235438	-1.35336	0.146891	-1.25077	0.280931	-1.36708	0.255597	-0.797012	0.227926	-0.931202	0.161857	-0.668067	0.130222	-1.08123	0.13021	-1.7501
33	-1.55095	0.169977	-2.04448	0.0496023	-1.438	0.30182	-1.90681	0.374856	-1.54181	0.355461	-1.75733	0.0772664	-1.22283	0.142339	-1.20456	0.393661	-1.94865	0.272676	-2.16628	0.0722933	-1.55448	0.0917241	-1.43312	0.406627	-1.74519	0.184069	-1.73547	0.125163	-1.34886	0.200866	-1.24957	0.204415	-1.35288	0.229405	-1.43337	0.142292	-1.31743	0.283223	-1.43357	0.257685	-0.880989	0.228484	-1.00867	0.160185	-0.763838	0.140823	-1.16859	0.13395	-1.85361
34	-1.66347	0.171866	-2.14377	0.0513378	-1.53285	0.30044	-1.991	0.367343	-1.65945	0.355339	-1.86711	0.0805042	-1.36113	0.13795	-1.31253	0.385804	-2.06147	0.270435	-2.25933	0.0661129	-1.63628	0.096439	-1.51873	0.409014	-1.83299	0.179265	-1.81913	0.123365	-1.44873	0.20608	-1.3522	0.209821	-1.43453	0.223769	-1.51317	0.138932	-1.38415	0.285091	-1.49822	0.259369	-0.965255	0.226669	-1.08493	0.157614	-0.860111	0.152292	-1.25394	0.137237	-1.95626
35	-1.77508	0.173736	-2.23758	0.0517514	-1.62544	0.297672	-2.07294	0.357861	-1.77686	0.353883	-1.97363	0.0840151	-1.4957	0.134295	-1.41744	0.377217	-2.16981	0.267875	-2.34846	0.0613757	-1.71605	0.100017	-1.60039	0.408807	-1.91955	0.174498	-1.902	0.122375	-1.54838	0.211508	-1.45369	0.214306	-1.51622	0.218287	-1.5915	0.13619	-1.45022	0.286014	-1.56133	0.261432	-1.04996	0.22422	-1.15978	0.155307	-0.955665	0.164446	-1.33784	0.140176	-2.05785
36	-1.88339	0.174365	-2.32938	0.0519664	-1.71714	0.294736	-2.15308	0.348795	-1.89336	0.349525	-2.0766	0.0866719	-1.62973	0.130452	-1.52077	0.369469	-2.27461	0.26411	-2.43197	0.0586399	-1.79367	0.102375	-1.68074	0.408685	-2.00382	0.169126	-1.98372	0.12188	-1.64597	0.215889	-1.55371	0.218359	-1.59613	0.212208	-1.66802	0.134337	-1.51562	0.286622	-1.62195	0.262035	-1.13361	0.220272	-1.23322	0.152931	-1.05041	0.176232	-1.41871	0.143011	-2.15721
37	-1.99034	0.175312	-2.4172	0.0508841	-1.80638	0.290465	-2.2308	0.338355	-2.00904	0.344387	-2.17478	0.0884348	-1.76136	0.126396	-1.62206	0.360855	-2.37421	0.259928	-2.50981	0.0574491	-1.8682	0.103909	-1.75791	0.406792	-2.08559	0.165069	-2.06306	0.121903	-1.74263	0.219857	-1.65108	0.221432	-1.67538	0.206243	-1.74183	0.131928	-1.58013	0.286526	-1.68068	0.26183	-1.21645	0.216947	-1.30551	0.1509	-1.14353	0.188734	-1.49795	0.145211	-2.25435
38	-2.09341	0.173811	-2.50119	0.0499454	-1.89373	0.285757	-2.3055	0.328515	-2.12293	0.336766	-2.26828	0.0893986	-1.89108	0.121227	-1.72123	0.35232	-2.46936	0.253605	-2.58247	0.058234	-1.94081	0.105786	-1.83282	0.40508	-2.16421	0.160443	-2.14049	0.121115	-1.83589	0.222446	-1.74595	0.224338	-1.75089	0.199054	-1.81198	0.131488	-1.64355	0.285415	-1.73705	0.26078	-1.29674	0.211797	-1.3758	0.149593	-1.23486	0.20058	-1.57339	0.148081	-2.34691
39	-2.19404	0.173197	-2.58266	0.0483883	-1.97792	0.280033	-2.3761	0.317989	-2.23316	0.331051	-2.3569	0.0900752	-2.01651	0.115123	-1.81863	0.34262	-2.55884	0.248188	-2.64881	0.0595049	-2.0091	0.106799	-1.90494	0.401915	-2.23927	0.157908	-2.21443	0.120718	-1.92733	0.2242	-1.83731	0.22684	-1.82487	0.19276	-1.87898	0.130555	-1.70568	0.283825	-1.79076	0.258308	-1.37407	0.207838	-1.44479	0.148207	-1.32398	0.212771	-1.64676	0.150314	-2.43495
40	-2.29105	0.170444	-2.65843	0.048129	-2.05805	0.273939	-2.44362	0.308417	-2.34063	0.323193	-2.44017	0.0895867	-2.1377	0.106508	-1.91223	0.330672	-2.64305	0.240086	-2.71085	0.0623793	-2.07606	0.108922	-1.97356	0.398909	-2.3113	0.154117	-2.28442	0.118974	-2.01413	0.22444	-1.9244	0.229664	-1.89495	0.186278	-1.94249	0.131266	-1.76646	0.281074	-1.84217	0.25648	-1.44836	0.202075	-1.5108	0.148064	-1.41091	0.224368	-1.71631	0.154031	-2.51726
41	-2.38411	0.168535	-2.73214	0.0485397	-2.13485	0.267622	-2.50554	0.298975	-2.44164	0.319524	-2.51988	0.089342	-2.25201	0.0967978	-2.00231	0.317787	-2.7215	0.235483	-2.76668	0.0644016	-2.13721	0.109868	-2.03947	0.394904	-2.37889	0.152672	-2.35109	0.117954	-2.09706	0.223132	-2.00733	0.23186	-1.96317	0.181315	-2.00298	0.132511	-1.82438	0.279294	-1.89016	0.25333	-1.51787	0.197869	-1.57477	0.147444	-1.49432	0.235291	-1.78273	0.156978	-2.59246
42	-2.47294	0.165993	-2.8	0.0492125	-2.20624	0.260172	-2.56535	0.290499	-2.53899	0.31356	-2.59386	0.0881079	-2.3605	0.084539	-2.08499	0.300523	-2.79325	0.227611	-2.81764	0.0683456	-2.19692	0.111959	-2.10133	0.390537	-2.44338	0.149827	-2.41139	0.116388	-2.17601	0.221326	-2.08586	0.234064	-2.02848	0.176404	-2.06052	0.133315	-1.8798	0.277066	-1.93547	0.250869	-1.58433	0.192668	-1.63658	0.147336	-1.57536	0.245428	-1.84568	0.161817	-2.6622
43	-2.55696	0.162668	-2.86451	0.0517229	-2.27439	0.253977	-2.61922	0.281022	-2.63091	0.310607	-2.66485	0.086857	-2.46069	0.0723805	-2.16271	0.282684	-2.86035	0.222678	-2.86218	0.071154	-2.25066	0.113302	-2.16081	0.385711	-2.50402	0.149085	-2.46928	0.115477	-2.24843	0.217751	-2.15933	0.235576	-2.09151	0.172668	-2.11605	0.134575	-1.93154	0.275886	-1.97683	0.248833	-1.64645	0.188616	-1.69534	0.147005	-1.65227	0.254366	-1.9046	0.165046	-2.72406
44	-2.63545	0.160473	-2.92373	0.0529368	-2.33709	0.246691	-2.67114	0.272845	-2.71692	0.30491	-2.72869	0.0853714	-2.55458	0.0596087	-2.2315	0.262238	-2.91927	0.21452	-2.90042	0.076288	-2.30199	0.115614	-2.21651	0.380273	-2.56072	0.147477	-2.5204	0.115075	-2.31789	0.214815	-2.22892	0.236897	-2.15208	0.168287	-2.16768	0.134065	-1.97932	0.274872	-2.01444	0.24567	-1.70546	0.184404	-1.75273	0.146791	-1.7265	0.262377	-1.96041	0.170205	-2.78101
45	-2.70921	0.155974	-2.97731	0.0563523	-2.39582	0.241318	-2.71594	0.261842	-2.79829	0.301458	-2.78972	0.0838922	-2.63989	0.0483702	-2.29579	0.2407	-2.97389	0.208117	-2.93143	0.0803054	-2.34785	0.117265	-2.26959	0.374942	-2.61438	0.14781	-2.56913	0.114521	-2.38008	0.211195	-2.29289	0.237515	-2.2092	0.163626	-2.21635	0.134751	-2.02369	0.273169	-2.04789	0.244336	-1.76119	0.180715	-1.80587	0.147134	-1.79588	0.268809	-2.01145	0.172946	-2.82999
46	-2.77716	0.15301	-3.02638	0.0582209	-2.44888	0.233986	-2.7575	0.253166	-2.86972	0.293881	-2.84076	0.0827679	-2.71875	0.0378638	-2.35145	0.220135	-3.01884	0.19983	-2.95588	0.0865412	-2.39087	0.119433	-2.31832	0.368777	-2.66255	0.147585	-2.61227	0.11415	-2.43911	0.208362	-2.35327	0.237453	-2.26336	0.158508	-2.26107	0.133922	-2.06363	0.271161	-2.07633	0.240073	-1.81381	0.177309	-1.85733	0.147691	-1.86162	0.274614	-2.05954	0.177821	-2.87473
47	-2.84007	0.147972	-3.0692	0.0600157	-2.4968	0.225911	-2.79058	0.240441	-2.93691	0.288063	-2.88946	0.0819385	-2.78961	0.028465	-2.40323	0.196835	-3.05904	0.192611	-2.97197	0.0914883	-2.4287	0.120216	-2.36357	0.363209	-2.70849	0.14897	-2.65126	0.113196	-2.49226	0.206389	-2.40892	0.236342	-2.31211	0.151809	-2.30091	0.134242	-2.1005	0.267393	-2.10076	0.236077	-1.864	0.173763	-1.90457	0.148111	-1.92152	0.278299	-2.1017	0.180372	-2.91155
48	-2.89796	0.142908	-3.10729	0.0618254	-2.53775	0.215044	-2.8186	0.231516	-2.99023	0.276966	-2.92459	0.0810825	-2.85348	0.0198247	-2.44553	0.176761	-3.08775	0.18563	-2.98221	0.0984056	-2.46374	0.120934	-2.40377	0.35625	-2.74686	0.149796	-2.6862	0.11219	-2.54099	0.203902	-2.45972	0.233763	-2.35744	0.14633	-2.33704	0.1345	-2.13304	0.262224	-2.12024	0.230446	-1.91089	0.170509	-1.9491	0.149225	-1.97664	0.281986	-2.14097	0.185645	-2.94467
49	-2.9491	0.137586	-3.13849	0.0607165	-2.5714	0.200873	-2.83792	0.218323	-3.04063	0.266875	-2.95813	0.0805505	-2.90964	0.0140442	-2.48349	0.15193	-3.11139	0.17815	-2.98243	0.103375	-2.49226	0.11987	-2.43989	0.350165	-2.78386	0.151727	-2.71461	0.110522	-2.58543	0.202883	-2.50628	0.230409	-2.39509	0.138053	-2.36737	0.133128	-2.16214	0.255361	-2.13481	0.22246	-1.95573	0.166415	-1.99024	0.14871	-2.02595	0.283389	-2.17317	0.188854	-2.96944
50	-2.99553	0.130556	-3.1637	0.0626219	-2.59717	0.185471	-2.85064	0.210137	-3.07483	0.251862	-2.97522	0.0794954	-2.95817	0.0207779	-2.51042	0.131617	-3.12238	0.172473	-2.97737	0.110599	-2.51743	0.118743	-2.47081	0.341717	-2.81202	0.152985	-2.74088	0.108865	-2.62364	0.199737	-2.54554	0.224913	-2.42932	0.133506	-2.39311	0.134219	-2.18621	0.246808	-2.1443	0.215078	-1.99667	0.162488	-2.02727	0.149836	-2.07035	0.285494	-2.20261	0.19541	-2.9906
51	-3.03181	0.125743	-3.18029	0.0601001	-2.61341	0.166458	-2.85445	0.198103	-3.10692	0.237778	-2.9912	0.0787846	-2.99779	0.0309136	-2.53219	0.106324	-3.12793	0.164346	-2.95983	0.115202	-2.53342	0.116331	-2.49677	0.334197	-2.83935	0.154997	-2.75822	0.106168	-2.65825	0.198145	-2.57986	0.218927	-2.4536	0.125204	-2.41098	0.130768	-2.2056	0.236244	-2.14729	0.203308	-2.03521	0.157157	-2.06085	0.148535	-2.10952	0.285457	-2.22396	0.199669	-3.00205
52	-3.06232	0.119694	-3.18965	0.0614214	-2.62117	0.148067	-2.85123	0.190928	-3.12135	0.220458	-2.99063	0.0774277	-3.02952	0.0474163	-2.54294	0.0855373	-3.12096	0.157904	-2.93674	0.122199	-2.54539	0.114667	-2.51682	0.323552	-2.85783	0.156038	-2.77315	0.103301	-2.68581	0.19501	-2.60556	0.21071	-2.47399	0.121335	-2.42299	0.130704	-2.21898	0.22376	-2.14483	0.192574	-2.06932	0.151685	-2.0893	0.149589	-2.14417	0.286376	-2.24213	0.207713	-3.00932
53	-3.08357	0.114297	-3.1903	0.0613833	-2.62078	0.129063	-2.83847	0.18043	-3.13175	0.205498	-2.98838	0.0764209	-3.05144	0.0609447	-2.54943	0.0658308	-3.1088	0.150023	-2.90264	0.126324	-2.54778	0.110935	-2.53165	0.313336	-2.87469	0.158447	-2.78051	0.0990238	-2.7082	0.193035	-2.62518	0.201891	-2.4856	0.116076	-2.42695	0.12945	-2.2274	0.208694	-2.13712	0.179885	-2.10051	0.145007	-2.11292	0.149212	-2.17319	0.285596	-2.25221	0.213313	-3.00624
54	-3.09711	0.110425	-3.184	0.0625743	-2.61152	0.109636	-2.81948	0.173979	-3.12486	0.18888	-2.97115	0.0741114	-3.06534	0.0779267	-2.54554	0.0555307	-3.08491	0.142863	-2.86226	0.132252	-2.54543	0.109129	-2.53941	0.300148	-2.88212	0.159444	-2.78213	0.0944564	-2.72441	0.191262	-2.63688	0.191398	-2.49243	0.113696	-2.42539	0.128719	-2.22914	0.192555	-2.12438	0.16653	-2.12711	0.137948	-2.13235	0.150436	-2.19674	0.285706	-2.25825	0.223041	-2.99818
55	-3.10305	0.104288	-3.16807	0.0655151	-2.59479	0.092703	-2.78979	0.164705	-3.11102	0.176605	-2.95105	0.0720857	-3.0688	0.0921365	-2.53767	0.0579628	-3.05542	0.136099	-2.81296	0.135835	-2.53375	0.105013	-2.54168	0.287065	-2.886	0.163317	-2.77765	0.0886722	-2.73196	0.189527	-2.64022	0.181046	-2.49175	0.112653	-2.41699	0.129706	-2.22597	0.174179	-2.10762	0.154327	-2.14977	0.130218	-2.14488	0.151623	-2.21284	0.283938	-2.25637	0.230413	-2.97954
56	-3.09959	0.102062	-3.14507	0.0670451	-2.56938	0.0736317	-2.755	0.159067	-3.08292	0.163592	-2.91739	0.0682738	-3.06407	0.109026	-2.51923	0.0719232	-3.015	0.128521	-2.75696	0.140494	-2.51623	0.103475	-2.53585	0.272008	-2.8797	0.164874	-2.76313	0.0828625	-2.73432	0.188853	-2.63647	0.169506	-2.48562	0.112448	-2.40307	0.128948	-2.21586	0.157619	-2.08676	0.14054	-2.16759	0.122142	-2.15449	0.153194	-2.22197	0.283071	-2.24978	0.242115	-2.95532
57	-3.0887	0.0962821	-3.11243	0.071764	-2.53756	0.0588568	-2.7088	0.150857	-3.04626	0.155815	-2.87982	0.0647892	-3.04853	0.123725	-2.49656	0.091334	-2.96879	0.123085	-2.69387	0.143531	-2.48909	0.100096	-2.52453	0.257279	-2.86784	0.170768	-2.74416	0.0765615	-2.72542	0.187159	-2.62286	0.159355	-2.47283	0.115105	-2.38467	0.129691	-2.20085	0.140856	-2.06195	0.129628	-2.17973	0.113565	-2.15526	0.155351	-2.22265	0.280412	-2.23574	0.250952	-2.92109
58	-3.06943	0.0927601	-3.07034	0.0737185	-2.49761	0.0422776	-2.65847	0.145979	-2.9999	0.147682	-2.83089	0.0598256	-3.0249	0.140628	-2.46355	0.113778	-2.9128	0.114798	-2.62446	0.147104	-2.45739	0.0990065	-2.50439	0.242338	-2.84677	0.173215	-2.71201	0.0700595	-2.71116	0.186119	-2.60239	0.148988	-2.4534	0.116808	-2.35939	0.128535	-2.18063	0.125932	-2.03381	0.118478	-2.18666	0.104479	-2.1524	0.158037	-2.21632	0.278335	-2.21657	0.264025	-2.88093
59	-3.04184	0.0881246	-3.02215	0.0773959	-2.45292	0.0289983	-2.59727	0.139297	-2.9444	0.14418	-2.77746	0.0552666	-2.99016	0.155516	-2.42574	0.136132	-2.85106	0.110122	-2.549	0.14948	-2.41558	0.0960696	-2.47901	0.227623	-2.81877	0.180978	-2.67542	0.0647096	-2.68733	0.18526	-2.57353	0.138868	-2.42845	0.121162	-2.3303	0.128397	-2.15508	0.113328	-2.00135	0.108303	-2.1858	0.0942143	-2.14131	0.160053	-2.20201	0.27502	-2.19063	0.273544	-2.83165
60	-3.0072	0.0824607	-2.96252	0.0789587	-2.40141	0.019594	-2.53218	0.135005	-2.88312	0.140517	-2.71544	0.049765	-2.94778	0.172119	-2.379	0.160355	-2.78176	0.101687	-2.46875	0.152115	-2.37104	0.0948607	-2.44541	0.214344	-2.78334	0.183992	-2.62709	0.0583175	-2.65602	0.18392	-2.53776	0.130564	-2.39593	0.124306	-2.29485	0.126519	-2.12605	0.10096	-1.96543	0.0994426	-2.17976	0.0840574	-2.1241	0.16392	-2.18181	0.271848	-2.15947	0.287051	-2.7763
61	-2.96396	0.0799108	-2.8989	0.080515	-2.3457	0.0201778	-2.45806	0.130118	-2.81235	0.139729	-2.64865	0.0449774	-2.89426	0.186507	-2.3268	0.18366	-2.70653	0.0971523	-2.38317	0.153748	-2.31635	0.0918411	-2.40668	0.200381	-2.73996	0.192983	-2.57202	0.0546479	-2.61879	0.183189	-2.49441	0.12045	-2.35954	0.128688	-2.25488	0.125327	-2.09127	0.0923153	-1.92499	0.089009	-2.16401	0.0728048	-2.10109	0.16609	-2.15413	0.268087	-2.12239	0.296702	-2.71304
62	-2.91354	0.0739788	-2.82459	0.0823183	-2.28476	0.0298946	-2.37952	0.126669	-2.73748	0.139211	-2.57551	0.0397133	-2.83391	0.202054	-2.26806	0.206983	-2.62623	0.0904993	-2.29398	0.155663	-2.25911	0.090299	-2.36111	0.189376	-2.6894	0.196933	-2.50926	0.0509493	-2.57153	0.181085	-2.44322	0.114323	-2.31578	0.132812	-2.20983	0.124003	-2.05325	0.0830061	-1.88092	0.0804544	-2.14281	0.0639061	-2.06946	0.171001	-2.12104	0.263705	-2.08028	0.310082	-2.64317
63	-2.85618	0.0724645	-2.74551	0.0833882	-2.21918	0.0422077	-2.29485	0.122512	-2.65512	0.139138	-2.4975	0.0359141	-2.76284	0.215032	-2.20349	0.229609	-2.54075	0.0857769	-2.20062	0.156588	-2.19425	0.087107	-2.30975	0.176975	-2.63193	0.204836	-2.43648	0.0510554	-2.52058	0.179138	-2.38441	0.106184	-2.2692	0.136809	-2.16062	0.121087	-2.01099	0.0764911	-1.83301	0.0710173	-2.11257	0.0558114	-2.03339	0.174525	-2.08162	0.260029	-2.03303	0.319454	-2.56763
64	-2.79032	0.0675538	-2.65936	0.0849598	-2.1503	0.0547083	-2.20516	0.119192	-2.56885	0.139855	-2.41485	0.0319615	-2.68627	0.228674	-2.13449	0.251209	-2.45157	0.0808821	-2.10422	0.157759	-2.12577	0.0853959	-2.25265	0.168708	-2.56646	0.209103	-2.35828	0.0524976	-2.45964	0.17695	-2.31919	0.101045	-2.21584	0.141054	-2.10739	0.119614	-1.96486	0.0698722	-1.78109	0.0633366	-2.07588	0.0526867	-1.98953	0.178443	-2.03676	0.254683	-1.98128	0.331825	-2.48519
65	-2.71965	0.0659339	-2.56606	0.0860593	-2.07645	0.0674848	-2.11116	0.115834	-2.4769	0.140088	-2.32757	0.0301237	-2.59948	0.239344	-2.0595	0.272403	-2.35812	0.0767333	-2.00504	0.158257	-2.05214	0.0821704	-2.18877	0.159053	-2.49493	0.215537	-2.26992	0.0560886	-2.39516	0.174124	-2.24626	0.0959304	-2.15983	0.144545	-2.04993	0.116991	-1.91533	0.0663828	-1.72585	0.056826	-2.03116	0.0508828	-1.94067	0.182725	-1.9866	0.250362	-1.92488	0.340255	-2.39798
66	-2.63959	0.0634449	-2.469	0.0874204	-2.00028	0.0794373	-2.01254	0.112923	-2.38119	0.141214	-2.23715	0.0282025	-2.50909	0.250307	-1.98172	0.292307	-2.26223	0.0734306	-1.90336	0.158325	-1.97454	0.0805968	-2.12129	0.152997	-2.4153	0.22041	-2.17655	0.0609251	-2.32247	0.172157	-2.16823	0.0913288	-2.0988	0.148878	-1.98974	0.114974	-1.86169	0.0639611	-1.6657	0.0525558	-1.9798	0.0537447	-1.88536	0.185657	-1.93174	0.243994	-1.86506	0.350142	-2.30523
67	-2.55524	0.0625024	-2.36311	0.0882748	-1.91911	0.0909081	-1.91038	0.110174	-2.28121	0.141617	-2.14262	0.0283431	-2.40893	0.257817	-1.89822	0.31145	-2.16319	0.0702297	-1.80021	0.157775	-1.89327	0.0773752	-2.04674	0.145874	-2.3308	0.22605	-2.07443	0.0658944	-2.24493	0.169373	-2.08338	0.08911	-2.03469	0.15264	-1.92488	0.113549	-1.80448	0.0657146	-1.60191	0.0507452	-1.92159	0.0578919	-1.82394	0.190615	-1.87249	0.238228	-1.80121	0.356441	-2.20796
68	-2.46347	0.0624759	-2.25501	0.0891877	-1.83568	0.101305	-1.80478	0.108089	-2.17727	0.1428	-2.04588	0.028374	-2.30641	0.265388	-1.81271	0.328727	-2.06256	0.0680208	-1.69562	0.15614	-1.80919	0.0760065	-1.97012	0.141389	-2.23865	0.232015	-1.96689	0.070999	-2.16164	0.167185	-1.99378	0.0856687	-1.96718	0.157465	-1.85767	0.111992	-1.74352	0.0681983	-1.53385	0.0520855	-1.85692	0.0642706	-1.75756	0.193737	-1.80921	0.230318	-1.73501	0.363024	-2.10642
69	-2.36689	0.0625251	-2.14035	0.0896579	-1.74883	0.110875	-1.69656	0.105564	-2.07025	0.14334	-1.94594	0.0297856	-2.19556	0.269883	-1.72329	0.343874	-1.96	0.0660102	-1.5908	0.15365	-1.72204	0.0732043	-1.88771	0.136393	-2.14305	0.237533	-1.85371	0.0758602	-2.07275	0.164745	-1.8998	0.0852816	-1.89643	0.161972	-1.78703	0.111428	-1.67833	0.0743802	-1.46184	0.055773	-1.78693	0.0723318	-1.68577	0.198509	-1.74216	0.222609	-1.66573	0.366395	-2.00099
70	-2.26534	0.0643978	-2.0229	0.0901381	-1.65937	0.118875	-1.58646	0.103389	-1.95905	0.143994	-1.84416	0.0310313	-2.08295	0.274248	-1.63232	0.356496	-1.85597	0.0645864	-1.48614	0.15012	-1.63286	0.0719295	-1.80353	0.133257	-2.04013	0.244577	-1.7349	0.0797893	-1.97959	0.16218	-1.80062	0.0838123	-1.82317	0.166802	-1.71323	0.111037	-1.6097	0.0807852	-1.3863	0.0619025	-1.71038	0.0795351	-1.60915	0.201713	-1.67152	0.213046	-1.59492	0.36948	-1.89286
71	-2.15793	0.0656534	-1.90181	0.090335	-1.56818	0.126201	-1.47524	0.100429	-1.84592	0.143992	-1.74015	0.0328471	-1.96429	0.276453	-1.53932	0.366404	-1.7508	0.0632275	-1.38233	0.145585	-1.54165	0.0701711	-1.71504	0.129995	-1.93452	0.250475	-1.61287	0.0832153	-1.88085	0.159493	-1.69909	0.0842198	-1.74649	0.17052	-1.6373	0.111215	-1.53646	0.0892967	-1.30668	0.0705005	-1.62966	0.0882366	-1.52857	0.205604	-1.59761	0.203387	-1.52192	0.369483	-1.78173
72	-2.04728	0.0680442	-1.77738	0.0900433	-1.47507	0.131695	-1.36361	0.0976279	-1.73012	0.143058	-1.63506	0.0345556	-1.84458	0.278016	-1.44588	0.373255	-1.64458	0.0616759	-1.28016	0.140855	-1.44919	0.0693032	-1.62505	0.127808	-1.82277	0.257574	-1.48774	0.0854987	-1.77882	0.156372	-1.59367	0.0850689	-1.6679	0.17359	-1.55831	0.111754	-1.4599	0.0978113	-1.22434	0.079266	-1.54302	0.0943254	-1.44257	0.208377	-1.52122	0.19262	-1.44799	0.369044	-1.66978
73	-1.93103	0.0702488	-1.65135	0.0893197	-1.38122	0.136806	-1.25328	0.0938964	-1.61367	0.141459	-1.52914	0.0361409	-1.72174	0.277405	-1.35171	0.37767	-1.53855	0.0596625	-1.18033	0.134708	-1.35614	0.0685117	-1.53245	0.12555	-1.70847	0.263322	-1.3612	0.0866428	-1.67211	0.152627	-1.48693	0.0860526	-1.58649	0.174814	-1.47763	0.112711	-1.37944	0.107617	-1.13958	0.0897248	-1.45247	0.101408	-1.35355	0.211491	-1.44246	0.18136	-1.37271	0.365439	-1.55628
74	-1.81223	0.072556	-1.52375	0.087305	-1.28674	0.140108	-1.14356	0.0905469	-1.49673	0.138852	-1.42382	0.0378526	-1.599	0.274945	-1.25889	0.377934	-1.43361	0.0573708	-1.08321	0.12923	-1.26268	0.0678705	-1.4392	0.123615	-1.59058	0.268758	-1.23444	0.0869563	-1.56308	0.148612	-1.37869	0.0872563	-1.50379	0.17526	-1.39508	0.113576	-1.29577	0.11676	-1.05326	0.0987993	-1.35762	0.106213	-1.25937	0.213556	-1.36261	0.169758	-1.29717	0.361512	-1.44323
75	-1.69092	0.074195	-1.39627	0.0846756	-1.19257	0.142823	-1.03884	0.085063	-1.3803	0.135672	-1.31964	0.0393287	-1.47636	0.269797	-1.16615	0.376584	-1.33073	0.0542633	-0.99087	0.120967	-1.16946	0.0673823	-1.34501	0.121697	-1.47099	0.272315	-1.109	0.085371	-1.45113	0.143585	-1.27003	0.0876069	-1.41969	0.17485	-1.31147	0.114552	-1.20895	0.126442	-0.966314	0.107721	-1.2591	0.111227	-1.16311	0.215762	-1.28162	0.15733	-1.22136	0.354279	-1.33121
76	-1.56871	0.0753705	-1.2705	0.0814724	-1.10022	0.143076	-0.936268	0.0810452	-1.26468	0.131951	-1.21786	0.0407672	-1.35494	0.261864	-1.07685	0.369915	-1.23135	0.0516094	-0.902026	0.114127	-1.07677	0.0660231	-1.25122	0.119707	-1.3503	0.274549	-0.987426	0.0834215	-1.33825	0.138139	-1.1616	0.0877326	-1.33477	0.174081	-1.22748	0.115422	-1.11933	0.134032	-0.880525	0.114517	-1.15801	0.114585	-1.06399	0.216115	-1.20038	0.144829	-1.14617	0.346891	-1.22038
77	-1.44676	0.0762919	-1.14729	0.077634	-1.00976	0.142204	-0.842039	0.0737891	-1.15125	0.12722	-1.11878	0.0421628	-1.23639	0.251894	-0.98853	0.362009	-1.13508	0.0486269	-0.819165	0.10386	-0.985659	0.0648993	-1.15774	0.11772	-1.22995	0.273783	-0.87121	0.0793837	-1.22467	0.131894	-1.0549	0.0863151	-1.24926	0.172988	-1.1434	0.116093	-1.02762	0.140982	-0.79616	0.11949	-1.05477	0.11633	-0.964757	0.215055	-1.11944	0.131651	-1.0717	0.336699	-1.11386
78	-1.32499	0.0771062	-1.02754	0.0742539	-0.923131	0.138392	-0.751629	0.0695195	-1.04019	0.122104	-1.02333	0.0427146	-1.12033	0.239036	-0.904306	0.350892	-1.04274	0.0457252	-0.740484	0.0959624	-0.895813	0.0629863	-1.06579	0.115585	-1.11029	0.271743	-0.76323	0.0747752	-1.11236	0.124839	-0.94961	0.0851618	-1.16321	0.170993	-1.06022	0.116191	-0.935283	0.145101	-0.715294	0.121659	-0.951036	0.11663	-0.865776	0.211943	-1.03891	0.11853	-0.998566	0.326346	-1.00919
79	-1.2036	0.0778935	-0.914169	0.0698714	-0.839775	0.133846	-0.670058	0.062595	-0.934985	0.115137	-0.931228	0.043346	-1.00888	0.225401	-0.82237	0.337954	-0.954608	0.0440518	-0.666873	0.0859914	-0.809967	0.061325	-0.975207	0.112774	-0.994959	0.264312	-0.66347	0.0690141	-1.00236	0.1173	-0.849829	0.0812239	-1.07758	0.166982	-0.97823	0.115514	-0.842583	0.147015	-0.638062	0.121128	-0.848098	0.113703	-0.769914	0.205313	-0.960922	0.105212	-0.926729	0.31457	-0.911357
80	-1.08492	0.0765417	-0.805706	0.0654951	-0.761575	0.127152	-0.59256	0.0586381	-0.834371	0.108002	-0.843884	0.0423627	-0.902489	0.20845	-0.745382	0.32317	-0.870242	0.0422717	-0.598078	0.0794447	-0.726162	0.0600719	-0.887592	0.110151	-0.88162	0.256499	-0.574786	0.0624055	-0.89692	0.109147	-0.753873	0.0782133	-0.992246	0.161219	-0.897885	0.1146	-0.752031	0.145015	-0.565956	0.118307	-0.747139	0.109312	-0.678182	0.196895	-0.884042	0.0926145	-0.856713	0.302347	-0.816166
81	-0.969162	0.0751945	-0.7053	0.0603968	-0.68695	0.119891	-0.522755	0.0535499	-0.743354	0.0992425	-0.760284	0.0419415	-0.801805	0.191518	-0.672002	0.305742	-0.790522	0.0427458	-0.533412	0.0720796	-0.648774	0.0575041	-0.802374	0.105616	-0.779147	0.239515	-0.494291	0.055893	-0.795561	0.10106	-0.664716	0.0735189	-0.908973	0.153577	-0.820161	0.111658	-0.663934	0.140806	-0.498769	0.112784	-0.650849	0.101975	-0.590846	0.18616	-0.811571	0.0803073	-0.788768	0.289802	-0.729527
82	-0.860815	0.0709112	-0.611662	0.0542846	-0.618441	0.111798	-0.456244	0.0491675	-0.658811	0.0907738	-0.683068	0.0392242	-0.708566	0.171859	-0.603867	0.287521	-0.713643	0.0424212	-0.47353	0.0675129	-0.574269	0.055301	-0.721652	0.102602	-0.680784	0.222524	-0.424179	0.0490158	-0.700518	0.0927183	-0.582556	0.0699079	-0.828046	0.145334	-0.745296	0.109563	-0.580545	0.132326	-0.436928	0.106932	-0.55944	0.0931808	-0.510808	0.174254	-0.740734	0.0694071	-0.723109	0.276126	-0.646909
83	-0.758457	0.066202	-0.526776	0.0490439	-0.553693	0.102003	-0.396339	0.0451411	-0.582621	0.0813279	-0.610103	0.0379884	-0.621474	0.153361	-0.539761	0.267178	-0.640066	0.0438735	-0.416681	0.0625772	-0.505205	0.0524259	-0.644069	0.0963463	-0.594669	0.19988	-0.361429	0.0430695	-0.610862	0.0848266	-0.505749	0.0661979	-0.751195	0.138225	-0.673282	0.106858	-0.501407	0.123744	-0.378524	0.0999697	-0.474227	0.0831937	-0.435313	0.161768	-0.674032	0.0586082	-0.660283	0.262822	-0.572616
84	-0.665349	0.0622386	-0.450268	0.042153	-0.494868	0.0933433	-0.340078	0.040239	-0.513745	0.0727598	-0.544757	0.0345195	-0.542236	0.135735	-0.481078	0.247275	-0.570036	0.0419521	-0.363364	0.0588832	-0.439817	0.0482699	-0.572427	0.0930812	-0.51446	0.177653	-0.304537	0.0372494	-0.529123	0.0759511	-0.436924	0.0612358	-0.677978	0.130502	-0.605514	0.103743	-0.428728	0.112621	-0.325297	0.0945406	-0.396765	0.0725991	-0.369123	0.147932	-0.609647	0.0497619	-0.59991	0.247757	-0.503908
85	-0.580023	0.0548287	-0.38254	0.038093	-0.440192	0.0831934	-0.290701	0.037039	-0.451359	0.063696	-0.483399	0.0332203	-0.468663	0.120406	-0.425737	0.227863	-0.504999	0.041609	-0.312806	0.0549525	-0.378836	0.0451254	-0.504143	0.0862158	-0.445582	0.157077	-0.255848	0.0321976	-0.45504	0.0675765	-0.373091	0.0568589	-0.608761	0.124585	-0.541219	0.0994527	-0.359426	0.102098	-0.275312	0.0888713	-0.324924	0.0627878	-0.30838	0.133912	-0.549277	0.0403045	-0.542591	0.233743	-0.442154
86	-0.505065	0.0521954	-0.32152	0.0332426	-0.390245	0.0746917	-0.245164	0.0323235	-0.395798	0.0559556	-0.427163	0.0309264	-0.402751	0.107358	-0.376298	0.208925	-0.445963	0.037005	-0.266169	0.0510783	-0.322983	0.038937	-0.442091	0.0816042	-0.382753	0.136978	-0.211536	0.0273995	-0.388321	0.0597418	-0.316038	0.0505465	-0.543648	0.115115	-0.48011	0.0937095	-0.297846	0.0921604	-0.230224	0.0830678	-0.262346	0.0533821	-0.254414	0.119811	-0.492154	0.033724	-0.48756	0.217912	-0.386702
87	-0.439707	0.0435936	-0.26842	0.029677	-0.345025	0.0661966	-0.206164	0.0297628	-0.345438	0.0481243	-0.374122	0.0303028	-0.341449	0.0959491	-0.330188	0.19186	-0.393224	0.0349722	-0.223732	0.0463997	-0.272934	0.0347203	-0.382885	0.0747056	-0.33018	0.123169	-0.175935	0.0233421	-0.330299	0.0520398	-0.266022	0.0448205	-0.480882	0.106372	-0.423502	0.0863364	-0.239069	0.0829175	-0.190448	0.0767222	-0.204248	0.0456438	-0.208079	0.104719	-0.438979	0.0261791	-0.43555	0.20344	-0.336515
88	-0.383252	0.0409403	-0.220946	0.0260369	-0.303622	0.0578692	-0.170781	0.0260149	-0.301893	0.0417993	-0.324081	0.0282546	-0.289098	0.0834386	-0.289828	0.174477	-0.346503	0.0320229	-0.186142	0.0420347	-0.228258	0.0296953	-0.329773	0.0683834	-0.283727	0.107509	-0.14417	0.0202698	-0.278725	0.0469669	-0.221472	0.038398	-0.424757	0.0939372	-0.36951	0.0784618	-0.188864	0.0727599	-0.154469	0.0692484	-0.156933	0.0373417	-0.166432	0.0905959	-0.389846	0.0223529	-0.385855	0.187176	-0.293504
89	-0.334418	0.0358775	-0.181536	0.0214095	-0.267109	0.0506113	-0.13951	0.0229951	-0.262556	0.0355782	-0.278007	0.0267879	-0.241982	0.072053	-0.253016	0.159127	-0.303233	0.031906	-0.15234	0.0378089	-0.191362	0.025806	-0.279315	0.0611188	-0.245233	0.0975136	-0.118499	0.0181	-0.234091	0.0395793	-0.184706	0.0328769	-0.371986	0.0837287	-0.321334	0.0725997	-0.142492	0.0635581	-0.125214	0.0608056	-0.113319	0.0302884	-0.133265	0.0758666	-0.344292	0.018783	-0.339197	0.171689	-0.254361
90	-0.290868	0.0352516	-0.147442	0.0174684	-0.23336	0.0432809	-0.111506	0.0198924	-0.229483	0.0303339	-0.235663	0.0231909	-0.203154	0.0579486	-0.219858	0.144015	-0.262421	0.033258	-0.120923	0.0360313	-0.158802	0.0236347	-0.234715	0.0533955	-0.212736	0.0835677	-0.0951364	0.0171772	-0.195752	0.0344351	-0.15228	0.028095	-0.328034	0.0741926	-0.277361	0.0657682	-0.105949	0.0510901	-0.0989221	0.0517906	-0.0820283	0.0228987	-0.104212	0.0628378	-0.302952	0.0170175	-0.29495	0.154199	-0.220998
91	-0.250289	0.034919	-0.118598	0.0128683	-0.202311	0.0387543	-0.085689	0.0167974	-0.199746	0.0249485	-0.198632	0.0210921	-0.172193	0.0469602	-0.189945	0.131817	-0.220884	0.0356899	-0.0897931	0.036378	-0.132521	0.0213614	-0.193098	0.0463207	-0.185444	0.0734161	-0.0733301	0.0170845	-0.16329	0.0261841	-0.124204	0.0245622	-0.287636	0.0666373	-0.238189	0.0607055	-0.0747391	0.0411607	-0.0772914	0.0436009	-0.0545419	0.0179664	-0.0815434	0.0517729	-0.26531	0.016916	-0.254019	0.13741	-0.190624
92	-0.209555	0.0381194	-0.0930171	0.0105693	-0.170991	0.0369024	-0.0628134	0.0145292	-0.173346	0.0207301	-0.164968	0.018288	-0.146909	0.0358681	-0.161819	0.120673	-0.176843	0.0389777	-0.0597289	0.0377242	-0.107874	0.0212514	-0.157011	0.038598	-0.161063	0.0615939	-0.0528261	0.0166564	-0.138219	0.0197925	-0.0998316	0.0231371	-0.254652	0.0612507	-0.20346	0.0543373	-0.0525853	0.029754	-0.0584151	0.036731	-0.0381087	0.015256	-0.0619643	0.0426316	-0.231511	0.0154971	-0.215065	0.118922	-0.161396
93	-0.167902	0.0412676	-0.0686228	0.00885424	-0.138908	0.0379868	-0.0416356	0.0120695	-0.147471	0.0178728	-0.134063	0.0190969	-0.13002	0.0296178	-0.137079	0.112429	-0.128042	0.0438266	-0.0301516	0.0389686	-0.0843608	0.0222803	-0.124278	0.032551	-0.140024	0.0543418	-0.032505	0.016114	-0.117073	0.0129798	-0.0773563	0.022986	-0.223607	0.0556668	-0.170857	0.0481858	-0.0349483	0.0216441	-0.0416882	0.031628	-0.0251796	0.0160151	-0.0452721	0.0372661	-0.201432	0.0159517	-0.180036	0.103203	-0.133823
94	-0.119948	0.0473121	-0.0444786	0.00823323	-0.102187	0.0418145	-0.022673	0.0107959	-0.121699	0.0180881	-0.103553	0.0208475	-0.116682	0.0254649	-0.11536	0.101967	-0.0734099	0.0494657	-0.00722048	0.0319787	-0.0603892	0.024911	-0.0954382	0.0266337	-0.118223	0.0490381	-0.0128151	0.0108503	-0.103042	0.00990766	-0.0582877	0.0237246	-0.196181	0.0506299	-0.14151	0.0438115	-0.0225269	0.0157256	-0.0280055	0.0278407	-0.0181638	0.0167289	-0.0292286	0.0340485	-0.173645	0.0151349	-0.145761	0.0874202	-0.104378
95	-0.0722524	0.0482464	-0.0209222	0.00749794	-0.0636232	0.0461805	-0.00379738	0.0104775	-0.0932416	0.0180532	-0.072802	0.0231767	-0.107406	0.0253506	-0.0955643	0.0936985	-0.0272501	0.0326764	0.00894763	0.0237573	-0.0348077	0.0279981	-0.0698979	0.0227538	-0.0971896	0.0501151	0.00228672	0.0075238	-0.0910718	0.00822482	-0.0398003	0.0239878	-0.169905	0.0456384	-0.112888	0.0415114	-0.0124738	0.0123369	-0.0153709	0.0243241	-0.0125856	0.0173237	-0.0143767	0.0328623	-0.148858	0.0166565	-0.115888	0.0765006	-0.0739816
96	-0.0244452	0.0346993	0.00059153	0.00661182	-0.0224991	0.0468639	0.0150058	0.011751	-0.0638499	0.0195076	-0.0415602	0.0256216	-0.0993904	0.0268863	-0.0766208	0.0847849	0.0119337	0.0100346	0.0190521	0.0123354	-0.0102676	0.0288111	-0.0463869	0.0196314	-0.0739038	0.0542922	0.00575582	0.00482606	-0.08136	0.00992508	-0.0228175	0.0209659	-0.145442	0.0417983	-0.0874783	0.0427962	-0.00474613	0.0124769	-0.00500492	0.020455	-0.00829562	0.0166892	-0.00267445	0.0284804	-0.124673	0.0181956	-0.0860606	0.0666285	-0.0421915
97	0.00858597	0.0237341	0.0134222	0.0062129	0.0016309	0.0338914	0.0233293	0.00692342	-0.0324225	0.0121259	-0.0156263	0.0227357	-0.0877393	0.0291005	-0.0578798	0.0779955	0.023589	0.00111169	0.0224277	0.00867351	0.0124081	0.0255299	-0.0260098	0.0184162	-0.0562187	0.0526096	0.00892001	0.00405317	-0.0714272	0.0124804	-0.0105372	0.0194748	-0.121983	0.0402942	-0.0627458	0.0448273	0.00159589	0.012436	0.00395995	0.016106	-0.00179825	0.0149964	0.00621389	0.0237314	-0.101982	0.0228061	-0.0608114	0.0588976	-0.0234832
98	0.0221725	0.00990295	0.0171489	0.00704514	0.015801	0.0113676	0.0279123	0.00273804	-0.000763251	0.00153378	0.00865838	0.0202975	-0.0752367	0.0317542	-0.0390086	0.071982	0.0255953	0.00104615	0.0237892	0.00697056	0.0326146	0.0187139	-0.00669728	0.0176205	-0.0420559	0.0480757	0.0120268	0.00502419	-0.0609802	0.0160638	-0.00351131	0.0161197	-0.0995459	0.0405063	-0.0406312	0.044221	0.00659403	0.012347	0.0110785	0.0110988	0.0057218	0.0141352	0.0118758	0.0174953	-0.0791765	0.0282427	-0.0362875	0.0514687	-0.0118686
99	0.0247253	0.00869212	0.0181214	0.00717038	0.019952	0.0049694	0.0287028	0.00258598	0.00315168	0.00370112	0.0101853	0.0215166	-0.0740511	0.0323162	-0.0373539	0.0728442	0.0259222	0.00118399	0.0239513	0.00670566	0.0349526	0.0186862	-0.00387959	0.0183397	-0.0412012	0.0489172	0.0128063	0.00533226	-0.0583592	0.0175943	-0.00174829	0.0151153	-0.0953201	0.0395044	-0.0337158	0.0458791	0.00779404	0.0129845	0.0131247	0.00954928	0.00689923	0.0143059	0.0127202	0.0173382	-0.0768844	0.030869	-0.0352498	0.0525503	-0.0111876
100	0.0247253	0.00869212	0.0181214	0.00717038	0.019952	0.0049694	0.0287028	0.00258598	0.00315168	0.00370112	0.0101853	0.0215166	-0.0740511	0.0323162	-0.0373539	0.0728442	0.0259222	0.00118399	0.0239513	0.00670566	0.0349526	0.0186862	-0.00387959	0.0183397	-0.0412012	0.0489172	0.0128063	0.00533226	-0.0583592	0.0175943	-0.00174829	0.0151153	-0.0953201	0.0395044	-0.0337158	0.0458791	0.00779404	0.0129845	0.0131247	0.00954928	0.00689923	0.0143059	0.0127202	0.0173382	-0.0768844	0.030869	-0.0352498	0.0525503	-0.0111876
[truncated: 19 more columns]

## Sheet: subtalar_angle
	s01				s02				s03				s04				s07				s08				s09				s10				s11				s12				s14				s15				s16
	boot		shoe		boot		shoe		boot		shoe		boot		shoe		boot		shoe		boot		shoe		boot		shoe		boot		shoe		boot		shoe		boot		shoe		boot		shoe		boot		shoe		boot
	mean	std	mean	std	mean	std	mean	std	mean	std	mean	std	mean	std	mean	std	mean	std	mean	std	mean	std	mean	std	mean	std	mean	std	mean	std	mean	std	mean	std	mean	std	mean	std	mean	std	mean	std	mean	std	mean	std	mean	std	mean
0	-0.00105585	0.00306409	-0.00171691	0.00471806	-0.0206293	0.0057082	0.0084129	0.0044404	-0.0326837	0.0147863	-0.0135838	0.0123347	-0.00566392	0.0084708	-0.0147502	0.0029787	-0.0183865	0.0207555	0.00914981	0.00512694	0.0160955	0.0264911	0.0228669	0.013983	-0.0119258	0.0114437	-0.00676644	0.00576761	-0.0101727	0.00932838	-0.00191159	0.0041814	0.0120086	0.0505621	0.0157809	0.0408988	-0.00523936	0.0114252	0.0345855	0.0336368	-0.00340588	0.00812605	-0.00297331	0.00581638	0.00247023	0.0223473	-0.00904558	0.0547355	-0.00486504
1	-0.000322674	0.00271015	-0.00315954	0.00479811	-0.021475	0.0071255	0.00661788	0.00665612	-0.0443178	0.0191445	-0.0197288	0.0124903	-0.012022	0.0101719	-0.0245443	0.00245866	-0.01956	0.021785	0.0132724	0.00712567	0.0293934	0.0360617	0.0269709	0.0148059	-0.0151223	0.0145798	-0.00998026	0.00727018	-0.0141898	0.0154526	-0.00354716	0.00453458	0.0199349	0.0619817	0.0176847	0.0502892	-0.00836096	0.0179673	0.0523323	0.0570733	-0.00603899	0.00932081	-0.00434832	0.00663198	-0.000735474	0.0298066	-0.0133691	0.067605	-0.00933955
2	0.000810187	0.00229879	-0.00413648	0.00496421	-0.023554	0.00939738	0.00493734	0.00881269	-0.0574577	0.0246077	-0.0263045	0.0128811	-0.0184217	0.0121633	-0.0344083	0.0021509	-0.0206139	0.0234866	0.0169467	0.00945559	0.0446246	0.0491787	0.0314269	0.0166656	-0.0187001	0.0184485	-0.0130843	0.0104791	-0.0184894	0.021797	-0.00558819	0.00609074	0.0274174	0.0743408	0.0185808	0.0623756	-0.0126974	0.0263185	0.07303	0.083495	-0.00874749	0.0112013	-0.00548394	0.00746686	-0.00335348	0.0380687	-0.0176254	0.0808015	-0.0141603
3	0.00323512	0.00217248	-0.00378637	0.00529569	-0.0304429	0.0143482	0.00249238	0.00789814	-0.0800403	0.0328656	-0.0401446	0.0145697	-0.0249098	0.0113266	-0.0441935	0.00287834	-0.0210385	0.0279257	0.018523	0.0103132	0.0612599	0.0734634	0.0375355	0.0206304	-0.0258475	0.0228964	-0.0160432	0.015892	-0.0232881	0.0292122	-0.00896193	0.00757212	0.0336676	0.089598	0.0186402	0.077743	-0.0205548	0.0402444	0.101039	0.115892	-0.0126826	0.0171202	-0.00573794	0.00784727	-0.00526261	0.0524398	-0.0195385	0.0971441	-0.0185567
4	0.00582131	0.00206691	-0.00300105	0.00555076	-0.0411625	0.0185156	0.000562412	0.00690902	-0.105265	0.0443549	-0.0549335	0.0175119	-0.0312045	0.0104774	-0.0544466	0.00463282	-0.0234341	0.0352901	0.0198064	0.0114551	0.0765477	0.09819	0.0461258	0.0267152	-0.0338013	0.0258813	-0.0197814	0.0221068	-0.0279187	0.0343101	-0.0139783	0.00800101	0.0395463	0.104632	0.0204024	0.0945471	-0.0270698	0.0558683	0.13275	0.147602	-0.0177945	0.0242806	-0.00663185	0.00690988	-0.00622889	0.0680713	-0.0216337	0.114767	-0.0251047
5	0.00828781	0.00138386	-0.00190657	0.00584155	-0.056652	0.0234859	-0.00192264	0.0038744	-0.136799	0.058274	-0.0770165	0.0255303	-0.036221	0.00866561	-0.0660837	0.00677611	-0.0278809	0.0453385	0.0202703	0.0125104	0.0907481	0.123934	0.059717	0.0345597	-0.043652	0.0255533	-0.0242566	0.0299049	-0.0323494	0.0369968	-0.0205432	0.00754421	0.0449081	0.119325	0.0255301	0.109575	-0.0320007	0.0785304	0.167524	0.17853	-0.0257355	0.0329636	-0.00779336	0.00526831	-0.00821345	0.0894281	-0.0225027	0.139387	-0.0348364
6	0.00955669	0.00240822	0.00139958	0.00579484	-0.0666498	0.0267397	-0.00653143	0.002777	-0.167101	0.0656341	-0.0998762	0.0337953	-0.0405604	0.00810324	-0.0788709	0.00923492	-0.0323728	0.0549087	0.0221017	0.0131609	0.104741	0.146958	0.0765841	0.0444075	-0.050888	0.02289	-0.0289733	0.0336978	-0.0334267	0.0356422	-0.0273002	0.00353584	0.0515652	0.130833	0.0374504	0.122655	-0.0307938	0.0982594	0.201382	0.192341	-0.0345485	0.0398504	-0.0109685	0.0050024	-0.0104061	0.110961	-0.0233286	0.164356	-0.0427193
7	0.0100696	0.0046424	0.00532366	0.00610693	-0.0726877	0.028218	-0.0121643	0.00425745	-0.198385	0.0656232	-0.123473	0.0420181	-0.043188	0.00933977	-0.0948385	0.0109339	-0.0364645	0.0646228	0.0243804	0.0141697	0.123137	0.164132	0.0971825	0.0543522	-0.0526184	0.0191765	-0.0329162	0.0359434	-0.0332121	0.0332009	-0.0336484	0.00171189	0.0585654	0.141131	0.0534985	0.13275	-0.0276124	0.120124	0.233758	0.200707	-0.043679	0.0443137	-0.0144247	0.00673843	-0.0145375	0.134398	-0.024684	0.192774	-0.0486183
8	0.00953754	0.00597783	0.010804	0.00642274	-0.0710057	0.029652	-0.0228358	0.00788706	-0.224586	0.0571805	-0.146827	0.0480604	-0.0444591	0.0106223	-0.112366	0.0128432	-0.0385851	0.0722453	0.0278485	0.0151718	0.141169	0.17703	0.120304	0.0640636	-0.0493204	0.0159088	-0.0300382	0.0304904	-0.0284977	0.0306297	-0.0372906	0.00672397	0.0661878	0.146476	0.0736061	0.144381	-0.0230197	0.137527	0.258884	0.197025	-0.0506942	0.0465075	-0.0187428	0.00943911	-0.0187867	0.157983	-0.0247332	0.218876	-0.0473987
9	0.00924327	0.00657318	0.0151707	0.0080489	-0.0661241	0.0275175	-0.0304877	0.0214339	-0.249112	0.0454009	-0.166532	0.04967	-0.043992	0.0114341	-0.132018	0.0136586	-0.0415487	0.0781079	0.0314328	0.0156362	0.158032	0.18219	0.145828	0.0721321	-0.0378776	0.0145696	-0.0244608	0.0243907	-0.0227777	0.0300401	-0.0387843	0.0103817	0.073358	0.150478	0.0928785	0.155287	-0.0184564	0.15246	0.276753	0.192725	-0.0555687	0.0460783	-0.0217246	0.0115269	-0.0221721	0.180812	-0.0221403	0.24327	-0.0399336
10	0.00991991	0.00734886	0.0171914	0.0112709	-0.0571752	0.0234952	-0.0323412	0.0298101	-0.266094	0.0311866	-0.184128	0.0494514	-0.0416425	0.010823	-0.151329	0.0160193	-0.0440633	0.0806871	0.0388744	0.0150842	0.173442	0.184473	0.175055	0.0766806	-0.0223319	0.0149617	-0.00810758	0.0125113	-0.0155669	0.0314616	-0.0370904	0.011438	0.0795675	0.150444	0.109072	0.165323	-0.0130971	0.164217	0.282196	0.185865	-0.0560667	0.0449905	-0.0235031	0.0134334	-0.024515	0.204649	-0.0165913	0.26458	-0.0267386
11	0.0134408	0.00886546	0.0206267	0.0149899	-0.0437427	0.0190182	-0.0262911	0.0451788	-0.278647	0.0196914	-0.198282	0.0472958	-0.037753	0.00920473	-0.167419	0.0186847	-0.0455993	0.0815788	0.0489708	0.0193172	0.186871	0.184225	0.206783	0.078535	-0.00117722	0.0189001	0.0135333	0.0142424	-0.00828925	0.034495	-0.032639	0.0105806	0.0853523	0.149452	0.120132	0.172764	-0.00636232	0.174029	0.280366	0.175451	-0.0544948	0.0437849	-0.0216289	0.0111087	-0.0238638	0.225932	-0.0042277	0.28207	-0.00892962
12	0.0194078	0.0108073	0.0251021	0.0196094	-0.0259832	0.0176308	-0.00807263	0.0544805	-0.282221	0.013442	-0.208882	0.0469061	-0.0318698	0.00671583	-0.177783	0.0241905	-0.0425156	0.0799259	0.070493	0.0351443	0.201029	0.184666	0.241866	0.0762982	0.0216083	0.0266118	0.0450563	0.0342344	-0.00106329	0.0378572	-0.0269869	0.00936467	0.0919081	0.148137	0.128171	0.179191	-0.00224392	0.177658	0.272417	0.161779	-0.0470133	0.0455335	-0.0175521	0.0083182	-0.0231571	0.246543	0.0119935	0.296948	0.013628
13	0.0291355	0.0109767	0.0379136	0.0223466	-0.00279155	0.0190291	0.0146508	0.0625889	-0.279331	0.0118526	-0.215285	0.0467716	-0.0249364	0.00430505	-0.180943	0.027123	-0.0322929	0.0804906	0.0995506	0.0521628	0.215978	0.186502	0.278073	0.0737166	0.0459398	0.0354353	0.0809265	0.0530423	0.00577445	0.0414684	-0.0216213	0.008786	0.0982385	0.149191	0.133692	0.185921	0.00281818	0.178513	0.270816	0.148377	-0.0374428	0.0481719	-0.00959645	0.00364086	-0.0177461	0.261639	0.0328072	0.307489	0.0368124
14	0.0406544	0.0115011	0.0568243	0.0251205	0.0207857	0.0249577	0.0427844	0.0689556	-0.266836	0.00832892	-0.217117	0.0490316	-0.0172427	0.00458468	-0.177133	0.0290011	-0.0115886	0.0846468	0.141254	0.075235	0.231593	0.188726	0.312594	0.0722951	0.0711284	0.0454398	0.118535	0.0691391	0.0122036	0.0450152	-0.0180021	0.0100815	0.109494	0.154898	0.139692	0.194161	0.00550117	0.172818	0.272011	0.138575	-0.0230556	0.052157	0.000366449	0.00779211	-0.0125229	0.27431	0.0569027	0.315095	0.0666491
15	0.0538401	0.0123012	0.0858662	0.0268023	0.0437902	0.0333201	0.0730684	0.0644907	-0.247262	0.00490065	-0.213515	0.050148	-0.00922109	0.0059869	-0.166825	0.0253009	0.0185988	0.0960017	0.190328	0.0907903	0.247928	0.190503	0.34658	0.0728837	0.0987706	0.0497808	0.153144	0.0686941	0.0191641	0.0470356	-0.0161894	0.0115979	0.123089	0.168491	0.147792	0.205344	0.00935316	0.16807	0.28444	0.1381	-0.00727134	0.0568935	0.0120506	0.0157627	-0.000358628	0.280257	0.0801449	0.320268	0.0954504
16	0.0667544	0.0150812	0.12111	0.0283658	0.0620729	0.0386633	0.104379	0.0581719	-0.216414	0.0222683	-0.200641	0.0553097	-0.00287062	0.00725081	-0.154073	0.0205813	0.0579856	0.11113	0.242428	0.0952289	0.267033	0.194996	0.375728	0.075548	0.129004	0.0519261	0.185964	0.0618694	0.026049	0.0489981	-0.0145878	0.0151283	0.145812	0.188527	0.164965	0.213472	0.0172461	0.16854	0.301122	0.144213	0.0103382	0.0633908	0.0222352	0.0231907	0.0141961	0.285138	0.103971	0.324055	0.129132
17	0.0802375	0.0198386	0.16308	0.0275721	0.0774764	0.0428008	0.134921	0.0476166	-0.177686	0.0488941	-0.180996	0.0598223	0.00361001	0.00768912	-0.137531	0.0170267	0.103671	0.126654	0.295212	0.0903866	0.289247	0.199642	0.404123	0.0790988	0.163337	0.0510252	0.219537	0.0544902	0.0351287	0.0505302	-0.0113107	0.019093	0.176912	0.210591	0.189742	0.220833	0.0288501	0.171606	0.321149	0.156184	0.0273311	0.0698475	0.0313868	0.0314024	0.0344135	0.286721	0.123737	0.330031	0.16483
18	0.0940437	0.0255685	0.19815	0.0244051	0.089831	0.0435178	0.160344	0.0385395	-0.133966	0.0799078	-0.145542	0.0687964	0.00947442	0.00729369	-0.121937	0.0207445	0.154355	0.141683	0.342355	0.0745776	0.31675	0.210663	0.429262	0.0853544	0.199855	0.0489568	0.253069	0.0497292	0.046256	0.0533264	-0.00217218	0.0259543	0.214345	0.229657	0.231364	0.222835	0.0458595	0.180914	0.339786	0.164397	0.0440257	0.0794461	0.0385356	0.0361834	0.0574411	0.288781	0.141117	0.338354	0.202387
19	0.108459	0.0315478	0.223372	0.0237117	0.102714	0.044402	0.183534	0.0412994	-0.0837699	0.104995	-0.102275	0.0766559	0.0174343	0.00760731	-0.10684	0.0320205	0.204173	0.150726	0.386718	0.060475	0.35066	0.22467	0.456981	0.0944876	0.236735	0.0499959	0.291048	0.0531875	0.0598126	0.057127	0.0113125	0.0329412	0.253407	0.240873	0.277372	0.228838	0.0655392	0.188681	0.358412	0.171581	0.058681	0.0885302	0.0460953	0.0400611	0.0801653	0.291926	0.156871	0.349689	0.245488
20	0.124307	0.0318955	0.234612	0.0303074	0.120762	0.0496734	0.203143	0.0500562	-0.0389833	0.121596	-0.0490047	0.0819924	0.0308971	0.0058996	-0.091761	0.0424069	0.252138	0.157717	0.426791	0.0557709	0.390072	0.244122	0.488017	0.108577	0.274255	0.0531441	0.331045	0.0563503	0.0759112	0.0626714	0.0305967	0.0384692	0.291251	0.24431	0.325175	0.236336	0.0844223	0.196988	0.378454	0.172876	0.073475	0.0988943	0.056474	0.0416267	0.103362	0.29632	0.170994	0.36326	0.289275
21	0.139453	0.0309463	0.237035	0.0331127	0.143919	0.054975	0.226007	0.0658838	0.0105275	0.12021	0.00587583	0.0853556	0.0505804	0.00964148	-0.0779144	0.0498237	0.296329	0.161351	0.470859	0.0581486	0.433584	0.261063	0.526191	0.126312	0.310691	0.0603574	0.373547	0.0609953	0.0935589	0.0691041	0.0520146	0.0424668	0.325738	0.243074	0.367047	0.245384	0.100089	0.203934	0.399115	0.176193	0.0898669	0.108185	0.0705254	0.0425557	0.122423	0.304284	0.187543	0.376733	0.335568
22	0.156424	0.0279327	0.239114	0.0371015	0.172018	0.0626131	0.254519	0.0777659	0.0583871	0.116207	0.0581532	0.0834173	0.0772092	0.0178283	-0.0606089	0.0542293	0.337865	0.16404	0.520537	0.0650561	0.478139	0.27722	0.572316	0.144968	0.347263	0.0678854	0.415607	0.0627898	0.11358	0.0756722	0.0744749	0.0452293	0.358278	0.242839	0.404687	0.251257	0.112908	0.210488	0.42076	0.181098	0.108674	0.114509	0.0906911	0.0439813	0.14061	0.314389	0.204728	0.389387	0.38181
23	0.173841	0.0282678	0.253356	0.0310075	0.201207	0.0682146	0.286456	0.0822878	0.108463	0.110724	0.108082	0.081192	0.108526	0.0255592	-0.0415872	0.0554435	0.381047	0.167867	0.575316	0.0687314	0.521679	0.288828	0.624391	0.161426	0.383653	0.0742155	0.456919	0.0631644	0.132719	0.0785313	0.0948763	0.0469536	0.392685	0.24556	0.43894	0.255066	0.122492	0.217551	0.441604	0.188602	0.131844	0.120645	0.115226	0.0453291	0.159063	0.327887	0.223614	0.400678	0.423995
24	0.19511	0.0291594	0.278047	0.0325694	0.226857	0.070541	0.323489	0.0798284	0.162016	0.113072	0.154779	0.0784905	0.141896	0.0322407	-0.0179931	0.0567103	0.424703	0.173042	0.632476	0.0706683	0.561302	0.297225	0.679823	0.171001	0.419643	0.0787198	0.494588	0.0591233	0.151928	0.0797956	0.114478	0.0495073	0.428425	0.253702	0.477785	0.253028	0.131842	0.224111	0.460296	0.196754	0.156275	0.125371	0.142813	0.0479098	0.177987	0.343126	0.242958	0.410437	0.465564
25	0.215877	0.0325148	0.308532	0.0336141	0.249101	0.0721754	0.35544	0.0705657	0.218132	0.125075	0.201889	0.0785284	0.17351	0.0385774	0.0059192	0.0569476	0.470216	0.179337	0.686778	0.0660907	0.598248	0.306136	0.736163	0.177965	0.455812	0.0816593	0.530183	0.0555917	0.169333	0.0780238	0.133026	0.053905	0.467814	0.263123	0.521354	0.251852	0.140063	0.229878	0.477182	0.203727	0.181379	0.130511	0.169027	0.0514614	0.200995	0.358416	0.260216	0.420827	0.501842
26	0.238294	0.0355547	0.338267	0.0363691	0.266964	0.0704651	0.38503	0.0620591	0.276311	0.140891	0.25051	0.0820752	0.204142	0.0439677	0.031398	0.0583093	0.514896	0.185661	0.735436	0.0615497	0.630476	0.312136	0.789784	0.178752	0.490648	0.0844332	0.561816	0.0494619	0.185953	0.0760412	0.152705	0.0587329	0.509884	0.272284	0.570287	0.250405	0.148394	0.235149	0.493362	0.209482	0.204179	0.134531	0.192415	0.0556563	0.224816	0.372639	0.275626	0.430196	0.538068
27	0.258342	0.0407572	0.363774	0.0401413	0.283679	0.0691753	0.407359	0.0548462	0.333529	0.157156	0.301409	0.0868122	0.23598	0.0469243	0.0560098	0.0612986	0.557681	0.191085	0.777896	0.0566839	0.660357	0.318958	0.840647	0.181489	0.524149	0.0869098	0.590361	0.0470145	0.201575	0.0743248	0.174658	0.063319	0.552718	0.276685	0.618923	0.252013	0.155506	0.238926	0.509398	0.212752	0.224131	0.136981	0.212925	0.0610612	0.249608	0.385409	0.288243	0.440321	0.572389
28	0.27739	0.0455929	0.379888	0.0432659	0.300288	0.0667678	0.426231	0.0503461	0.38997	0.16724	0.353606	0.0922437	0.267665	0.0490828	0.0792531	0.0650003	0.597503	0.195747	0.813216	0.0532435	0.687606	0.323667	0.888386	0.182785	0.554572	0.09051	0.616383	0.0454469	0.217415	0.0737457	0.198106	0.0653885	0.595965	0.278973	0.665331	0.254552	0.162007	0.242911	0.525797	0.215628	0.241204	0.138049	0.231551	0.0647117	0.273423	0.396153	0.298169	0.448611	0.606948
29	0.293571	0.0483166	0.393849	0.0459889	0.317144	0.0645644	0.441663	0.0476265	0.442885	0.171903	0.402756	0.0952225	0.306305	0.0452718	0.104066	0.0691586	0.633872	0.199586	0.843969	0.0496829	0.713171	0.327336	0.932692	0.185974	0.583063	0.0937454	0.64004	0.0456375	0.23306	0.0741094	0.222537	0.0667052	0.637433	0.278494	0.70778	0.259083	0.168672	0.246136	0.541333	0.21727	0.256068	0.137829	0.250017	0.0681076	0.294449	0.408148	0.307447	0.456015	0.64031
30	0.308692	0.0504041	0.405798	0.0471691	0.334033	0.0622158	0.456312	0.0452083	0.495257	0.171556	0.449133	0.0967506	0.346062	0.0408814	0.128765	0.0741186	0.667558	0.203574	0.868965	0.0478412	0.737594	0.330174	0.974784	0.188891	0.608151	0.0972132	0.662088	0.0460562	0.248782	0.0751174	0.245817	0.0665692	0.677955	0.277984	0.745267	0.263529	0.17508	0.249654	0.556424	0.218977	0.270692	0.137478	0.268565	0.0695255	0.313265	0.420676	0.315263	0.460983	0.67332
31	0.322358	0.0512641	0.417845	0.0485602	0.350178	0.0597558	0.469087	0.0412234	0.545683	0.170075	0.489583	0.0972544	0.389016	0.0347404	0.156355	0.0779234	0.697798	0.207535	0.891443	0.0450396	0.760803	0.331955	1.01325	0.191553	0.632113	0.100162	0.682902	0.0461624	0.264164	0.0762902	0.268483	0.066715	0.716054	0.278672	0.78062	0.267958	0.183004	0.252355	0.570344	0.220096	0.284486	0.136576	0.28644	0.0712496	0.329547	0.435228	0.32325	0.465103	0.704176
32	0.33415	0.0528211	0.42986	0.050154	0.365264	0.0578381	0.480959	0.0373674	0.593622	0.171553	0.526664	0.0980298	0.432225	0.0283506	0.185335	0.0807866	0.725843	0.211511	0.910776	0.0437529	0.783058	0.333045	1.05011	0.194484	0.653893	0.102466	0.702671	0.0467093	0.278777	0.0779489	0.289603	0.0669221	0.753466	0.280273	0.81406	0.272496	0.190946	0.255181	0.583322	0.221278	0.298268	0.135363	0.30279	0.0727958	0.343384	0.450243	0.330522	0.467737	0.734311
33	0.345298	0.0539353	0.439191	0.051301	0.379086	0.0556412	0.489994	0.0320206	0.640454	0.174559	0.561245	0.100391	0.471781	0.0225156	0.213396	0.0818189	0.751393	0.215069	0.9293	0.0422341	0.803817	0.333426	1.08261	0.196286	0.674907	0.104448	0.721454	0.0471482	0.292367	0.0798566	0.310372	0.0676672	0.790019	0.283092	0.846325	0.278082	0.199356	0.257855	0.594886	0.22193	0.31093	0.134248	0.316603	0.0757102	0.356012	0.465061	0.337376	0.46996	0.762389
34	0.35438	0.0549336	0.447628	0.05239	0.392301	0.0537717	0.497193	0.0276687	0.684414	0.179715	0.594654	0.103408	0.510087	0.0155792	0.242026	0.0813386	0.775375	0.217942	0.946562	0.0408116	0.823037	0.332374	1.11387	0.198698	0.694326	0.105917	0.738912	0.0485213	0.304813	0.0822113	0.330982	0.0685694	0.826161	0.286673	0.877582	0.284293	0.207215	0.260157	0.604897	0.222465	0.322224	0.132515	0.328747	0.0785361	0.366647	0.477913	0.343383	0.471537	0.789274
35	0.362668	0.0556637	0.452399	0.0509497	0.404886	0.0518484	0.502414	0.0228846	0.727013	0.18491	0.62783	0.106813	0.543232	0.00852831	0.265963	0.0796746	0.79838	0.220379	0.962578	0.0397764	0.840307	0.33175	1.14079	0.199522	0.712772	0.107429	0.754991	0.049992	0.3163	0.0843353	0.351337	0.0696809	0.862276	0.290834	0.906464	0.291997	0.215099	0.262131	0.613064	0.222933	0.331734	0.131849	0.339054	0.0818569	0.376085	0.489788	0.348449	0.472454	0.814191
36	0.368406	0.0551323	0.456707	0.0489773	0.41713	0.050058	0.506269	0.0190927	0.767776	0.18929	0.661018	0.110115	0.574214	0.00662735	0.288449	0.0789496	0.820246	0.22244	0.976282	0.0381106	0.855797	0.329923	1.16638	0.200493	0.729439	0.108513	0.769879	0.0517539	0.326438	0.0859535	0.371396	0.0707348	0.896754	0.295326	0.933478	0.299734	0.22176	0.2633	0.618725	0.22272	0.339749	0.130805	0.348321	0.0847342	0.383892	0.499213	0.352695	0.472764	0.837009
37	0.373278	0.0546292	0.459837	0.0456229	0.428378	0.0483721	0.509497	0.0159533	0.80713	0.19309	0.693517	0.112011	0.600822	0.0157937	0.306652	0.0775638	0.84125	0.224796	0.987554	0.0377116	0.869039	0.329307	1.18857	0.199698	0.744831	0.110114	0.782909	0.0536987	0.335843	0.0869389	0.390571	0.0715562	0.930418	0.299842	0.957591	0.306346	0.228577	0.264033	0.622572	0.223144	0.346321	0.13074	0.356874	0.0873738	0.39053	0.507967	0.355806	0.472053	0.857307
38	0.376491	0.0529273	0.462293	0.0423995	0.438398	0.0470569	0.511815	0.0139514	0.845003	0.195536	0.725917	0.113452	0.62463	0.0265991	0.322402	0.0779599	0.861209	0.227454	0.996372	0.0365126	0.880973	0.328167	1.20846	0.199044	0.758289	0.111143	0.794754	0.0554231	0.343485	0.0872502	0.409016	0.0721155	0.960887	0.304054	0.979707	0.311812	0.234601	0.263814	0.624273	0.222559	0.351962	0.130427	0.364614	0.0897607	0.39585	0.514961	0.358313	0.470778	0.874928
39	0.378823	0.0517873	0.464295	0.0391178	0.446384	0.0457196	0.513419	0.0132197	0.881124	0.197781	0.757722	0.113464	0.643357	0.0365305	0.335169	0.0774082	0.879811	0.230183	1.00322	0.0365183	0.890575	0.327831	1.22532	0.197135	0.770405	0.112579	0.804425	0.0576807	0.350428	0.087171	0.426422	0.0723714	0.990018	0.308164	0.99987	0.315803	0.240399	0.26361	0.624388	0.222557	0.356653	0.130546	0.371748	0.0918861	0.40033	0.521087	0.359518	0.46829	0.889429
40	0.380366	0.0503377	0.46487	0.0365567	0.452236	0.045318	0.514345	0.0133938	0.915936	0.198899	0.789318	0.112809	0.65887	0.0472439	0.345452	0.0777761	0.897691	0.233183	1.00897	0.0361834	0.899469	0.327205	1.23869	0.195466	0.780871	0.113334	0.812009	0.0594903	0.355941	0.0865682	0.442705	0.0722989	1.01625	0.311478	1.01822	0.318651	0.245645	0.262874	0.623054	0.221823	0.360903	0.130636	0.377918	0.0939469	0.40417	0.526112	0.360247	0.465436	0.901786
41	0.380875	0.0494488	0.465034	0.0342317	0.456343	0.0448481	0.514094	0.0149455	0.949104	0.199668	0.820932	0.110973	0.668798	0.0564996	0.353584	0.0772838	0.914054	0.235416	1.01334	0.0369659	0.906077	0.327259	1.24934	0.193392	0.789867	0.114272	0.817953	0.0617651	0.36069	0.0856714	0.457932	0.0719711	1.04148	0.314828	1.03545	0.320976	0.249803	0.262478	0.620293	0.220894	0.364251	0.130709	0.383172	0.095594	0.407328	0.529939	0.359546	0.461238	0.91072
42	0.380522	0.0485303	0.464329	0.0323527	0.458728	0.0449157	0.513316	0.0168941	0.981246	0.199498	0.852479	0.108151	0.675616	0.0659639	0.359497	0.0774953	0.929766	0.237063	1.01678	0.0380632	0.912173	0.327064	1.25601	0.190835	0.797257	0.114764	0.821087	0.0635068	0.364811	0.0845483	0.471996	0.0714841	1.06487	0.317287	1.05065	0.32216	0.253127	0.261463	0.616515	0.219565	0.367212	0.130688	0.387696	0.0970024	0.410177	0.532977	0.35835	0.45675	0.918141
43	0.379305	0.0477956	0.463233	0.0310029	0.459881	0.0451298	0.510973	0.0206715	1.01235	0.198958	0.884234	0.104311	0.677699	0.074018	0.364169	0.0774239	0.944467	0.237999	1.01862	0.0404481	0.916137	0.327505	1.26043	0.188364	0.803173	0.115691	0.823332	0.0653879	0.367846	0.0831412	0.484713	0.0708161	1.08731	0.319721	1.06476	0.322777	0.255355	0.260288	0.611404	0.2175	0.369474	0.13037	0.390989	0.097789	0.412561	0.535028	0.355825	0.450851	0.922455
44	0.377273	0.0472364	0.461782	0.0300089	0.459849	0.0453041	0.507994	0.0244938	1.04248	0.197714	0.915832	0.0996164	0.677317	0.0810813	0.36751	0.0783981	0.957519	0.238137	1.01881	0.0432756	0.919044	0.326997	1.26113	0.185182	0.806962	0.116322	0.823379	0.0668475	0.370461	0.0817543	0.49639	0.0700088	1.10826	0.321317	1.07659	0.322172	0.256819	0.258307	0.605627	0.215087	0.371246	0.129808	0.393804	0.0983033	0.414539	0.536327	0.352791	0.444722	0.925581
45	0.374822	0.046796	0.459682	0.0296473	0.458885	0.0456774	0.502981	0.0297907	1.07191	0.19636	0.947505	0.0944037	0.673843	0.0866905	0.370418	0.0793893	0.969482	0.238291	1.01734	0.0467483	0.920094	0.326849	1.25955	0.182119	0.80935	0.117531	0.822787	0.0681032	0.371945	0.0801584	0.506693	0.068834	1.12754	0.322422	1.08701	0.320968	0.25771	0.255852	0.598929	0.211989	0.372509	0.128914	0.395363	0.0982692	0.41586	0.536716	0.348693	0.437364	0.926113
46	0.372004	0.0467976	0.457229	0.029505	0.456843	0.045464	0.497099	0.0346609	1.10009	0.194301	0.978159	0.0889563	0.668666	0.0904138	0.373127	0.0809572	0.978358	0.237923	1.01413	0.050257	0.919445	0.324812	1.25418	0.178141	0.808965	0.118186	0.820872	0.0691219	0.373047	0.0786474	0.516256	0.0673914	1.14527	0.32259	1.09582	0.31911	0.258623	0.252655	0.591826	0.20879	0.373423	0.127733	0.396561	0.0980508	0.416377	0.536259	0.344295	0.429853	0.925722
47	0.369265	0.0472734	0.454173	0.0297303	0.453943	0.045278	0.489528	0.040209	1.12775	0.192249	1.00861	0.0835125	0.662181	0.0930182	0.37553	0.0822611	0.985692	0.23826	1.00926	0.0535448	0.917159	0.322657	1.24631	0.173939	0.807504	0.119242	0.818131	0.06987	0.373459	0.0771931	0.524993	0.065559	1.16054	0.321403	1.10325	0.317008	0.259587	0.249378	0.584354	0.205492	0.374012	0.126288	0.396953	0.0972926	0.416107	0.53457	0.339058	0.421819	0.923211
48	0.366704	0.04819	0.450888	0.0300187	0.44965	0.0438186	0.481065	0.0451625	1.15367	0.18941	1.03641	0.0783847	0.654618	0.0942484	0.378358	0.0829443	0.989082	0.237385	1.0029	0.0573973	0.913384	0.319487	1.23492	0.168547	0.803203	0.119131	0.814634	0.0705394	0.373755	0.075921	0.533006	0.0634692	1.1746	0.319458	1.10975	0.314673	0.260803	0.245914	0.576627	0.202292	0.374467	0.124323	0.397034	0.0963036	0.414655	0.531897	0.333796	0.413674	0.919998
49	0.364842	0.0494437	0.447496	0.030421	0.444216	0.0426449	0.471857	0.0501541	1.1792	0.186583	1.06389	0.073566	0.646771	0.0952487	0.380379	0.0830644	0.991126	0.237323	0.99392	0.0601386	0.907605	0.315636	1.22132	0.162731	0.798386	0.119107	0.810381	0.0709183	0.373775	0.0749067	0.540365	0.0611737	1.1853	0.315603	1.11489	0.311979	0.262224	0.242403	0.568733	0.199191	0.374629	0.122052	0.396673	0.0948179	0.412552	0.527799	0.327896	0.40595	0.915039
50	0.363253	0.050802	0.444431	0.0304815	0.437555	0.040159	0.461881	0.0545436	1.20219	0.182716	1.08706	0.0694892	0.638206	0.0959873	0.382515	0.081642	0.988964	0.234946	0.983437	0.0644314	0.900412	0.311787	1.20531	0.156059	0.791355	0.117607	0.80589	0.0712612	0.374022	0.0740928	0.546665	0.0586598	1.19511	0.311881	1.11917	0.309606	0.263651	0.238957	0.560684	0.196111	0.374458	0.119248	0.395909	0.0930289	0.409463	0.522689	0.322111	0.398144	0.909205
51	0.36202	0.0520197	0.441783	0.0306684	0.429886	0.0384136	0.451474	0.0589293	1.22477	0.178927	1.1099	0.0659091	0.629349	0.0969569	0.383329	0.0799963	0.985769	0.23336	0.968865	0.0665587	0.890444	0.30683	1.18769	0.149767	0.784176	0.116089	0.801234	0.0712222	0.3741	0.0734913	0.552008	0.0558555	1.20054	0.305959	1.12125	0.306388	0.264571	0.234504	0.552586	0.192806	0.373832	0.116121	0.394863	0.0909079	0.405818	0.516649	0.316183	0.39133	0.9017
52	0.360398	0.0533664	0.439656	0.030517	0.42157	0.0366831	0.440362	0.0628602	1.24364	0.174257	1.12763	0.0629904	0.619762	0.0984758	0.383408	0.076702	0.978738	0.229622	0.952699	0.0700111	0.878994	0.30159	1.16848	0.143333	0.77559	0.113538	0.796578	0.0711576	0.374171	0.0729415	0.555976	0.0527711	1.2046	0.300971	1.12202	0.303458	0.264908	0.230242	0.544406	0.189351	0.372455	0.112936	0.393484	0.0884679	0.401858	0.509877	0.310299	0.384672	0.892912
53	0.35808	0.0549647	0.437661	0.0305718	0.412492	0.0357023	0.428252	0.0671189	1.26158	0.170143	1.14471	0.060427	0.6096	0.100354	0.382549	0.073834	0.970525	0.226454	0.933162	0.071908	0.864812	0.296023	1.1481	0.138018	0.766882	0.110949	0.791892	0.0709467	0.373782	0.072499	0.558849	0.0495274	1.20493	0.294687	1.12041	0.30002	0.264296	0.225032	0.536315	0.18563	0.37058	0.109516	0.391996	0.085782	0.397472	0.503084	0.30492	0.37883	0.881919
54	0.355149	0.0569692	0.435496	0.0305885	0.402662	0.035161	0.415358	0.0710176	1.2757	0.165817	1.15666	0.0580458	0.598635	0.103282	0.380425	0.0703105	0.958989	0.222057	0.911839	0.0741595	0.849065	0.289274	1.12598	0.132567	0.757237	0.107828	0.786727	0.070814	0.372824	0.072141	0.560278	0.0459409	1.20336	0.28887	1.11726	0.296247	0.262668	0.220417	0.528423	0.181747	0.368004	0.105957	0.390374	0.0828617	0.393009	0.496023	0.299417	0.373379	0.869605
55	0.351679	0.0592136	0.432486	0.031005	0.391967	0.0349375	0.400923	0.0750397	1.28841	0.162606	1.16743	0.055685	0.586594	0.106399	0.377626	0.0673809	0.945945	0.217755	0.888158	0.0757766	0.831087	0.282997	1.10266	0.127649	0.747384	0.104573	0.781029	0.070711	0.371008	0.0719644	0.560243	0.0425867	1.19891	0.28275	1.11194	0.292118	0.260396	0.215919	0.521014	0.177985	0.364922	0.102097	0.38867	0.0797141	0.388151	0.489122	0.29426	0.368127	0.854551
56	0.347678	0.0613161	0.428632	0.0311792	0.380232	0.0349657	0.385656	0.0785881	1.29813	0.158906	1.17336	0.0534038	0.573639	0.109676	0.372963	0.0648948	0.93007	0.21274	0.862673	0.077131	0.811782	0.275581	1.07742	0.122003	0.736892	0.101015	0.773605	0.0709574	0.368627	0.0721129	0.55867	0.038874	1.19237	0.276199	1.10487	0.287904	0.256983	0.212345	0.514211	0.17397	0.361448	0.0979181	0.386856	0.0765279	0.382742	0.482092	0.288904	0.363128	0.838318
57	0.343183	0.0631309	0.423487	0.0318375	0.367816	0.035117	0.368955	0.0813367	1.30617	0.156374	1.1776	0.0508779	0.558895	0.112332	0.367288	0.0629135	0.912672	0.207119	0.835559	0.0783167	0.790719	0.268743	1.05123	0.116194	0.725981	0.0973344	0.765363	0.071311	0.365429	0.0726324	0.555177	0.0360756	1.18341	0.270338	1.09614	0.283387	0.253179	0.209293	0.508046	0.170244	0.357549	0.093774	0.384708	0.0734039	0.376475	0.474674	0.283203	0.357582	0.819766
58	0.338274	0.0641543	0.417263	0.0321304	0.354354	0.0356221	0.351715	0.0836206	1.31167	0.152142	1.1773	0.0487806	0.543067	0.114165	0.359196	0.0620043	0.893111	0.201075	0.806937	0.0789713	0.768946	0.261421	1.0236	0.109631	0.714618	0.0934477	0.754463	0.0717812	0.361722	0.0734467	0.550187	0.033514	1.17185	0.263334	1.08488	0.27953	0.248716	0.206655	0.502275	0.165976	0.353419	0.0898939	0.382299	0.0704505	0.369047	0.466889	0.277308	0.352086	0.800164
59	0.332645	0.0646719	0.410315	0.0327303	0.340476	0.0361413	0.333591	0.0845979	1.31469	0.149168	1.17471	0.0462871	0.525343	0.115275	0.349709	0.061564	0.872055	0.19401	0.77716	0.0793294	0.745508	0.25447	0.995417	0.102939	0.70246	0.0897614	0.742723	0.0722884	0.357288	0.0741998	0.543711	0.0316892	1.15817	0.257624	1.0721	0.275933	0.244021	0.204176	0.49659	0.16175	0.348766	0.0865878	0.379398	0.0677273	0.360563	0.458622	0.270728	0.34582	0.778818
60	0.326427	0.0645015	0.402184	0.0332096	0.326167	0.0363879	0.31526	0.0853285	1.31517	0.143515	1.16764	0.0446393	0.506566	0.115956	0.338007	0.062399	0.849457	0.187157	0.74635	0.0791992	0.721683	0.247291	0.966347	0.0964405	0.689773	0.0857785	0.728849	0.0726375	0.352202	0.0748234	0.535923	0.0305568	1.1416	0.25076	1.05692	0.271978	0.239158	0.201655	0.49076	0.157254	0.343662	0.0838812	0.375942	0.0652398	0.351229	0.450232	0.263808	0.339794	0.756471
61	0.319448	0.0641464	0.393626	0.0337701	0.312006	0.0364568	0.296391	0.0851606	1.31174	0.139727	1.1576	0.0425554	0.486433	0.116331	0.325009	0.0636908	0.825295	0.179311	0.71469	0.0785018	0.696255	0.240404	0.936547	0.0900244	0.675936	0.0822638	0.713758	0.0730164	0.346476	0.0752176	0.527025	0.0295756	1.12356	0.244703	1.03994	0.268501	0.234545	0.199	0.484314	0.152849	0.337476	0.0815251	0.372031	0.0628615	0.341599	0.441725	0.256319	0.333321	0.732741
62	0.311706	0.0632935	0.383812	0.0344694	0.297946	0.0360477	0.277344	0.0848755	1.30534	0.133298	1.14324	0.0415377	0.465295	0.116737	0.31052	0.0656272	0.799979	0.171887	0.682317	0.0774743	0.670457	0.233338	0.90572	0.0845315	0.66125	0.0783216	0.697306	0.0733807	0.340001	0.0752987	0.516747	0.0291904	1.10285	0.238192	1.02078	0.264197	0.230069	0.196316	0.477458	0.148399	0.330639	0.079512	0.367227	0.0609448	0.331733	0.433176	0.248309	0.327292	0.708036
63	0.303355	0.062703	0.373504	0.0351368	0.28447	0.0356113	0.258031	0.0842196	1.29435	0.128569	1.1254	0.0401402	0.443201	0.116483	0.295064	0.0678805	0.773418	0.163936	0.649286	0.07595	0.643625	0.226373	0.873674	0.0788505	0.645509	0.0746286	0.678627	0.07357	0.333096	0.0753305	0.505174	0.028815	1.08108	0.231757	0.999724	0.259349	0.225894	0.193494	0.469923	0.14448	0.322863	0.0778538	0.361893	0.0592898	0.321901	0.424266	0.23975	0.320851	0.682387
64	0.294205	0.0616891	0.362353	0.0359438	0.271234	0.0350776	0.23861	0.0833947	1.27954	0.12234	1.1038	0.039752	0.420328	0.116138	0.278736	0.0703167	0.745971	0.156023	0.615686	0.074192	0.616197	0.218792	0.840656	0.0737934	0.628561	0.0705429	0.658685	0.0736443	0.325413	0.0752681	0.492287	0.0288398	1.05677	0.225411	0.976744	0.254677	0.221773	0.19055	0.461709	0.140462	0.314681	0.0763807	0.355543	0.0582918	0.311599	0.414644	0.230746	0.314552	0.655871
65	0.284729	0.0608563	0.350533	0.036869	0.258418	0.034738	0.219363	0.0820414	1.25958	0.117588	1.07843	0.0390234	0.396639	0.114439	0.261643	0.0728616	0.717535	0.147836	0.581746	0.0722049	0.588318	0.210962	0.80633	0.0681758	0.610599	0.0665465	0.635973	0.0731217	0.317344	0.0750285	0.477783	0.029061	1.03135	0.218558	0.951643	0.249298	0.217817	0.187344	0.452772	0.136834	0.30592	0.075306	0.348377	0.0579241	0.300991	0.404357	0.221123	0.307578	0.628626
66	0.27461	0.0598369	0.338323	0.0379493	0.245698	0.0344238	0.200348	0.0804435	1.235	0.112779	1.05	0.0390323	0.372594	0.112568	0.243988	0.0754107	0.688526	0.139471	0.547493	0.0699801	0.559572	0.201829	0.771508	0.0627905	0.591136	0.0625446	0.611641	0.0721665	0.308662	0.0746651	0.462044	0.0292416	1.0039	0.212121	0.925124	0.243877	0.213686	0.18364	0.442567	0.133136	0.296698	0.0740275	0.340269	0.0579892	0.289518	0.392972	0.211297	0.300281	0.60079
67	0.264289	0.0589146	0.325424	0.0392272	0.232993	0.0341878	0.182039	0.0779155	1.20524	0.108961	1.0176	0.0386971	0.348028	0.109341	0.225776	0.0774367	0.658782	0.131182	0.513203	0.0676705	0.530524	0.19229	0.735636	0.0570538	0.570701	0.0587836	0.584553	0.070783	0.299393	0.0737565	0.444712	0.029761	0.974959	0.20497	0.896358	0.237957	0.20949	0.179521	0.431205	0.129331	0.286849	0.0728978	0.331125	0.0587885	0.277493	0.381075	0.20094	0.292192	0.572382
68	0.253602	0.0581163	0.312352	0.0405856	0.220286	0.0338822	0.164152	0.0752024	1.17014	0.106177	0.982593	0.0386787	0.323378	0.106024	0.207106	0.0790043	0.628738	0.122706	0.479183	0.0651647	0.50087	0.18197	0.699491	0.0517545	0.548484	0.0556354	0.555245	0.0688202	0.289664	0.072679	0.426174	0.0297986	0.944434	0.198168	0.866303	0.231536	0.204905	0.17478	0.418413	0.125882	0.276256	0.0712476	0.321195	0.0594758	0.264609	0.368232	0.190565	0.283767	0.543581
69	0.24274	0.0573635	0.298755	0.0419484	0.2073	0.033407	0.147255	0.0714855	1.13077	0.103794	0.943898	0.0383476	0.29872	0.102001	0.188427	0.0795009	0.598487	0.114184	0.445429	0.0627048	0.470796	0.171343	0.66275	0.0467334	0.525499	0.0528852	0.523916	0.0667536	0.279093	0.0711167	0.406539	0.0301739	0.91207	0.190981	0.83452	0.224739	0.199703	0.169573	0.404136	0.121991	0.265104	0.0698008	0.31052	0.0604687	0.251262	0.355085	0.179825	0.274592	0.51455
70	0.231768	0.0566964	0.284841	0.0432835	0.194323	0.0326444	0.13089	0.0679697	1.08553	0.102822	0.9028	0.0379721	0.274151	0.0978983	0.169538	0.0791665	0.56831	0.1054	0.412753	0.0601717	0.44037	0.160478	0.625805	0.0423017	0.500488	0.0511209	0.490056	0.0640207	0.267893	0.0692415	0.3856	0.0298866	0.878287	0.183844	0.800925	0.217558	0.193906	0.163885	0.388561	0.11873	0.253249	0.0679908	0.299045	0.0608703	0.237284	0.341254	0.169146	0.265158	0.485329
71	0.220692	0.0559508	0.27046	0.044453	0.181309	0.0316881	0.115588	0.063711	1.03712	0.101937	0.858587	0.0372662	0.250123	0.0934485	0.151116	0.0778963	0.538365	0.0962813	0.380748	0.0577735	0.409877	0.149477	0.588618	0.0383416	0.474769	0.0496866	0.454904	0.0611133	0.255604	0.0673065	0.364071	0.0298512	0.842343	0.176788	0.766041	0.210302	0.186965	0.157618	0.37123	0.115161	0.241003	0.0664876	0.287069	0.0612992	0.223115	0.327119	0.158281	0.254963	0.456004
72	0.209668	0.0551143	0.255589	0.04528	0.168373	0.030386	0.100874	0.0599642	0.983753	0.101553	0.812435	0.0365665	0.226392	0.0888319	0.132966	0.0758383	0.508875	0.0871573	0.350309	0.0554237	0.379313	0.138443	0.551433	0.034837	0.447083	0.049239	0.418293	0.0576574	0.242539	0.0648296	0.341375	0.0292006	0.80511	0.169387	0.729356	0.202955	0.179506	0.150978	0.352787	0.111851	0.228161	0.064738	0.273957	0.0609478	0.20869	0.312612	0.147462	0.244345	0.426712
73	0.198597	0.0541504	0.240422	0.0458284	0.155715	0.0289166	0.087451	0.0557001	0.927932	0.100983	0.764198	0.0355283	0.203817	0.0838813	0.115483	0.0731829	0.479844	0.0781002	0.321169	0.0529999	0.349164	0.127197	0.514372	0.031668	0.418539	0.0490246	0.38096	0.0538849	0.228386	0.0623859	0.318341	0.0287213	0.76591	0.162201	0.691541	0.195814	0.170957	0.143528	0.332913	0.108753	0.21482	0.0631107	0.260252	0.0607164	0.194403	0.297689	0.136761	0.232967	0.397319
74	0.187467	0.0531185	0.224918	0.0456483	0.14328	0.0272856	0.0746196	0.0519185	0.869016	0.0999709	0.715072	0.0347492	0.181767	0.0787247	0.0988296	0.0697024	0.451559	0.0695907	0.293635	0.0508074	0.319379	0.11625	0.477697	0.0289237	0.388709	0.0495324	0.343233	0.0497288	0.21353	0.0593735	0.294605	0.0278391	0.725669	0.154551	0.652641	0.188367	0.162001	0.135934	0.312064	0.10557	0.200845	0.0611312	0.245006	0.0597864	0.180199	0.282631	0.126179	0.221211	0.368101
75	0.176288	0.0519091	0.209374	0.045215	0.131327	0.025416	0.0634236	0.0477223	0.808418	0.098502	0.665343	0.0336821	0.161432	0.0733094	0.0828671	0.0659436	0.424127	0.0616938	0.268158	0.0480223	0.290019	0.105183	0.441555	0.0263232	0.358265	0.0501408	0.305646	0.0454557	0.197693	0.0561336	0.270573	0.0270498	0.68451	0.146958	0.612846	0.180854	0.15213	0.127576	0.290353	0.102654	0.186139	0.0589962	0.22904	0.0591221	0.166395	0.267135	0.115929	0.208877	0.339343
76	0.16493	0.0505911	0.193515	0.0441431	0.119775	0.0234837	0.0530052	0.0440189	0.746391	0.0964534	0.615926	0.03286	0.14185	0.0678555	0.0682705	0.0611542	0.397867	0.0541858	0.244114	0.0456977	0.261663	0.0951947	0.406355	0.0243006	0.32745	0.0510534	0.268824	0.0412241	0.181335	0.0524894	0.246311	0.0260718	0.642685	0.139299	0.5727	0.173167	0.141926	0.119274	0.268437	0.0995072	0.170961	0.0565363	0.211843	0.0576915	0.152802	0.251555	0.10603	0.196614	0.310902
77	0.153614	0.0488062	0.17758	0.0428691	0.108893	0.0213769	0.0443489	0.0402711	0.684123	0.0936425	0.56711	0.0317808	0.124173	0.0623503	0.0544109	0.0562137	0.372747	0.0473969	0.222202	0.0425808	0.234023	0.0854026	0.37206	0.0223542	0.296776	0.0516484	0.233336	0.0372151	0.164351	0.0486047	0.222033	0.0249072	0.60077	0.131794	0.532135	0.165192	0.131229	0.1108	0.246375	0.0958153	0.155352	0.0538674	0.194043	0.0564116	0.139705	0.235715	0.0964612	0.184133	0.283737
78	0.142378	0.0468343	0.161319	0.0412107	0.0986902	0.0191051	0.036529	0.0369489	0.622127	0.0904305	0.519536	0.0306792	0.107669	0.057039	0.0419935	0.0507691	0.348686	0.0407978	0.20161	0.0401036	0.207562	0.0767302	0.339143	0.0211895	0.266334	0.0522166	0.199944	0.0335271	0.1473	0.0443543	0.197907	0.0236399	0.558645	0.12463	0.491715	0.157101	0.120585	0.102366	0.224875	0.0917426	0.139829	0.0508167	0.175788	0.0543877	0.126831	0.219867	0.0873416	0.171922	0.25697
79	0.13118	0.0444296	0.145091	0.039204	0.089279	0.0167818	0.0300765	0.0340347	0.562269	0.086056	0.473178	0.0293117	0.0931375	0.0518339	0.0304586	0.0452128	0.325515	0.0352478	0.182514	0.0371944	0.182883	0.0682915	0.307379	0.0201468	0.2371	0.0516308	0.16888	0.0300363	0.130468	0.0403176	0.174715	0.0220039	0.516848	0.117276	0.451763	0.148682	0.110123	0.0943099	0.203839	0.0867884	0.124804	0.0476645	0.15722	0.0524317	0.114712	0.204203	0.0786679	0.159742	0.23173
80	0.120037	0.0419638	0.128977	0.0368504	0.0808366	0.0145259	0.0241658	0.0312808	0.504463	0.081572	0.428842	0.0277833	0.0803999	0.0470202	0.0203325	0.0395554	0.302626	0.0302714	0.16478	0.0349681	0.15942	0.0607706	0.277345	0.0200136	0.208349	0.0510533	0.141276	0.0263836	0.114471	0.0359981	0.152357	0.0201135	0.475394	0.109817	0.412622	0.140268	0.100124	0.0863811	0.183846	0.0814888	0.110468	0.043861	0.13901	0.0500271	0.102926	0.188797	0.0703658	0.147654	0.206903
81	0.108866	0.0393052	0.113641	0.0343107	0.0729947	0.0124291	0.0190749	0.0288952	0.45119	0.0761732	0.386126	0.0260685	0.0696933	0.0424468	0.0112939	0.033962	0.279934	0.026714	0.148094	0.0324797	0.138723	0.0535908	0.248618	0.0195507	0.182582	0.0478514	0.116496	0.0230181	0.0992724	0.0320284	0.131685	0.0183167	0.434986	0.101883	0.374982	0.130869	0.0908708	0.0787896	0.164868	0.0758053	0.0974228	0.0402142	0.121217	0.047607	0.0924048	0.174093	0.0627614	0.135844	0.183654
82	0.0978363	0.0367271	0.0992147	0.0313178	0.0662127	0.0111102	0.0143051	0.0265208	0.401297	0.0707946	0.346384	0.0241516	0.060979	0.0386954	0.00365168	0.028463	0.257158	0.0237643	0.132566	0.0303227	0.119477	0.0475379	0.221851	0.0200011	0.157909	0.044605	0.0958346	0.0192002	0.0853407	0.0281705	0.112802	0.0162006	0.395958	0.0935983	0.339058	0.121948	0.081949	0.0715434	0.146974	0.0701014	0.0853892	0.0359232	0.104897	0.0449184	0.0823525	0.159898	0.055418	0.124127	0.161031
83	0.0871652	0.034015	0.0862892	0.0289086	0.0599344	0.00987113	0.0101095	0.0242246	0.355707	0.0652583	0.308683	0.0222349	0.0538159	0.0353403	-0.00294593	0.0235411	0.234308	0.0215712	0.117578	0.0280504	0.102429	0.0417863	0.196513	0.019276	0.136715	0.0394905	0.0781896	0.0163443	0.0724284	0.0243719	0.0954701	0.0144513	0.35925	0.0860182	0.304791	0.112726	0.0735628	0.0644678	0.129951	0.0644476	0.074594	0.0320892	0.0895979	0.0420305	0.0733239	0.146368	0.048854	0.112992	0.140256
84	0.077524	0.0314722	0.0747358	0.0258078	0.0546461	0.00939405	0.0062519	0.0220904	0.314028	0.0596058	0.274732	0.0200931	0.0479468	0.0331815	-0.00785961	0.0186923	0.212258	0.0194758	0.103076	0.0260108	0.0871664	0.0375802	0.173468	0.0196312	0.117118	0.0344191	0.0631093	0.0135693	0.0608742	0.0211178	0.0803982	0.0126292	0.324616	0.0783937	0.27291	0.103854	0.0650327	0.0578406	0.11413	0.0594284	0.0647789	0.0283084	0.0767563	0.0384713	0.0648197	0.133389	0.0425096	0.102286	0.120773
85	0.0689729	0.0287016	0.0648231	0.0236738	0.0501383	0.00838257	0.00301918	0.0201288	0.275966	0.0540344	0.242907	0.0185449	0.0428002	0.0313061	-0.0120793	0.0149596	0.19134	0.0172494	0.088898	0.0240568	0.0734496	0.0332763	0.151883	0.0185436	0.10057	0.0297109	0.0507941	0.011696	0.050659	0.0176606	0.0667637	0.0111716	0.292722	0.0724291	0.242854	0.0947704	0.0565551	0.0513619	0.0992271	0.0546855	0.0558145	0.0252057	0.0651679	0.0346085	0.05693	0.120901	0.0368216	0.0921999	0.103297
86	0.0622724	0.0265076	0.0558353	0.0210681	0.0462908	0.00767181	0.000232798	0.0185009	0.241862	0.0485366	0.213824	0.0169402	0.0384007	0.0299895	-0.0146943	0.0110927	0.17248	0.0148	0.0756069	0.0221288	0.0614931	0.030367	0.132825	0.0182434	0.0857014	0.0250549	0.0398697	0.00986066	0.0415707	0.0148119	0.0549208	0.00990195	0.262791	0.0659498	0.214608	0.0856462	0.048217	0.0453598	0.0856928	0.0503666	0.0476409	0.0229555	0.0549166	0.0307128	0.0497691	0.10923	0.0314338	0.0826632	0.0876992
87	0.0568336	0.0238489	0.0477785	0.0187655	0.0429678	0.00677766	-0.00188531	0.0169837	0.210837	0.0434126	0.186589	0.0164547	0.0342571	0.028695	-0.0166481	0.00838398	0.155666	0.0125102	0.0634195	0.0201778	0.0511791	0.0268225	0.114971	0.0170976	0.073653	0.0220543	0.0312208	0.00795211	0.0339956	0.0118179	0.0448018	0.00899462	0.234307	0.0600322	0.188767	0.0761712	0.0399806	0.0394453	0.0736673	0.0462546	0.0399708	0.0212245	0.0457966	0.0267738	0.0430801	0.0979086	0.0265579	0.0735752	0.0739094
88	0.052491	0.0216992	0.0402283	0.0164036	0.0397671	0.00625436	-0.00332292	0.0154007	0.183744	0.0386755	0.160904	0.0157969	0.0312287	0.0268905	-0.0177272	0.00647643	0.140925	0.0112016	0.0533061	0.0182021	0.0420906	0.0241395	0.0996936	0.0160162	0.0632007	0.0186605	0.0237358	0.00615032	0.0274842	0.00940298	0.0359125	0.00844109	0.208472	0.0531939	0.164365	0.0667618	0.0331839	0.03441	0.06281	0.0421553	0.0332297	0.0200442	0.0372437	0.0233143	0.0375159	0.0879153	0.0219687	0.0648255	0.0616499
89	0.0484149	0.0192881	0.0334221	0.0140533	0.0364224	0.00580668	-0.00412336	0.0136636	0.159038	0.0344356	0.137182	0.0155205	0.0286081	0.0251711	-0.018129	0.00650392	0.127199	0.0111695	0.0445363	0.0166516	0.0351179	0.0211585	0.0853959	0.0145212	0.0550152	0.0170005	0.0181549	0.0040747	0.0224832	0.00756066	0.0283954	0.00795163	0.183856	0.0466365	0.14305	0.0588836	0.0268965	0.0294172	0.0538847	0.0378778	0.02692	0.018819	0.0299783	0.0200818	0.0323206	0.0781187	0.0177907	0.0564583	0.0508971
90	0.0442188	0.0169522	0.0276878	0.0121595	0.0328705	0.00583037	-0.00425441	0.011721	0.137605	0.0302098	0.115139	0.0146995	0.026871	0.0228204	-0.0184484	0.00726595	0.113721	0.0134439	0.0369252	0.0160226	0.0289832	0.0188424	0.0731547	0.0126215	0.0477452	0.0149635	0.0139319	0.00292434	0.0188253	0.0061412	0.0215866	0.00748159	0.163091	0.0408069	0.123548	0.0512869	0.0228991	0.0255605	0.0459449	0.0335088	0.0220132	0.0173328	0.02354	0.017191	0.0280541	0.0693729	0.0137022	0.048372	0.0409401
91	0.0392329	0.0149707	0.0230991	0.0100891	0.0290139	0.00600271	-0.00405629	0.00976739	0.118125	0.026331	0.0956718	0.0134146	0.0258081	0.0209394	-0.0180068	0.00791079	0.0990467	0.0161605	0.0292953	0.0162037	0.024445	0.0166393	0.0617199	0.010796	0.0416754	0.0140481	0.0106138	0.00232406	0.0164994	0.00554683	0.015295	0.00689028	0.143743	0.0355229	0.106474	0.0454122	0.0198744	0.0221694	0.0396373	0.029017	0.0177361	0.0155546	0.0186525	0.0143247	0.023888	0.0608475	0.0100645	0.0409868	0.0325949
92	0.0340616	0.0132871	0.0202342	0.00868215	0.0253439	0.00564553	-0.00319389	0.0083027	0.100575	0.0222567	0.078004	0.0115706	0.0248886	0.0191915	-0.0175271	0.00749668	0.0819588	0.0189274	0.0216295	0.016358	0.0201566	0.0144983	0.0516382	0.00880358	0.0360446	0.0128438	0.00833955	0.00243771	0.015242	0.00494605	0.00999067	0.00658146	0.127839	0.0324039	0.0911274	0.0397759	0.0187826	0.0198855	0.0345896	0.0247474	0.0151834	0.0136972	0.0148999	0.0112121	0.020146	0.0528341	0.00638486	0.0341499	0.0259632
93	0.0291795	0.0120688	0.0179726	0.00699079	0.0216266	0.00517996	-0.00213998	0.0069384	0.0841187	0.0189874	0.0622638	0.0105326	0.0243645	0.0179401	-0.0161493	0.00718961	0.0622442	0.0213038	0.0140992	0.0158482	0.0160285	0.0117878	0.0422961	0.00744052	0.0310628	0.0120195	0.00623397	0.00252827	0.0143197	0.00436111	0.0053016	0.00635804	0.112713	0.0294743	0.0766698	0.0348315	0.0185781	0.018156	0.0304878	0.0207563	0.0132215	0.0120616	0.0120424	0.00860381	0.0160864	0.0455853	0.00336479	0.02859	0.021084
94	0.0238933	0.012461	0.0155112	0.00555614	0.0178792	0.00444835	-0.00039815	0.0058468	0.0684243	0.0169166	0.04714	0.00955637	0.0238031	0.0170696	-0.0135793	0.00850937	0.0394231	0.0225777	0.00913859	0.0115456	0.011806	0.00904186	0.0337273	0.00633083	0.026605	0.0108047	0.00322964	0.00112355	0.0130518	0.00367678	0.00280255	0.00629778	0.0989834	0.0273325	0.0636496	0.0307519	0.0193541	0.0170045	0.0279225	0.017412	0.0123368	0.0108674	0.00904665	0.00647273	0.0122931	0.0387412	0.00037995	0.0237212	0.0176274
95	0.0190253	0.0126951	0.0121103	0.00434405	0.0135125	0.0042169	0.00149063	0.00432884	0.0525366	0.0154088	0.0326491	0.0107582	0.0232017	0.0163502	-0.0115387	0.00950735	0.0209333	0.0157251	0.00625645	0.00736396	0.00710112	0.0070381	0.0259557	0.00583663	0.0225913	0.0102275	0.00117571	0.000959109	0.0114485	0.00312889	0.000923437	0.00614516	0.0857204	0.0249391	0.0509901	0.0273491	0.0202736	0.0160354	0.02568	0.0143718	0.0111706	0.00997866	0.00633415	0.00626277	0.00822401	0.0329687	-0.00184547	0.0198122	0.0138102
96	0.0119144	0.0113694	0.00527328	0.00273812	0.00854111	0.00532275	0.00357024	0.00245479	0.0368615	0.0146669	0.0180473	0.0122025	0.0226127	0.0157446	-0.0102922	0.00995676	0.00519205	0.00625601	0.00479342	0.00414794	0.00356181	0.00551125	0.0186886	0.00558095	0.0185929	0.00985014	0.00150302	0.00105001	0.00936238	0.00307734	5.65048e-05	0.00523052	0.0730403	0.0224581	0.0398166	0.0252743	0.0212482	0.0152523	0.0231714	0.0126868	0.00997598	0.00914505	0.00461061	0.00610136	0.00446229	0.0275772	-0.00395127	0.016362	0.00913073
97	0.00653547	0.00904862	0.00205488	0.00173286	0.00601881	0.00493593	0.00458475	0.00112326	0.0197435	0.00917411	0.00608288	0.0121682	0.0215462	0.0149407	-0.00917167	0.0103071	0.00101627	0.00230156	0.00525583	0.00338027	-0.000745996	0.00460464	0.0123295	0.00542994	0.0152941	0.00905635	0.00159122	0.00121478	0.00725032	0.00296765	-0.000210897	0.00473362	0.0611741	0.0203495	0.0288735	0.0235626	0.0212025	0.0140803	0.020246	0.0111593	0.00733591	0.00719927	0.00401109	0.00574102	0.000982501	0.0227108	-0.00515768	0.0131709	0.0059881
98	0.00447262	0.00610065	0.0025587	0.00185359	0.00478114	0.0031584	0.00498954	0.00198095	0.00243104	0.00229526	-0.00512879	0.0119796	0.0203423	0.0141005	-0.00813715	0.0109222	0.00127061	0.00253441	0.00607926	0.00301829	-0.00467427	0.00382287	0.00633478	0.0052627	0.0121976	0.00829331	0.00143762	0.00147668	0.00525795	0.00293087	0.000146756	0.00427389	0.0498816	0.0187965	0.0182829	0.0223319	0.0207432	0.0127716	0.0171141	0.00907865	0.00407114	0.00583258	0.00470608	0.00357735	-0.00229456	0.0180702	-0.00622814	0.0108881	0.00368642
99	0.00425655	0.00605902	0.00268075	0.0019048	0.00435989	0.00300781	0.00503594	0.00225746	0.000339031	0.00248081	-0.00585852	0.0125985	0.0202374	0.0140144	-0.0080589	0.0110108	0.00131387	0.00258857	0.00622313	0.00289356	-0.0051466	0.00413549	0.00546064	0.00549582	0.0119494	0.0085726	0.00139257	0.00154416	0.00479793	0.00295716	0.000250651	0.00413928	0.0477487	0.0180853	0.0150305	0.0225588	0.0206103	0.0126529	0.0162344	0.0084839	0.00356978	0.00578777	0.00502724	0.00304944	-0.00287822	0.0173926	-0.0061757	0.0106955	0.00363789
100	0.00425655	0.00605902	0.00268075	0.0019048	0.00435989	0.00300781	0.00503594	0.00225746	0.000339031	0.00248081	-0.00585852	0.0125985	0.0202374	0.0140144	-0.0080589	0.0110108	0.00131387	0.00258857	0.00622313	0.00289356	-0.0051466	0.00413549	0.00546064	0.00549582	0.0119494	0.0085726	0.00139257	0.00154416	0.00479793	0.00295716	0.000250651	0.00413928	0.0477487	0.0180853	0.0150305	0.0225588	0.0206103	0.0126529	0.0162344	0.0084839	0.00356978	0.00578777	0.00502724	0.00304944	-0.00287822	0.0173926	-0.0061757	0.0106955	0.00363789
[truncated: 19 more columns]
