# Supplementary material for: Biomechanics of running: A special reference to the comparisons of wearing boots and running shoes
Source: PLoS One. 2022 Jun 24;17(6):e0270496. doi: 10.1371/journal.pone.0270496 (PMC9231798; doi:10.1371/journal.pone.0270496)
Supplement: S5 Table — Data (Mean±SD) of each participant and each joint. (XLSX) [file pone.0270496.s006.xlsx]

## Sheet: hip_flexion
	s01				s02				s03				s04				s07				s08				s09				s10				s11				s12				s14				s15				s16
	boot		shoe		boot		shoe		boot		shoe		boot		shoe		boot		shoe		boot		shoe		boot		shoe		boot		shoe		boot		shoe		boot		shoe		boot		shoe		boot		shoe		boot
	mean	std	mean	std	mean	std	mean	std	mean	std	mean	std	mean	std	mean	std	mean	std	mean	std	mean	std	mean	std	mean	std	mean	std	mean	std	mean	std	mean	std	mean	std	mean	std	mean	std	mean	std	mean	std	mean	std	mean	std	mean
0	0.424405	0.427842	0.29441	0.347735	0.125171	0.117309	0.1628	0.503231	0.0299761	0.0637977	1.34165	0.375467	1.43608	0.581955	1.15705	0.351567	0.596703	0.387906	1.03314	0.382543	1.67009	0.376748	2.15696	0.327538	0.646356	0.465306	0.381096	0.869944	1.44844	1.26824	1.85036	1.26853	1.25738	0.744836	1.298	0.912402	2.65065	1.50638	2.69115	1.06154	0.366015	0.620335	0.252676	0.00667498	1.8582	0.315649	1.11814	0.464907	0.756067
1	0.30389	0.323216	0.26284	0.316731	0.096971	0.103386	0.350082	0.468241	0.00934727	0.0525652	1.27921	0.316166	1.14993	0.554007	1.01005	0.338925	0.784744	0.612364	1.10172	0.51458	1.89703	0.449896	2.11471	0.450709	0.945949	0.515504	0.160287	0.796646	1.51349	1.38725	2.12269	1.42969	1.54215	0.83889	1.29959	0.716691	2.52588	1.42903	2.64457	0.907543	0.254749	0.574305	0.230273	0.0865054	1.72433	0.234362	1.16818	0.427604	0.785299
2	0.190137	0.228177	0.23067	0.29095	0.157789	0.0823692	0.532232	0.437546	-0.0344704	0.044212	1.21063	0.332619	0.869438	0.544676	0.869399	0.321539	1.03073	0.958523	1.19937	0.664716	2.20476	0.55574	2.08533	0.560199	1.22492	0.572594	0.0765806	0.720475	1.53792	1.49574	2.36828	1.54235	1.81933	1.01848	1.33269	0.740892	2.46619	1.27235	2.63524	0.889093	0.137772	0.53172	0.212094	0.168381	1.60244	0.159903	1.2244	0.389347	0.811323
3	0.0972361	0.154273	0.199106	0.274351	0.514554	0.121046	0.704768	0.434645	-0.214818	0.097192	1.17465	0.302939	0.668272	0.458652	0.778639	0.248282	1.55818	1.2154	1.35034	0.629193	2.90162	0.479138	2.10208	0.589862	1.4432	0.60844	0.414794	0.558344	1.40834	1.49317	2.53401	1.57736	2.11605	1.41056	1.53111	1.07888	2.56361	0.895141	2.74651	0.914452	-0.0151497	0.509279	0.208724	0.24748	1.55929	0.146554	1.33594	0.340354	0.844979
4	0.024428	0.132212	0.170602	0.275612	0.744192	0.214134	0.85458	0.441296	-0.479513	0.276842	1.12959	0.334271	0.49068	0.38712	0.721044	0.186341	1.95347	1.47085	1.43966	0.622648	3.44581	0.563838	2.13349	0.620007	1.57474	0.632956	0.860238	0.472036	1.16797	1.48344	2.53657	1.5769	2.19227	1.84727	1.59167	1.75775	2.65907	0.683892	2.69276	0.752134	-0.188204	0.485316	0.170191	0.360894	1.53313	0.282482	1.43028	0.337247	0.807899
5	-0.0465788	0.139705	0.141104	0.284661	0.787555	0.211142	0.953283	0.435256	-0.930501	0.575269	1.01723	0.403699	0.44341	0.230669	0.810405	0.275745	1.95458	1.6485	1.35677	0.60686	3.60403	0.611544	2.19798	0.645749	1.47575	0.757562	1.41906	0.417113	0.780223	1.3705	2.38691	1.64334	1.90025	2.20748	1.67202	2.42563	2.80315	0.655803	2.55511	0.43867	-0.408938	0.482096	0.11002	0.504956	1.54996	0.501031	1.36335	0.265253	0.612148
6	-0.15734	0.195599	0.0979736	0.294646	0.262055	0.258317	1.09796	0.42627	-1.41425	0.853816	0.910119	0.478329	0.413166	0.119866	0.953975	0.385474	1.62114	1.82415	1.09767	0.765109	3.30959	1.15998	2.22172	0.720976	1.31281	0.966913	1.62384	0.4097	0.36682	1.23313	2.0175	1.66658	1.45745	2.31115	1.44424	2.8068	2.63635	0.287011	2.07567	0.420055	-0.676448	0.457309	-0.0418335	0.718253	1.54293	0.71371	1.26889	0.281085	0.311267
7	-0.321763	0.273176	0.0373137	0.305189	-0.520249	0.272746	1.22882	0.358183	-1.93778	1.10829	0.750133	0.499012	0.408002	0.124887	1.17255	0.555284	0.890952	1.93851	0.71823	0.92784	2.4962	1.30782	2.22286	0.856788	0.987633	1.12337	1.68204	0.550503	-0.0578703	1.05365	1.58169	1.68288	0.80656	2.18	1.25338	2.76139	2.37878	0.280113	1.55273	0.953858	-0.983851	0.434737	-0.212916	0.934545	1.54931	0.874663	1.0662	0.330944	-0.195933
8	-0.58959	0.285441	-0.0688735	0.338274	-1.25362	0.328914	1.43551	0.345078	-2.29202	1.15701	0.585212	0.540656	0.378631	0.280232	1.3828	0.685751	0.14301	1.87491	0.274763	1.01901	1.63965	1.36678	2.08583	0.992273	0.729052	1.20517	1.2631	0.723877	-0.306764	0.83289	1.0897	1.52574	0.387571	1.72657	0.799106	2.41616	1.85482	0.992038	0.86379	1.10809	-1.31221	0.295157	-0.416142	1.08765	1.45936	0.890925	0.834237	0.457227	-0.676506
9	-0.886279	0.277672	-0.202899	0.393776	-1.70403	0.171843	1.66124	0.465432	-2.54573	1.17161	0.36995	0.599235	0.282623	0.483595	1.48368	0.839305	-0.574148	1.74829	-0.126931	1.03295	0.838661	1.07254	1.85476	1.08777	0.442873	1.1417	0.805026	0.898694	-0.524999	0.644244	0.617579	1.31726	-0.0329581	1.26108	0.394554	1.99323	1.3347	1.42993	0.220948	1.14585	-1.63462	0.171953	-0.595421	1.16358	1.33012	0.853315	0.534412	0.504854	-1.22221
10	-1.15941	0.16811	-0.372035	0.476053	-1.62056	0.231151	1.67449	0.522646	-2.61199	1.12063	0.109521	0.720893	0.176581	0.678369	1.46625	0.950779	-0.902313	1.41629	-0.519045	0.981536	0.259019	0.705452	1.47606	1.08521	0.213801	1.01313	0.224504	1.06734	-0.679172	0.615865	0.191957	1.03643	-0.240198	0.981594	0.0106386	1.65054	0.745572	1.55916	-0.275083	1.06428	-1.89962	0.195928	-0.756545	1.15671	1.10798	0.655512	0.18392	0.557897	-1.64207
11	-1.32186	0.0945941	-0.519566	0.515973	-1.3871	0.421901	1.62886	0.545112	-2.61854	1.14089	-0.200547	0.856668	0.0534027	0.866489	1.30283	1.03041	-1.14608	1.11443	-0.908212	0.92517	-0.090644	0.482108	1.01765	0.985544	-0.0227408	0.892951	-0.275874	1.23792	-1.00613	0.862961	-0.176251	0.792153	-0.513653	1.00193	-0.286099	1.41241	0.264706	1.3353	-0.828061	0.963876	-2.15106	0.428512	-0.899048	1.09299	0.809975	0.505146	-0.234303	0.587543	-1.97888
12	-1.38493	0.0147656	-0.674613	0.502191	-1.15507	0.559858	1.32908	0.667352	-2.67821	1.3524	-0.545325	0.953409	-0.0435226	0.900567	1.05768	0.998065	-1.36429	0.970495	-1.34512	0.956032	-0.394861	0.38816	0.539275	0.861934	-0.417932	0.955614	-0.688818	1.35924	-1.45384	1.35022	-0.502531	0.57203	-0.874992	1.31054	-0.585157	1.3506	-0.150668	1.02476	-1.25973	1.05451	-2.36802	0.544589	-1.03961	1.0252	0.519586	0.411938	-0.665761	0.610021	-2.22009
13	-1.32795	0.0621316	-0.736908	0.407461	-1.324	0.221319	0.966582	0.810278	-2.78641	1.59812	-0.90536	1.03231	-0.109225	0.867198	0.77671	0.906475	-1.6935	0.987062	-1.85494	1.07593	-0.656554	0.441846	0.0742239	0.704245	-0.849827	1.15573	-0.937216	1.30763	-2.05195	1.74703	-0.821463	0.499238	-1.401	1.72343	-0.997184	1.6215	-0.603286	0.950615	-1.91635	1.61987	-2.60453	0.693304	-1.19847	0.981426	0.172975	0.369829	-1.07681	0.655764	-2.29677
14	-1.26741	0.0765617	-0.79304	0.320179	-1.59875	0.171694	0.671472	0.946798	-2.98875	1.92171	-1.28469	1.06647	-0.184772	0.737156	0.521458	0.731184	-2.26138	1.18422	-2.09347	1.00239	-0.876433	0.480335	-0.279226	0.596431	-1.39571	1.52999	-1.01766	1.07741	-2.6756	2.04455	-1.09594	0.447468	-2.06059	2.15954	-1.47907	2.03912	-0.927066	1.2594	-2.45205	2.18177	-2.89065	0.815829	-1.33364	0.930795	-0.151926	0.435508	-1.42761	0.694233	-2.23197
15	-1.1743	0.111409	-0.78832	0.281982	-1.94509	0.642473	0.414428	0.913829	-3.21966	2.17193	-1.6642	1.10885	-0.245555	0.587778	0.32213	0.548404	-2.68441	1.41773	-2.19265	1.10368	-1.03491	0.501468	-0.584695	0.487345	-1.79186	1.84018	-1.04602	1.05401	-2.97151	1.98233	-1.37599	0.512459	-2.64997	2.5304	-1.93092	2.51206	-1.22492	1.73091	-2.90712	2.62774	-3.19602	0.924226	-1.45346	0.860812	-0.491638	0.500778	-1.72304	0.65987	-2.08329
16	-1.07712	0.169317	-0.792562	0.266164	-2.09502	0.774882	0.183378	0.790212	-3.28348	2.26768	-2.03772	1.15733	-0.349685	0.582603	0.163056	0.378765	-2.96863	1.79879	-1.93649	1.14251	-1.02711	0.319778	-0.778029	0.414519	-2.04044	2.0389	-1.05268	1.13427	-3.06163	1.74306	-1.58629	0.60858	-3.10453	2.87469	-2.12675	2.47559	-1.43472	1.98066	-3.00279	2.47456	-3.45359	0.921989	-1.46664	0.694475	-0.843453	0.580465	-1.98184	0.618685	-1.81756
17	-0.952347	0.232176	-0.754221	0.257738	-2.11649	0.804298	-0.00743762	0.681537	-3.17871	2.20153	-2.3284	1.23161	-0.454022	0.625239	0.0772745	0.259974	-2.78335	1.92942	-1.6554	1.10637	-0.918148	0.142766	-0.951619	0.360033	-2.04715	2.02442	-1.25039	1.71487	-2.83211	1.49822	-1.77129	0.646166	-3.08503	2.80977	-2.1346	2.11542	-1.62104	2.1655	-2.84676	2.13041	-3.60868	0.886093	-1.40636	0.513234	-1.19375	0.63816	-2.16289	0.583104	-1.63732
18	-0.763518	0.240809	-0.641028	0.213862	-2.00838	0.588871	-0.206458	0.536997	-2.77479	1.92392	-2.37643	1.22493	-0.487865	0.655002	-0.0112888	0.204937	-2.31323	1.87441	-1.53197	0.794914	-0.713715	0.287417	-1.06823	0.370194	-1.92072	1.8921	-1.5598	2.22373	-2.38662	1.26094	-1.89765	0.562913	-2.81741	2.51548	-1.77946	1.30898	-1.77122	2.2037	-2.45971	1.34255	-3.48345	0.691954	-1.18404	0.276788	-1.53956	0.677145	-2.27241	0.577079	-1.4398
19	-0.586067	0.224185	-0.485017	0.179511	-1.84861	0.510874	-0.28871	0.411807	-2.12851	1.48933	-2.24511	1.19718	-0.470199	0.674994	-0.0723523	0.182952	-1.75566	1.42855	-1.66552	0.340221	-0.396188	0.544803	-1.15257	0.388892	-1.96721	1.75106	-1.78456	2.37138	-1.80985	1.22834	-1.99258	0.695333	-2.22473	1.87067	-1.46087	0.869538	-1.81976	2.09125	-2.02604	0.702489	-3.1008	0.69926	-0.892889	0.221778	-1.82426	0.744511	-2.20424	0.537744	-1.19831
20	-0.405892	0.164323	-0.301271	0.126987	-1.61405	0.541203	-0.312112	0.324203	-1.53094	1.01228	-1.81382	1.02569	-0.315218	0.505179	-0.124627	0.208025	-1.20054	0.914834	-2.11824	0.486612	-0.0278235	0.778681	-1.18074	0.452295	-2.06633	1.60693	-2.07708	2.2619	-1.0849	1.38828	-1.99903	1.09712	-1.60936	1.21281	-1.08827	0.963816	-1.77731	1.91967	-1.58223	0.39804	-2.42563	0.509688	-0.530538	0.395212	-2.07658	0.810044	-2.01635	0.584349	-0.940597
21	-0.252878	0.121217	-0.157946	0.11578	-1.22923	0.654266	-0.286553	0.247551	-0.997659	0.627209	-1.34331	0.8326	-0.0994851	0.380799	-0.15543	0.222507	-0.847066	0.77439	-2.49049	0.662574	0.401607	0.983661	-1.13805	0.469976	-2.39951	1.54923	-2.24047	1.84873	-0.264725	1.63585	-1.82136	1.44695	-0.936159	0.623648	-0.754697	1.41566	-1.54557	1.53292	-1.1124	0.541712	-1.55583	0.411083	-0.174001	0.570902	-2.19499	0.855834	-1.64798	0.51273	-0.434206
22	-0.0871348	0.143377	-0.0585151	0.102665	-0.658933	0.770674	-0.279599	0.220413	-0.64186	0.668513	-0.893252	0.654268	0.157465	0.276738	-0.152787	0.23509	-0.44022	0.736451	-2.65458	0.765741	0.832809	1.13211	-1.02341	0.480153	-2.74425	1.41389	-2.34174	1.40301	0.608519	1.90582	-1.54393	1.79309	-0.313051	0.278098	-0.375951	1.91481	-1.28098	1.15217	-0.577215	0.696838	-0.634274	0.342459	0.210959	0.697258	-2.25799	0.856443	-1.20832	0.53396	0.113633
23	0.183273	0.0903534	0.0375587	0.0910654	0.0774354	0.932502	-0.271251	0.215366	-0.38963	0.929286	-0.498819	0.572627	0.377399	0.226994	-0.12476	0.206114	0.0725989	0.854708	-2.35998	0.888451	1.18047	1.1996	-0.837125	0.436742	-2.86965	1.09413	-2.35558	0.980596	1.51792	2.14053	-0.968604	1.97247	0.416417	0.268417	0.0584173	2.36711	-0.97712	0.799419	-0.094141	0.686954	0.262736	0.435862	0.594953	0.819192	-2.21227	0.882376	-0.66204	0.579373	0.883814
24	0.546728	0.107938	0.1754	0.122122	0.864757	1.05426	-0.252135	0.214256	-0.0311445	1.26506	-0.182618	0.679025	0.587912	0.289297	-0.0453927	0.179835	0.695886	0.967424	-1.69003	1.04384	1.4523	1.16209	-0.598818	0.430216	-2.86528	0.671332	-2.28202	0.68631	2.29075	2.29411	-0.294191	2.13402	1.20626	0.489393	0.459379	2.42405	-0.700284	0.586859	0.398127	0.650941	1.07686	0.524246	1.0335	0.870872	-2.10406	1.00235	-0.0673023	0.683702	1.67269
25	1.02652	0.126766	0.384894	0.257629	1.61674	1.17036	-0.130384	0.24508	0.475858	1.65599	0.201479	0.850521	0.827212	0.482383	0.0614129	0.19626	1.42455	1.05064	-0.792147	1.16704	1.5853	1.0234	-0.315073	0.444517	-2.57345	0.170216	-2.12134	0.582729	2.98064	2.3126	0.518279	2.07627	1.9834	0.71154	0.920319	2.22083	-0.426339	0.542474	0.751487	0.642369	1.81109	0.604801	1.46212	0.895374	-1.91225	1.27903	0.539629	0.774993	2.5316
26	1.53616	0.201193	0.676363	0.341905	2.21244	1.19441	0.0578299	0.354206	1.12541	2.02811	0.641441	1.01483	1.10948	0.817943	0.273181	0.371852	1.98543	0.965777	0.186626	1.22095	1.58904	0.80521	-0.0251141	0.430818	-2.14001	0.443213	-1.86662	0.543938	3.45227	2.22657	1.3913	1.9407	2.6516	0.869999	1.34764	1.70558	-0.200721	0.615448	1.01449	0.744416	2.47205	0.669666	1.83213	0.790557	-1.67103	1.64602	1.16676	0.847538	3.31748
27	1.96039	0.253559	0.979413	0.434183	2.65509	1.21637	0.322326	0.51032	1.87195	2.3989	1.13486	1.10622	1.59737	1.10288	0.578338	0.54939	2.42594	0.950076	1.00471	1.06189	1.50481	0.555617	0.247316	0.397188	-1.58658	0.924564	-1.55506	0.585967	3.74192	1.96352	2.24288	1.60937	3.07755	0.916301	1.72486	1.11881	0.0125517	0.71882	1.09061	0.861759	2.94186	0.602269	2.10554	0.629822	-1.29683	1.92442	1.66264	0.786404	3.89974
28	2.29687	0.331817	1.22746	0.420943	2.84552	1.1114	0.613214	0.682518	2.53902	2.56123	1.63963	1.11925	2.10202	1.35665	0.983481	0.791743	2.53697	0.80439	1.62805	0.940521	1.32943	0.388474	0.477168	0.296752	-1.00792	1.24352	-1.16648	0.572947	3.8057	1.59223	2.95019	1.26894	3.32541	0.854246	2.01968	0.629168	0.176512	0.788194	1.086	0.945319	3.22425	0.602622	2.1882	0.431594	-0.880816	2.18444	2.09061	0.7354	4.27579
29	2.40924	0.370842	1.43525	0.395214	2.88472	0.995444	0.880151	0.773594	3.15466	2.66242	2.13341	1.09125	2.63404	1.30372	1.46204	0.932524	2.46669	0.704641	2.04473	0.700115	1.09939	0.399674	0.597083	0.244176	-0.412148	1.49125	-0.740735	0.58975	3.67495	1.15245	3.53525	0.868631	3.29829	0.648791	2.28094	0.509534	0.302471	0.831004	0.930278	0.898554	3.23042	0.52067	2.16012	0.349497	-0.335981	2.2794	2.34115	0.592225	4.30238
30	2.40646	0.425727	1.55692	0.311584	2.72094	0.722057	1.14251	0.84295	3.51759	2.43888	2.58136	1.02172	3.10081	1.1134	1.99509	0.941723	2.1319	0.480003	2.16651	0.597426	0.807104	0.54789	0.653454	0.287994	0.130184	1.55151	-0.275216	0.602091	3.41948	0.685437	3.76718	0.571754	3.15484	0.435189	2.41955	0.653861	0.372342	0.813973	0.768767	0.784009	2.94975	0.55973	1.99642	0.491155	0.203154	2.29241	2.48732	0.546538	4.04777
31	2.23658	0.460262	1.63054	0.232984	2.46432	0.437642	1.37961	0.843637	3.7613	2.19912	2.96526	0.983391	3.29017	0.78533	2.42202	0.766691	1.71489	0.313992	2.13328	0.474277	0.4602	0.631135	0.573971	0.396985	0.658298	1.57893	0.186581	0.649343	3.07573	0.317489	3.8332	0.369085	2.8859	0.257697	2.44491	0.834751	0.408511	0.757767	0.551485	0.611765	2.51091	0.631947	1.78301	0.637564	0.772503	2.20448	2.51127	0.485216	3.48402
32	1.97574	0.467195	1.66735	0.154054	2.15258	0.164263	1.6224	0.835089	3.75859	1.75694	3.25689	0.8674	3.39904	0.407121	2.83662	0.460928	1.26515	0.203056	1.80138	0.440677	0.098012	0.644421	0.459295	0.52921	1.08677	1.46216	0.618288	0.665786	2.70375	0.297295	3.63991	0.357849	2.54957	0.168229	2.28989	1.06434	0.398849	0.657306	0.377529	0.425634	1.93929	0.691494	1.52835	0.737467	1.24233	1.99969	2.46278	0.5394	2.74816
33	1.66252	0.438735	1.66938	0.118236	1.82763	0.240852	1.83503	0.786751	3.60081	1.33566	3.33457	0.755825	3.17919	0.129475	2.96008	0.270393	0.875528	0.156092	1.37311	0.384377	-0.270681	0.494031	0.258254	0.607807	1.46063	1.31825	0.992365	0.716601	2.35123	0.524557	3.31262	0.372814	2.14684	0.156186	1.93663	1.1095	0.373359	0.531554	0.22229	0.254243	1.37406	0.772727	1.31272	0.766312	1.62696	1.76501	2.36255	0.59002	1.82786
34	1.34341	0.396388	1.6639	0.137213	1.52921	0.45101	2.0268	0.750495	3.28626	0.967461	3.29638	0.598106	2.89481	0.347729	3.01173	0.751781	0.591832	0.209102	0.857696	0.319172	-0.574599	0.248801	0.0551324	0.679882	1.70168	1.08303	1.31069	0.785046	2.0383	0.668519	2.91869	0.402851	1.68852	0.27147	1.48295	1.18467	0.308347	0.380136	0.126797	0.115717	0.843965	0.788093	1.1165	0.764699	1.89033	1.46807	2.23425	0.69309	0.907966
35	1.03615	0.350694	1.64804	0.183008	1.26211	0.515055	2.13263	0.666699	2.82235	0.651368	3.03071	0.479444	2.37197	0.627735	2.70823	1.40996	0.416986	0.183331	0.398675	0.275569	-0.784726	0.26051	-0.183661	0.672557	1.87945	0.835722	1.53321	0.838819	1.7768	0.758836	2.50696	0.365126	1.18292	0.445115	0.912826	1.14795	0.230465	0.2367	0.065462	0.0744857	0.393905	0.813215	0.989102	0.710549	2.04739	1.17504	2.09404	0.797347	-0.0511592
36	0.830221	0.290785	1.62793	0.230679	1.02834	0.545213	2.14241	0.584748	2.28731	0.486007	2.73106	0.501262	1.81118	0.94521	2.28504	1.96467	0.330241	0.197725	0.107396	0.237701	-0.921121	0.552904	-0.420579	0.675282	1.95183	0.607837	1.70519	0.872303	1.58806	0.748601	2.1326	0.292374	0.714008	0.54939	0.381374	1.23922	0.110802	0.170966	0.0553461	0.159699	0.0471285	0.726179	0.921661	0.66105	2.14301	0.869528	1.97369	0.901746	-0.843029
37	0.670793	0.217143	1.59358	0.274808	0.831076	0.516013	2.05351	0.498816	1.73678	0.376468	2.39092	0.691458	1.16364	1.16008	1.57395	2.46904	0.303747	0.221157	-0.0576308	0.288648	-0.934455	0.792516	-0.667834	0.661228	1.98888	0.450996	1.76402	0.823026	1.41928	0.719134	1.83627	0.195481	0.281946	0.637152	-0.0595282	1.35726	-0.0142998	0.305602	0.0610183	0.251596	-0.201406	0.665726	0.901526	0.602914	2.19435	0.608801	1.83806	0.970433	-1.5362
38	0.597318	0.1216	1.54804	0.325222	0.700996	0.463463	1.90256	0.451591	1.22645	0.381257	2.11066	0.909296	0.557839	1.31476	0.736644	2.73724	0.293806	0.278105	-0.105007	0.41756	-0.910491	0.977864	-0.892721	0.663739	1.94555	0.381809	1.76488	0.732394	1.31386	0.682006	1.62713	0.171293	0.0442973	0.669632	-0.351008	1.46266	-0.157614	0.493758	0.055688	0.266646	-0.323801	0.46076	0.952964	0.553456	2.24916	0.413001	1.76646	0.983135	-1.93366
39	0.541508	0.0543943	1.48791	0.395657	0.650426	0.484585	1.76535	0.617052	0.892996	0.48328	1.85735	1.20108	0.0191271	1.3151	-0.230143	2.93244	0.314415	0.336629	-0.143713	0.543949	-0.822629	1.07773	-1.08076	0.654498	1.87868	0.38605	1.66118	0.641385	1.22279	0.644097	1.493	0.379854	-0.109655	0.711698	-0.513826	1.54478	-0.298916	0.653242	0.056584	0.261324	-0.32877	0.331744	1.04156	0.530808	2.3212	0.4897	1.67287	0.942481	-2.16588
40	0.480494	0.179636	1.43547	0.465988	0.691555	0.46927	1.64566	0.856588	0.662834	0.626213	1.65793	1.52423	-0.368587	1.16862	-1.16481	2.77045	0.298764	0.332498	-0.237415	0.612566	-0.715927	1.13917	-1.20633	0.609717	1.75841	0.368652	1.5306	0.553286	1.1908	0.611931	1.46671	0.555118	-0.090778	0.740052	-0.528206	1.53678	-0.45987	0.788267	-0.0163227	0.215225	-0.238784	0.232312	1.16935	0.528346	2.39164	0.718029	1.64117	0.853874	-2.18702
41	0.392918	0.296581	1.38104	0.538281	0.786633	0.46732	1.61869	1.0213	0.63305	0.718236	1.46794	1.82407	-0.590832	0.938808	-1.96977	2.53026	0.299042	0.307761	-0.334098	0.619526	-0.595487	1.12904	-1.26851	0.529051	1.6408	0.345683	1.37572	0.468571	1.1842	0.551187	1.46912	0.756812	-0.0186291	0.794501	-0.520827	1.51446	-0.601821	0.82033	-0.101626	0.352911	-0.0228226	0.384961	1.29467	0.535987	2.4911	0.973942	1.6126	0.780248	-2.08024
42	0.299068	0.391116	1.34384	0.564149	0.882621	0.370463	1.57413	1.13345	0.630154	0.802167	1.29999	2.00828	-0.630538	0.638423	-2.4915	1.92576	0.285351	0.277755	-0.436218	0.617696	-0.47354	1.09239	-1.27216	0.46594	1.504	0.299068	1.26487	0.375276	1.19143	0.435529	1.50475	0.888513	0.109798	0.842989	-0.477532	1.45172	-0.747354	0.802271	-0.228218	0.567483	0.24699	0.551491	1.39564	0.558609	2.53003	1.19462	1.61279	0.702183	-1.91103
43	0.223448	0.432584	1.29442	0.58929	0.932792	0.304584	1.4716	1.0955	0.643505	0.832729	1.15833	2.06299	-0.476526	0.569018	-2.75921	1.30424	0.257494	0.269269	-0.441556	0.568649	-0.368158	1.02028	-1.2493	0.445523	1.39065	0.265496	1.17644	0.283642	1.21995	0.278701	1.56091	0.971702	0.221865	0.859244	-0.451865	1.37101	-0.865063	0.688046	-0.337834	0.736732	0.585534	0.661913	1.42544	0.584342	2.54445	1.36404	1.64043	0.667341	-1.68078
44	0.173294	0.422583	1.22001	0.623302	0.859445	0.438288	1.31255	1.04748	0.579843	0.921121	1.01794	1.95713	-0.234678	0.717142	-2.73223	0.944153	0.295597	0.29998	-0.380509	0.555251	-0.277998	0.925253	-1.21625	0.506569	1.25804	0.288508	1.16728	0.275907	1.2329	0.118656	1.5743	0.947844	0.322629	0.863501	-0.420829	1.22859	-0.945446	0.504993	-0.460858	0.831532	0.940028	0.710283	1.42204	0.649615	2.47342	1.50067	1.67126	0.606482	-1.45172
45	0.141008	0.398819	1.10846	0.68063	0.714112	0.727853	1.09236	0.963619	0.452793	1.01761	0.893636	1.78027	0.139786	0.818434	-2.58866	1.22514	0.325685	0.375533	-0.263018	0.499824	-0.244177	0.856843	-1.18489	0.588608	1.13798	0.398713	1.18532	0.364664	1.24544	0.215354	1.57178	0.88679	0.377137	0.768293	-0.394775	1.0844	-0.995516	0.328369	-0.514014	0.772803	1.30338	0.695188	1.35224	0.751499	2.36434	1.61054	1.71909	0.543645	-1.20536
46	0.0758605	0.373961	0.948936	0.780951	0.521037	0.960086	0.88222	0.860685	0.289998	1.1329	0.75147	1.57336	0.477759	0.848273	-2.33482	1.60744	0.444278	0.501671	-0.148227	0.416597	-0.238308	0.759195	-1.14806	0.667471	1.04067	0.536631	1.2516	0.50533	1.25415	0.366869	1.50392	0.745748	0.415525	0.64335	-0.354695	0.922778	-1.00978	0.382572	-0.577885	0.652242	1.62886	0.679679	1.28118	0.876438	2.23266	1.70562	1.75339	0.473224	-0.975793
47	-0.0420695	0.38762	0.745102	0.876512	0.329575	1.15347	0.771797	0.834061	0.103035	1.25948	0.604828	1.38607	0.80253	0.691384	-2.12114	1.9947	0.575353	0.657191	-0.0733136	0.387953	-0.309734	0.708696	-1.10474	0.714673	0.957941	0.681648	1.34002	0.651659	1.28887	0.478611	1.41852	0.60868	0.421777	0.476235	-0.314341	0.782856	-1.0167	0.657438	-0.622277	0.462456	1.91565	0.685798	1.20485	0.979925	2.10615	1.8015	1.77413	0.392283	-0.775519
48	-0.215952	0.433935	0.507755	0.968737	0.244736	1.06181	0.727421	0.777591	-0.0482244	1.29083	0.460358	1.26393	1.04792	0.556867	-1.8683	2.0106	0.752464	0.681488	-0.00583281	0.400587	-0.395816	0.638575	-1.04999	0.740543	0.982985	0.789376	1.44811	0.79452	1.34986	0.561751	1.30051	0.504139	0.424331	0.328349	-0.283281	0.665727	-1.01664	0.981621	-0.699024	0.396135	2.0967	0.752595	1.13836	1.07567	2.02924	1.84609	1.75469	0.376428	-0.596066
49	-0.396767	0.456703	0.258643	0.968659	0.221539	0.943539	0.741795	0.764796	-0.201772	1.31279	0.314421	1.20248	1.15179	0.48999	-1.64409	2.00894	0.928942	0.649237	0.114005	0.49235	-0.533099	0.605253	-1.01575	0.74835	1.02238	0.890046	1.56261	0.899612	1.43861	0.650479	1.18806	0.468153	0.400516	0.226397	-0.259867	0.578363	-1.04747	1.28957	-0.796145	0.608052	2.20473	0.878667	1.05374	1.12103	1.95893	1.8629	1.70004	0.333096	-0.464313
50	-0.557487	0.484975	0.031137	0.946935	0.272763	0.73572	0.752365	0.767309	-0.388835	1.19801	0.228753	1.2145	1.2043	0.644082	-1.3373	1.78921	1.06492	0.499509	0.254435	0.604826	-0.677123	0.586	-1.02406	0.733017	1.12567	0.913605	1.68115	0.994204	1.57339	0.692048	1.06801	0.530193	0.393694	0.203882	-0.268234	0.51148	-1.05555	1.5508	-0.904121	0.97061	2.16161	0.989296	0.958149	1.16638	1.92956	1.80584	1.58626	0.407233	-0.345589
51	-0.577816	0.411491	-0.149953	0.836733	0.351667	0.585607	0.675032	0.67039	-0.584933	1.06858	0.148555	1.28494	1.12949	0.686174	-1.02696	1.58541	1.15435	0.358712	0.526623	0.650405	-0.811069	0.585848	-1.12492	0.732502	1.22436	0.926306	1.75901	1.02244	1.67697	0.743162	0.938995	0.637769	0.368115	0.162599	-0.253037	0.420294	-1.10338	1.74903	-0.979858	1.33178	2.04636	1.14774	0.815661	1.14651	1.84186	1.67456	1.41718	0.479988	-0.249084
52	-0.54032	0.350849	-0.2442	0.744097	0.386172	0.547506	0.535398	0.623351	-0.85173	0.919645	0.153374	1.35127	1.06234	0.770206	-0.740679	1.43119	1.1085	0.353035	0.741377	0.651263	-0.970678	0.584195	-1.31354	0.714095	1.24454	0.84539	1.81351	1.05003	1.78392	0.725367	0.793168	0.714617	0.347881	0.148989	-0.271836	0.342929	-1.11741	1.86194	-1.01469	1.57343	1.79254	1.17711	0.654813	1.12399	1.7357	1.50868	1.21675	0.607565	-0.183953
53	-0.431949	0.291508	-0.268097	0.659309	0.382954	0.396877	0.318387	0.526215	-1.11131	0.787501	0.158157	1.41404	0.966023	0.803826	-0.493039	1.22649	0.997679	0.397555	0.882189	0.582389	-1.12494	0.569077	-1.57852	0.781907	1.24914	0.761505	1.8006	1.06495	1.82344	0.722832	0.611512	0.740713	0.279497	0.197276	-0.282522	0.345463	-1.1308	1.91727	-1.03381	1.67728	1.49676	1.21838	0.438235	1.04397	1.55749	1.29603	0.951965	0.716396	-0.152096
54	-0.353859	0.282677	-0.239593	0.599448	0.289975	0.398507	0.0830386	0.507145	-1.38177	0.728581	0.150297	1.38921	0.888085	0.837364	-0.375253	1.16535	0.766114	0.504175	0.874827	0.454771	-1.33193	0.518937	-1.90106	0.858884	1.17347	0.639646	1.75168	1.11827	1.81216	0.714179	0.416455	0.678902	0.159894	0.277813	-0.337825	0.450922	-1.13759	1.87223	-1.08815	1.64752	1.09175	1.15059	0.194646	0.956114	1.34865	1.11157	0.699666	0.810644	-0.195767
55	-0.331481	0.313368	-0.224516	0.524678	0.143529	0.533471	-0.124094	0.557617	-1.64819	0.696901	0.115583	1.36802	0.815518	0.890403	-0.295853	1.07795	0.503994	0.592927	0.671242	0.372717	-1.57583	0.473102	-2.25592	0.967127	1.10437	0.554675	1.67557	1.20556	1.67433	0.684375	0.15843	0.535941	-0.060943	0.371987	-0.441694	0.618417	-1.14041	1.80083	-1.25085	1.51252	0.645841	1.09316	-0.127231	0.853503	1.13988	0.946035	0.412847	0.910542	-0.360852
56	-0.427281	0.350754	-0.231747	0.47889	-0.056396	0.717707	-0.313974	0.653148	-1.93067	0.715897	-0.0709981	1.30446	0.710521	0.921886	-0.231268	1.03799	0.190567	0.604494	0.345934	0.269717	-1.86588	0.384743	-2.63225	0.997947	1.03503	0.455887	1.5836	1.31255	1.4596	0.686646	-0.133357	0.411501	-0.368491	0.401775	-0.649751	0.748959	-1.18069	1.65096	-1.5256	1.44724	0.135768	1.0059	-0.474526	0.757477	0.943483	0.836587	0.144696	1.01878	-0.627146
57	-0.597223	0.365279	-0.325308	0.458655	-0.315696	0.781414	-0.449416	0.690379	-2.2681	0.727034	-0.303606	1.29993	0.568755	0.971887	-0.195508	1.03345	-0.112035	0.563772	-0.0866283	0.212315	-2.1785	0.299379	-3.0343	1.00096	0.990784	0.393577	1.48776	1.41524	1.01827	0.715923	-0.493434	0.284841	-0.758788	0.40377	-0.958984	0.872437	-1.25718	1.50197	-1.90528	1.36396	-0.388112	0.931788	-0.873075	0.705238	0.806248	0.790391	-0.126527	1.12416	-1.04967
58	-0.832619	0.340431	-0.477611	0.498219	-0.534865	0.743495	-0.575991	0.730056	-2.63811	0.714602	-0.698633	1.26331	0.370338	1.0516	-0.0949202	0.897903	-0.403009	0.467737	-0.515855	0.187796	-2.47019	0.226636	-3.43916	0.946133	0.925891	0.273427	1.30421	1.37785	0.473506	0.827013	-0.940825	0.212539	-1.17989	0.356949	-1.34808	0.917604	-1.38569	1.32316	-2.30444	1.25115	-0.903438	0.838851	-1.25557	0.689708	0.700831	0.759769	-0.380607	1.18596	-1.54153
59	-1.06942	0.269761	-0.652003	0.541877	-0.754125	0.616721	-0.694536	0.694951	-3.04798	0.639877	-1.11292	1.24472	0.104712	1.148	-0.0602594	0.713289	-0.674998	0.425566	-0.917354	0.267395	-2.69801	0.197908	-3.83418	0.926449	0.805298	0.215138	1.0663	1.30849	-0.216306	0.989727	-1.45859	0.169529	-1.61334	0.320002	-1.76934	0.957561	-1.57694	1.14271	-2.62839	1.03901	-1.35852	0.691054	-1.5809	0.766562	0.591776	0.747498	-0.644554	1.1893	-2.10816
60	-1.29436	0.19226	-0.854291	0.502587	-0.90787	0.479162	-0.822403	0.667738	-3.43181	0.502687	-1.58545	1.14929	-0.177807	1.23319	-0.0613951	0.462655	-0.915143	0.436463	-1.24394	0.355334	-2.89411	0.251849	-4.16339	0.888293	0.575124	0.386745	0.630054	1.13375	-0.965263	1.08348	-2.02966	0.223895	-1.97523	0.311404	-2.17324	0.988609	-1.81438	0.942456	-2.89427	0.780311	-1.74366	0.534276	-1.83486	0.860277	0.468185	0.779857	-0.865205	1.11636	-2.65373
61	-1.47993	0.139047	-1.0515	0.439859	-1.03831	0.363504	-0.949833	0.60355	-3.68732	0.389688	-2.02129	1.02205	-0.514776	1.24363	-0.121328	0.30667	-1.12285	0.480582	-1.49201	0.465047	-2.9678	0.372872	-4.4021	0.857411	0.16024	0.617698	0.0920051	1.0364	-1.70674	1.14008	-2.60274	0.315883	-2.30314	0.356961	-2.52425	1.02077	-2.09939	0.726531	-3.02981	0.486029	-2.01906	0.319652	-2.00587	1.00453	0.251615	0.772318	-1.10783	0.975367	-3.1776
62	-1.63613	0.128569	-1.233	0.356502	-1.13102	0.333926	-1.07641	0.558819	-3.84134	0.232776	-2.40922	0.861002	-0.811297	1.1362	-0.290108	0.386751	-1.30117	0.514005	-1.66646	0.522774	-3.03552	0.490452	-4.52053	0.768944	-0.368787	0.935965	-0.578293	0.954219	-2.34571	1.00955	-3.14267	0.418405	-2.53324	0.405696	-2.79867	1.03305	-2.38926	0.510482	-3.15106	0.476698	-2.23868	0.454585	-2.0873	1.01341	-0.0185145	0.870232	-1.2879	0.791794	-3.59193
63	-1.78872	0.148276	-1.41396	0.313283	-1.23917	0.309139	-1.15833	0.483973	-3.78509	0.157869	-2.71955	0.702793	-1.10251	0.968251	-0.444752	0.56329	-1.42859	0.495706	-1.78414	0.559775	-3.0314	0.525798	-4.53164	0.693612	-1.02061	1.25058	-1.26113	0.942482	-2.90982	0.819939	-3.55117	0.490321	-2.72689	0.46363	-3.00109	1.00681	-2.67714	0.257216	-3.21436	0.840531	-2.36192	0.681701	-2.13765	0.992949	-0.347141	0.949384	-1.46095	0.606009	-3.96235
64	-1.92629	0.134908	-1.58613	0.346359	-1.34823	0.293038	-1.19797	0.446778	-3.62589	0.10601	-2.92974	0.632251	-1.3449	0.710275	-0.660668	0.639745	-1.51736	0.443338	-1.86286	0.556957	-3.03462	0.506375	-4.47961	0.612458	-1.67527	1.45506	-1.92837	0.923296	-3.30075	0.501897	-3.86261	0.629051	-2.84409	0.518141	-3.14309	0.95572	-2.91607	0.0572092	-3.26533	1.26872	-2.48779	0.889216	-2.17103	0.858412	-0.684049	1.02167	-1.58232	0.451039	-4.19333
65	-2.06114	0.145881	-1.74391	0.415864	-1.45657	0.216929	-1.17155	0.366136	-3.34995	0.166969	-3.06757	0.663529	-1.49179	0.513811	-0.814966	0.609028	-1.54291	0.360652	-1.91576	0.526651	-2.99429	0.41507	-4.35309	0.606272	-2.32281	1.61303	-2.42966	0.893687	-3.60936	0.275525	-4.01149	0.740515	-2.92636	0.548116	-3.21547	0.872871	-3.11426	0.288484	-3.26058	1.64394	-2.54613	1.03136	-2.21494	0.713027	-1.00503	1.09628	-1.65086	0.432444	-4.36631
66	-2.16115	0.214249	-1.89327	0.510956	-1.55296	0.15801	-1.08523	0.326814	-3.05968	0.251045	-3.10515	0.741892	-1.62141	0.358301	-0.969412	0.579122	-1.51711	0.254915	-1.94397	0.465764	-2.9458	0.291476	-4.21508	0.619952	-2.86411	1.59685	-2.82528	0.82877	-3.76699	0.473183	-4.05805	0.839558	-2.96754	0.578976	-3.24899	0.788395	-3.23003	0.559594	-3.22641	1.94768	-2.58107	1.11467	-2.26375	0.564795	-1.28085	1.10354	-1.693	0.477176	-4.42548
67	-2.22988	0.312409	-1.98335	0.569731	-1.56632	0.143428	-0.954627	0.256639	-2.77929	0.328952	-3.08919	0.846045	-1.60768	0.355059	-1.05308	0.518571	-1.4069	0.194306	-1.95182	0.385701	-2.86318	0.178528	-4.00517	0.683678	-3.33856	1.50333	-3.00744	0.7795	-3.83213	0.818838	-3.96731	0.908567	-2.96585	0.56536	-3.20972	0.706252	-3.30195	0.809694	-3.10952	2.08783	-2.59295	1.16467	-2.31297	0.467466	-1.5203	1.10556	-1.67323	0.570597	-4.38491
68	-2.23069	0.40563	-2.0504	0.627235	-1.52235	0.269599	-0.791439	0.195525	-2.54623	0.385155	-3.00069	0.894666	-1.58912	0.414887	-1.1076	0.540489	-1.24381	0.171454	-1.90839	0.297863	-2.75762	0.129393	-3.78428	0.748954	-3.67457	1.3335	-3.06195	0.656822	-3.79159	1.09944	-3.78098	0.919023	-2.94338	0.566559	-3.13795	0.647587	-3.29521	1.03519	-2.98366	2.17366	-2.52671	1.18911	-2.32523	0.401998	-1.70323	1.05999	-1.64794	0.647139	-4.26696
69	-2.18629	0.470802	-2.02316	0.631774	-1.35978	0.432621	-0.635226	0.137887	-2.34502	0.421815	-2.86834	0.92491	-1.4734	0.480455	-1.09289	0.613958	-1.00592	0.190824	-1.83776	0.24856	-2.62566	0.144928	-3.51183	0.764723	-3.94924	1.12599	-2.99664	0.538047	-3.65822	1.30575	-3.52813	0.898583	-2.89007	0.569026	-2.9993	0.608306	-3.25412	1.21203	-2.83339	2.15402	-2.45506	1.18133	-2.28747	0.363267	-1.854	0.993552	-1.58626	0.712087	-4.02393
70	-2.09007	0.509122	-1.95194	0.633686	-1.12321	0.578598	-0.477619	0.0971689	-2.16201	0.436827	-2.71003	0.919275	-1.35566	0.543034	-1.03988	0.702084	-0.731395	0.222477	-1.70448	0.28452	-2.48478	0.153685	-3.23424	0.759887	-4.03745	0.937888	-2.81868	0.358203	-3.45823	1.4016	-3.19884	0.817378	-2.8246	0.599746	-2.81758	0.586975	-3.17529	1.38124	-2.70075	2.09924	-2.30742	1.138	-2.18816	0.346707	-1.9446	0.900875	-1.52489	0.754479	-3.74653
71	-1.96201	0.4899	-1.81482	0.612654	-0.836172	0.704237	-0.37542	0.132959	-1.97858	0.446576	-2.54521	0.884587	-1.21708	0.576373	-0.932781	0.791285	-0.428602	0.226941	-1.56242	0.377246	-2.31422	0.141638	-2.9547	0.683951	-4.05818	0.772152	-2.59681	0.230395	-3.17906	1.39882	-2.85548	0.723697	-2.73502	0.645846	-2.59333	0.553197	-3.07195	1.49481	-2.60636	1.99176	-2.15858	1.07628	-2.04027	0.343003	-1.98515	0.803555	-1.45495	0.783306	-3.37635
72	-1.82413	0.463965	-1.6423	0.597209	-0.533492	0.767063	-0.300241	0.16379	-1.78377	0.446898	-2.39445	0.842538	-1.08223	0.603288	-0.808592	0.845932	-0.122914	0.211534	-1.39394	0.454196	-2.12368	0.103629	-2.69352	0.592994	-3.86236	0.68051	-2.33763	0.224203	-2.89351	1.30545	-2.50224	0.611378	-2.63338	0.704606	-2.3392	0.48847	-2.96633	1.59267	-2.52139	1.85647	-1.97689	0.943093	-1.85429	0.336618	-1.97219	0.692969	-1.37682	0.777576	-2.99011
73	-1.66908	0.389576	-1.44968	0.583251	-0.261687	0.786858	-0.296563	0.207838	-1.60394	0.440047	-2.27338	0.783013	-0.951954	0.603113	-0.668688	0.874132	0.167946	0.182279	-1.25322	0.498112	-1.90987	0.0602151	-2.46415	0.489957	-3.57899	0.637833	-2.0887	0.299857	-2.57849	1.1418	-2.16894	0.509161	-2.48725	0.751148	-2.09366	0.385155	-2.86397	1.64749	-2.48171	1.67736	-1.79875	0.793415	-1.66379	0.336347	-1.90112	0.611155	-1.30539	0.753057	-2.57201
74	-1.4941	0.296795	-1.24964	0.556622	-0.0362879	0.729352	-0.325781	0.208343	-1.45268	0.413091	-2.17287	0.722749	-0.831052	0.584372	-0.549507	0.863086	0.415621	0.18109	-1.11692	0.51768	-1.66852	0.0325603	-2.27426	0.39255	-3.16658	0.677607	-1.8508	0.373087	-2.29974	0.936772	-1.86806	0.400096	-2.31596	0.797978	-1.8575	0.27628	-2.76691	1.65392	-2.45396	1.48387	-1.6092	0.611937	-1.49779	0.320735	-1.80648	0.532527	-1.22055	0.69382	-2.14583
75	-1.2621	0.187205	-1.05298	0.521439	0.135214	0.641711	-0.39473	0.19723	-1.36351	0.371594	-2.09751	0.658657	-0.69958	0.520093	-0.444415	0.826197	0.604938	0.227326	-1.02833	0.487011	-1.40985	0.0493578	-2.12133	0.336953	-2.70491	0.705809	-1.6522	0.417727	-2.04434	0.734771	-1.63598	0.30864	-2.11151	0.781308	-1.67934	0.229555	-2.70435	1.61663	-2.45901	1.27892	-1.41159	0.465921	-1.36543	0.297768	-1.70264	0.487445	-1.14695	0.616824	-1.74126
76	-0.998428	0.171537	-0.861299	0.473868	0.234501	0.499198	-0.475484	0.156471	-1.34068	0.334082	-2.03186	0.597126	-0.594638	0.41623	-0.383626	0.76393	0.667004	0.305353	-0.971139	0.476264	-1.1552	0.0865632	-2.02096	0.297607	-2.24203	0.733429	-1.46411	0.450133	-1.81272	0.574718	-1.44831	0.226632	-1.89193	0.75262	-1.54402	0.321026	-2.64233	1.5068	-2.49056	1.08012	-1.20427	0.377255	-1.27497	0.265374	-1.60103	0.445318	-1.08066	0.552298	-1.34312
77	-0.705355	0.276216	-0.68449	0.413019	0.262109	0.398979	-0.547467	0.109023	-1.39009	0.322805	-1.98012	0.53035	-0.515019	0.307721	-0.342028	0.699215	0.616966	0.371589	-0.981993	0.44308	-0.90911	0.131611	-1.95703	0.308127	-1.82201	0.6903	-1.2749	0.459383	-1.58749	0.493576	-1.36311	0.259262	-1.71106	0.665575	-1.46989	0.464736	-2.63443	1.34784	-2.54557	0.915869	-0.993955	0.374448	-1.22021	0.234777	-1.53832	0.393453	-1.03094	0.482075	-1.01073
78	-0.467117	0.36824	-0.526093	0.368894	0.211191	0.385021	-0.613395	0.0791204	-1.47629	0.362698	-1.94564	0.461798	-0.478638	0.276605	-0.334684	0.649274	0.404205	0.38962	-1.0525	0.43066	-0.702098	0.206928	-1.94261	0.318084	-1.46212	0.626391	-1.07407	0.450443	-1.37609	0.478932	-1.31211	0.364921	-1.56816	0.582251	-1.43311	0.614499	-2.63635	1.15294	-2.60611	0.78199	-0.784692	0.423654	-1.17982	0.215175	-1.48118	0.335167	-1.01314	0.470662	-0.699302
79	-0.286785	0.415087	-0.408718	0.327556	0.0476075	0.458723	-0.666738	0.10691	-1.58882	0.405472	-1.93918	0.379053	-0.527252	0.364827	-0.338896	0.626076	0.0710249	0.385617	-1.20743	0.413196	-0.566245	0.27019	-1.96339	0.339149	-1.1876	0.51076	-0.869839	0.407483	-1.16104	0.486892	-1.33369	0.49641	-1.4804	0.5016	-1.45318	0.713768	-2.69229	0.949167	-2.6655	0.714777	-0.610105	0.480168	-1.16258	0.202396	-1.44216	0.267865	-1.02319	0.462554	-0.478896
80	-0.212618	0.411186	-0.330987	0.299802	-0.194254	0.526249	-0.725491	0.145586	-1.67283	0.435968	-1.96648	0.287983	-0.598674	0.484279	-0.368348	0.605935	-0.377141	0.325613	-1.42061	0.383501	-0.46803	0.349263	-2.03031	0.324825	-0.960985	0.411825	-0.690653	0.349623	-1.03181	0.559484	-1.35127	0.586626	-1.4515	0.422719	-1.49963	0.788948	-2.75817	0.764081	-2.69497	0.690058	-0.458515	0.535187	-1.1567	0.220545	-1.40812	0.208318	-1.05762	0.508145	-0.287211
81	-0.222603	0.387888	-0.319582	0.264077	-0.507468	0.547927	-0.796112	0.191037	-1.73602	0.438039	-2.01909	0.218918	-0.737466	0.566421	-0.400158	0.590999	-0.917309	0.250671	-1.66985	0.34585	-0.536109	0.329855	-2.11942	0.313006	-0.807633	0.32957	-0.560173	0.26024	-0.970048	0.67055	-1.3872	0.646335	-1.45161	0.337758	-1.58477	0.814623	-2.8721	0.674724	-2.72332	0.670319	-0.386162	0.545958	-1.18086	0.277748	-1.37071	0.192202	-1.12613	0.523727	-0.190357
82	-0.331236	0.337282	-0.351416	0.231533	-0.856582	0.521323	-0.880332	0.222319	-1.75432	0.438178	-2.07841	0.218884	-0.872399	0.604913	-0.465239	0.5326	-1.48797	0.184295	-1.93307	0.297748	-0.652677	0.29777	-2.23495	0.311542	-0.691209	0.276408	-0.506085	0.22313	-1.03394	0.818468	-1.41158	0.645362	-1.49923	0.258924	-1.69067	0.8133	-3.00558	0.653204	-2.75301	0.609474	-0.366966	0.548612	-1.24595	0.347356	-1.34274	0.210862	-1.19434	0.556747	-0.121121
83	-0.514558	0.279104	-0.442826	0.174413	-1.20006	0.464454	-0.975614	0.243376	-1.76939	0.453929	-2.12738	0.287994	-1.01233	0.636917	-0.528184	0.463757	-2.05803	0.160036	-2.17103	0.206987	-0.951371	0.206159	-2.35442	0.35275	-0.660776	0.241803	-0.521878	0.188592	-1.15247	0.942479	-1.44703	0.644786	-1.60998	0.252102	-1.82473	0.773446	-3.16206	0.722853	-2.81921	0.51475	-0.426964	0.532461	-1.34532	0.420659	-1.31807	0.259635	-1.28413	0.54528	-0.13337
84	-0.791427	0.220455	-0.566111	0.138208	-1.52652	0.406924	-1.0689	0.263399	-1.7911	0.502156	-2.16521	0.341226	-1.16191	0.670426	-0.61728	0.359346	-2.53705	0.277946	-2.3817	0.113119	-1.31812	0.140221	-2.46605	0.421462	-0.674362	0.213435	-0.581177	0.217424	-1.33404	1.03151	-1.51937	0.654021	-1.80883	0.378936	-1.96018	0.722918	-3.37273	0.845471	-2.92486	0.396759	-0.563571	0.497288	-1.46265	0.446115	-1.29954	0.321797	-1.36064	0.536799	-0.174548
85	-1.11072	0.182509	-0.726603	0.100447	-1.81071	0.345353	-1.14606	0.26753	-1.84033	0.569262	-2.1997	0.406005	-1.31296	0.715814	-0.702931	0.265132	-2.87344	0.342066	-2.54862	0.0636525	-1.80509	0.225638	-2.57087	0.512503	-0.77002	0.198638	-0.667344	0.217208	-1.48747	1.03474	-1.60802	0.681977	-2.1738	0.456971	-2.12819	0.665875	-3.60273	1.00629	-3.07213	0.421251	-0.750322	0.459384	-1.56963	0.458557	-1.29035	0.380934	-1.43341	0.52199	-0.281666
86	-1.45795	0.177207	-0.909774	0.0929289	-2.04935	0.30898	-1.20574	0.282128	-1.92361	0.602175	-2.27053	0.435132	-1.479	0.771448	-0.779111	0.201637	-3.05957	0.431919	-2.65713	0.164829	-2.32192	0.340684	-2.64862	0.600161	-0.896792	0.234355	-0.757962	0.212796	-1.64331	1.00935	-1.71775	0.72959	-2.62292	0.478042	-2.30552	0.641617	-3.88	1.17704	-3.23337	0.575132	-0.988331	0.389237	-1.65943	0.424907	-1.28514	0.442321	-1.48775	0.505175	-0.424499
87	-1.74808	0.17233	-1.10643	0.0967331	-2.22099	0.286779	-1.24146	0.280671	-2.01674	0.623742	-2.37701	0.509316	-1.67633	0.818494	-0.848858	0.190165	-3.10181	0.44534	-2.69984	0.273157	-2.82956	0.435309	-2.71547	0.698966	-1.05954	0.311493	-0.838738	0.176672	-1.75777	0.897048	-1.80749	0.761368	-3.20559	0.407601	-2.52316	0.627677	-4.15811	1.35337	-3.36239	0.736029	-1.23547	0.324635	-1.6858	0.355231	-1.2965	0.496482	-1.52053	0.506502	-0.606333
88	-1.97594	0.190362	-1.29913	0.124014	-2.32952	0.281964	-1.25963	0.276406	-2.09786	0.58974	-2.51717	0.602716	-1.83758	0.809876	-0.891104	0.215311	-3.03929	0.428425	-2.6663	0.381877	-3.3055	0.54081	-2.74232	0.787722	-1.20934	0.382314	-0.916111	0.143414	-1.86297	0.789276	-1.88311	0.791807	-3.74365	0.302584	-2.74603	0.615319	-4.38436	1.46326	-3.45336	0.851165	-1.45289	0.254217	-1.68707	0.270523	-1.306	0.543195	-1.52642	0.488532	-0.791849
89	-2.07672	0.180392	-1.46292	0.143658	-2.34481	0.34798	-1.26191	0.257816	-2.15046	0.553039	-2.66341	0.680854	-1.99039	0.808221	-0.924486	0.250807	-2.92224	0.380907	-2.5616	0.442217	-3.63287	0.53101	-2.75146	0.878516	-1.36161	0.421865	-0.981926	0.12916	-1.93843	0.650992	-1.90594	0.766974	-4.2588	0.222195	-2.95776	0.570418	-4.57706	1.55748	-3.46961	0.848504	-1.64553	0.209069	-1.62937	0.170589	-1.32593	0.586688	-1.5016	0.481173	-0.990708
90	-2.08963	0.209677	-1.58481	0.179642	-2.2909	0.445477	-1.24862	0.231982	-2.14707	0.502449	-2.77487	0.774283	-2.06889	0.736996	-0.934576	0.282014	-2.76667	0.316825	-2.40723	0.482421	-3.88966	0.564394	-2.70689	0.937398	-1.45981	0.407653	-1.03827	0.155831	-1.98497	0.522468	-1.90853	0.734557	-4.61846	0.248821	-3.13257	0.533192	-4.63758	1.53985	-3.44907	0.798933	-1.72142	0.200381	-1.54679	0.0972836	-1.32514	0.610638	-1.44844	0.445038	-1.13784
91	-1.99873	0.237358	-1.65678	0.191279	-2.1638	0.524816	-1.22353	0.206429	-2.09954	0.472151	-2.80782	0.816556	-2.05631	0.692904	-0.930336	0.310869	-2.60624	0.259514	-2.21473	0.478498	-3.93321	0.534911	-2.63663	0.981427	-1.54637	0.350297	-1.085	0.208726	-1.97825	0.376877	-1.87824	0.674205	-4.90569	0.31539	-3.25931	0.482076	-4.63838	1.48306	-3.36695	0.673043	-1.75411	0.232181	-1.42191	0.0952667	-1.31567	0.626797	-1.36026	0.40883	-1.2714
92	-1.86186	0.259189	-1.66546	0.216234	-2.01285	0.555577	-1.17915	0.185807	-2.00829	0.465756	-2.77437	0.876236	-1.98096	0.642207	-0.906887	0.330778	-2.43953	0.221033	-1.99761	0.448076	-3.89767	0.556448	-2.51586	0.982341	-1.58058	0.257062	-1.09607	0.263341	-1.90109	0.26577	-1.81445	0.605884	-5.0192	0.442736	-3.30184	0.455175	-4.53756	1.35254	-3.26105	0.529486	-1.66207	0.277762	-1.28139	0.138175	-1.26795	0.603951	-1.2554	0.353977	-1.34483
93	-1.69914	0.271828	-1.64171	0.236225	-1.85054	0.523921	-1.12663	0.170523	-1.88936	0.472448	-2.62174	0.884334	-1.81409	0.590524	-0.862194	0.345146	-2.27937	0.205215	-1.76493	0.40079	-3.74072	0.59166	-2.37239	0.955551	-1.57842	0.173494	-1.0934	0.323413	-1.7791	0.243951	-1.72445	0.536164	-5.05286	0.594298	-3.2884	0.423523	-4.39407	1.18494	-3.11928	0.353677	-1.53379	0.33389	-1.11915	0.161213	-1.19776	0.56492	-1.12714	0.304313	-1.37249
94	-1.54497	0.267384	-1.55738	0.244864	-1.73069	0.425328	-1.05279	0.147702	-1.75358	0.484479	-2.42646	0.896503	-1.61318	0.547983	-0.796948	0.347391	-2.12853	0.217272	-1.49616	0.323149	-3.53344	0.613481	-2.2007	0.893181	-1.5466	0.0925766	-1.03741	0.356402	-1.56876	0.272126	-1.56687	0.449892	-4.88921	0.690937	-3.16524	0.446658	-4.232	0.985488	-2.93577	0.157762	-1.34742	0.384851	-0.958403	0.171431	-1.10255	0.503595	-0.998371	0.258008	-1.36017
95	-1.39284	0.262304	-1.44719	0.241414	-1.62148	0.31534	-0.983841	0.130025	-1.61328	0.488761	-2.13693	0.850064	-1.39901	0.502459	-0.716051	0.341792	-1.93284	0.295572	-1.23051	0.25367	-3.30516	0.629258	-2.02186	0.808249	-1.45923	0.0886834	-0.952468	0.361945	-1.33367	0.329494	-1.38428	0.381434	-4.60242	0.791048	-2.96939	0.433185	-4.03513	0.792264	-2.72948	0.0739738	-1.15155	0.425363	-0.799296	0.189003	-0.986426	0.43346	-0.869203	0.23489	-1.29408
96	-1.24685	0.241683	-1.27123	0.200586	-1.5329	0.243596	-0.91237	0.112954	-1.46762	0.484465	-1.83216	0.797914	-1.18201	0.46021	-0.626584	0.329632	-1.71344	0.403058	-0.987029	0.190051	-3.05641	0.616018	-1.83813	0.705958	-1.3564	0.120371	-0.81352	0.312337	-1.05524	0.346756	-1.13075	0.301675	-4.13456	0.783813	-2.66053	0.410879	-3.83093	0.645719	-2.47363	0.232072	-0.949407	0.451441	-0.673361	0.218725	-0.866107	0.364376	-0.74588	0.229932	-1.20846
97	-1.06864	0.200921	-1.08021	0.164044	-1.37728	0.234185	-0.81366	0.0876178	-1.32912	0.4801	-1.48503	0.7005	-1.00356	0.412081	-0.53605	0.314304	-1.42692	0.363787	-0.784399	0.12569	-2.79913	0.575383	-1.66758	0.603717	-1.18855	0.141452	-0.678117	0.256356	-0.764564	0.350117	-0.86506	0.255329	-3.54726	0.723789	-2.29957	0.361288	-3.56328	0.613582	-2.21823	0.334459	-0.758712	0.446865	-0.566075	0.250727	-0.74123	0.304824	-0.635846	0.229034	-1.03483
98	-0.847075	0.13079	-0.875205	0.129925	-1.17801	0.273508	-0.70381	0.0908642	-1.19046	0.481111	-1.13821	0.604554	-0.835752	0.363925	-0.447328	0.298805	-1.12728	0.307984	-0.610085	0.0812117	-2.53889	0.520039	-1.50281	0.502006	-1.00616	0.193323	-0.546664	0.198975	-0.464107	0.34071	-0.589034	0.224175	-2.87333	0.593054	-1.86489	0.272132	-3.2578	0.647856	-1.9771	0.329872	-0.573414	0.426104	-0.466957	0.280379	-0.620733	0.256518	-0.528209	0.234329	-0.832317
99	-0.789331	0.113235	-0.82109	0.124738	-1.13487	0.27186	-0.686606	0.106685	-1.17254	0.477583	-1.11577	0.6121	-0.819763	0.363124	-0.437806	0.292649	-1.08741	0.318305	-0.583587	0.0796126	-2.50359	0.5195	-1.47994	0.48709	-0.984971	0.210875	-0.515832	0.188647	-0.390545	0.347843	-0.511175	0.221665	-2.74248	0.534553	-1.71559	0.265599	-3.20379	0.641555	-1.90888	0.328523	-0.544539	0.421276	-0.447604	0.284708	-0.607945	0.249031	-0.52198	0.22769	-0.8025
100	-0.789331	0.113235	-0.82109	0.124738	-1.13487	0.27186	-0.686606	0.106685	-1.17254	0.477583	-1.11577	0.6121	-0.819763	0.363124	-0.437806	0.292649	-1.08741	0.318305	-0.583587	0.0796126	-2.50359	0.5195	-1.47994	0.48709	-0.984971	0.210875	-0.515832	0.188647	-0.390545	0.347843	-0.511175	0.221665	-2.74248	0.534553	-1.71559	0.265599	-3.20379	0.641555	-1.90888	0.328523	-0.544539	0.421276	-0.447604	0.284708	-0.607945	0.249031	-0.52198	0.22769	-0.8025
[truncated: 19 more columns]

## Sheet: knee
	s01				s02				s03				s04				s07				s08				s09				s10				s11				s12				s14				s15				s16
	boot		shoe		boot		shoe		boot		shoe		boot		shoe		boot		shoe		boot		shoe		boot		shoe		boot		shoe		boot		shoe		boot		shoe		boot		shoe		boot		shoe		boot
	mean	std	mean	std	mean	std	mean	std	mean	std	mean	std	mean	std	mean	std	mean	std	mean	std	mean	std	mean	std	mean	std	mean	std	mean	std	mean	std	mean	std	mean	std	mean	std	mean	std	mean	std	mean	std	mean	std	mean	std	mean
0	0.700904	0.499936	1.42638	0.302987	-0.26401	0.300847	2.5758	0.442528	1.07112	1.1171	1.13589	0.60739	1.31019	0.541577	2.04004	0.475575	0.138922	0.141671	0.532464	0.145621	0.27854	0.154976	1.91392	0.609963	0.159508	0.297504	0.155687	0.520042	1.05873	0.994477	1.63871	1.05808	0.252174	0.435168	0.641159	0.724843	0.68876	0.718902	0.349353	0.157624	2.59279	0.761655	2.70913	0.344962	1.56633	1.06665	0.541978	0.432644	0.408713
1	0.441315	0.481585	1.219	0.333822	-0.557228	0.203495	2.38488	0.33233	1.26814	0.991451	1.16821	0.586495	1.10875	0.575658	1.55438	0.594784	0.0533519	0.472507	0.565268	0.280983	0.312955	0.158854	1.72738	0.622251	0.3314	0.380592	-0.136948	0.431195	1.18873	1.02503	1.63626	0.89638	0.502914	0.39122	0.606358	0.431873	0.804914	0.501124	0.51331	0.0982216	2.58669	0.743697	2.39039	0.453954	1.39995	1.01479	0.551352	0.500558	0.371328
2	0.173067	0.434121	0.97582	0.511938	-0.705295	0.166922	2.16769	0.221123	1.5143	0.898871	1.19568	0.614841	0.891156	0.646844	1.0602	0.693436	0.0842008	0.850958	0.644176	0.428664	0.385339	0.192444	1.55741	0.620156	0.498543	0.47058	-0.323531	0.346641	1.31804	1.034	1.65176	0.796931	0.825886	0.474828	0.707421	0.407749	0.949189	0.344148	0.7258	0.239013	2.56989	0.758851	2.1333	0.670867	1.24429	0.97401	0.563467	0.566756	0.349413
3	-0.0974462	0.28639	0.645468	0.755277	-0.416873	0.14295	1.83781	0.109658	2.03761	0.803366	1.2118	0.648273	0.537248	0.647014	0.551492	0.570056	0.728154	0.868444	0.853791	0.342145	0.640157	0.239788	1.45674	0.503553	0.679259	0.51254	-0.191928	0.29671	1.42425	0.946219	1.6995	0.840248	1.45485	0.581169	1.12242	0.679736	1.14629	0.196974	1.0655	0.420786	2.4866	0.774929	2.03548	0.947772	1.14933	0.979647	0.635395	0.718405	0.439157
4	-0.340378	0.166469	0.333684	0.948327	0.151362	0.254144	1.51294	0.208114	2.58146	0.801969	1.20616	0.729219	0.193488	0.632694	0.0905148	0.390166	1.53074	0.644238	1.05599	0.183465	0.948299	0.336787	1.39499	0.391456	0.809381	0.504149	0.129604	0.362112	1.48325	0.887283	1.63155	0.978616	1.90866	0.633147	1.33156	0.626732	1.4039	0.157353	1.46817	0.548908	2.41133	0.848339	2.03991	1.07964	1.07634	1.04113	0.675842	0.891508	0.559266
5	-0.541545	0.15171	0.0329348	1.05534	0.99511	0.514175	1.12357	0.238489	3.11703	0.981191	1.1142	0.768369	0.00722619	0.422399	-0.106796	0.241496	2.61564	0.654768	1.16071	0.229137	1.30718	0.549395	1.43115	0.286159	0.802703	0.490665	0.648644	0.466263	1.47493	0.89938	1.44628	1.20857	2.09888	0.55977	1.37534	0.653204	1.74722	0.297856	1.9472	0.706359	2.32164	1.01765	2.17566	1.11331	1.0068	1.22598	0.512547	0.989387	0.762496
6	-0.56392	0.329072	-0.0592722	0.90745	1.52257	0.719876	0.900186	0.259021	3.44722	1.31465	1.01059	0.819076	-0.0819494	0.311107	-0.189328	0.322937	3.39897	1.34575	1.04937	0.492422	1.50849	0.704415	1.48036	0.295967	0.64644	0.441746	1.00879	0.576626	1.24026	1.00665	1.05	1.30293	1.65936	0.680828	0.856741	1.35614	2.14269	0.431637	2.29576	0.724256	2.20096	1.22875	2.07984	0.98536	0.909225	1.42067	0.296886	1.13799	0.899113
7	-0.571336	0.570795	-0.10194	0.664287	1.71708	0.869908	0.659728	0.479134	3.48133	1.71549	0.833095	0.817658	0.113255	0.590099	-0.10798	0.49411	3.74566	2.28827	0.730671	0.820255	1.3839	0.894084	1.58023	0.473892	0.235311	0.548102	1.28886	0.820774	0.898663	1.13244	0.584888	1.35189	0.793607	0.988991	0.0549798	2.41474	2.53549	0.435264	2.59935	1.36135	2.00892	1.62449	1.907	0.94104	0.755958	1.63029	-0.178256	1.12697	0.9345
8	-0.651045	0.980044	-0.0621442	0.520688	0.536326	0.557771	0.589206	0.984012	3.01825	2.09922	0.655061	0.868829	0.31837	0.871547	-0.0195034	0.565387	3.14486	2.5047	0.113515	0.863784	0.827985	0.908563	1.6031	0.702727	-0.378532	0.869834	0.977461	1.07608	0.143805	0.915531	0.0424939	1.29958	-0.621861	1.52629	-1.09612	3.22386	2.6434	0.632117	2.3489	2.34077	1.51385	1.99515	1.27763	0.956281	0.462237	1.67056	-0.689239	1.19159	0.685472
9	-0.967159	1.33643	-0.158359	0.566289	-1.30917	0.224003	0.544724	1.53697	2.18327	2.47494	0.394683	0.889259	0.437645	0.962186	-0.142407	0.806863	1.98483	2.3763	-0.594482	0.925674	-0.294991	0.90809	1.58891	0.969913	-1.23574	1.15142	0.548973	1.42038	-0.671798	0.634707	-0.484451	1.35295	-2.14135	1.86515	-2.18871	3.76632	2.38166	1.79637	1.84568	3.3888	0.844203	2.52906	0.509525	1.13437	0.0787855	1.64565	-1.37357	1.26125	0.167226
10	-1.59733	1.69053	-0.395363	0.744011	-3.92328	0.562174	0.22157	2.06653	0.972897	2.68504	0.0862337	0.971148	0.282456	1.31396	-0.511546	1.27199	0.239782	1.5477	-1.28054	0.916216	-1.63124	1.02711	1.39798	1.15276	-2.06566	1.37346	-0.259878	1.59859	-1.57457	0.379321	-0.975678	1.58267	-3.34318	1.97617	-3.19372	4.09234	1.47085	3.13484	0.715951	4.08079	-0.280824	2.69044	-0.434292	1.4707	-0.487963	1.3575	-2.14423	1.47088	-0.649323
11	-2.60145	1.71633	-1.09146	0.67275	-6.32652	0.722767	-0.1104	2.14016	-0.386885	2.85961	-0.328018	1.02166	-0.283646	1.73526	-1.25276	1.66717	-1.44439	0.53096	-1.84384	1.00511	-3.14795	1.06888	1.09503	1.28727	-2.94224	1.4304	-1.10608	1.53602	-2.32806	0.624865	-1.42555	1.99593	-4.27456	1.87962	-3.99648	4.38742	0.238265	4.51301	-0.602907	4.24554	-1.50109	2.86614	-1.28834	1.74392	-1.15169	1.09794	-3.06451	1.78733	-1.73299
12	-3.69334	1.60608	-1.98638	0.950512	-8.56116	0.678386	-1.03055	1.71184	-1.62002	2.8794	-0.835198	1.06885	-1.21271	2.45285	-2.22895	1.90033	-2.55698	0.84787	-2.53169	1.08717	-4.57738	1.23202	0.536576	1.38849	-3.5392	1.16778	-2.30763	1.10501	-2.90037	0.867798	-1.91697	2.44008	-4.51606	1.79509	-4.62081	4.6064	-1.76671	5.4014	-2.09503	4.21174	-2.85317	2.65928	-2.11302	1.96873	-1.85866	0.832174	-4.19983	2.28791	-2.97303
13	-4.83148	1.38683	-3.23599	1.29795	-10.1435	0.555996	-2.22782	1.3122	-2.69219	2.98436	-1.38197	1.1291	-2.40729	3.13862	-3.43955	1.95008	-3.37037	1.48755	-3.26043	0.797489	-5.96466	1.30138	-0.160289	1.53072	-4.21049	0.963794	-3.98442	0.996401	-3.46823	0.848207	-2.49956	2.65912	-4.53889	1.59228	-5.08595	4.49023	-3.94029	5.9392	-3.36616	3.53073	-4.1625	2.51503	-2.7602	1.95364	-2.68349	0.785069	-5.46837	2.62137	-4.47151
14	-5.82198	1.15743	-4.46946	1.44691	-11.9765	1.52077	-3.54696	1.4702	-3.5111	3.08309	-1.93461	1.19081	-3.62969	3.28305	-4.69678	1.82867	-3.6164	1.47663	-4.94513	1.22906	-7.33918	1.2971	-1.17852	1.88469	-5.02665	0.825079	-6.14582	1.99926	-4.03502	0.958098	-3.33219	2.70909	-4.52996	1.21239	-5.56731	4.15793	-6.33774	6.01695	-4.76965	2.83645	-5.30783	2.40482	-3.45572	1.83484	-3.42744	0.966737	-6.80357	2.95416	-6.24376
15	-6.77564	1.01535	-5.577	1.38932	-14.1545	2.39563	-5.01209	1.8584	-4.14818	3.24217	-2.46561	1.29515	-4.72739	3.30936	-5.99276	1.76051	-4.35013	1.4092	-7.14497	1.92997	-8.65598	1.20331	-2.27758	2.32068	-6.46385	0.786661	-8.66193	2.24889	-5.13682	1.63206	-4.38485	2.53646	-4.85437	1.09888	-6.25943	3.60898	-8.74268	6.03278	-6.53687	2.43039	-6.40393	2.37275	-4.24276	1.63847	-4.28693	1.28771	-8.16204	3.07667	-8.10659
16	-7.91821	0.952148	-6.49332	1.29032	-16.9364	2.63192	-6.35899	2.24653	-5.02853	2.90001	-3.04617	1.42192	-5.55818	2.78765	-7.29562	1.80791	-5.51419	1.63529	-10.1082	2.88828	-9.99228	1.09998	-3.6179	2.895	-8.50879	1.32493	-11.23	2.35568	-6.52035	2.27949	-5.71727	2.33399	-5.65942	0.999384	-7.24886	3.2623	-10.7588	6.18013	-8.52881	3.04257	-7.45521	2.3741	-5.28944	1.54579	-5.14081	1.76944	-9.33935	3.04415	-10.2551
17	-9.24052	0.93406	-7.1857	1.62768	-19.8439	2.39044	-7.87682	2.21578	-6.15318	2.49577	-3.79799	1.52488	-6.13104	2.30863	-8.46473	2.12837	-7.54835	2.1746	-13.1032	3.20233	-11.0695	1.16222	-4.94199	3.4689	-10.994	2.07578	-13.3889	1.90403	-8.19104	2.77864	-7.12625	2.19611	-7.01424	0.952182	-8.30395	3.15839	-12.4293	6.57335	-10.9307	3.57698	-8.6729	2.33139	-6.55903	1.46788	-6.1029	1.90512	-10.5572	3.00469	-12.087
18	-10.9196	1.00986	-8.28263	1.94771	-22.1031	1.9337	-9.74641	1.98675	-7.89867	1.85486	-5.10159	1.75145	-6.65436	2.40439	-9.79975	2.37546	-10.039	1.94386	-15.5967	2.89964	-12.0057	1.21987	-6.35588	3.76427	-13.7129	2.96282	-14.9737	2.00272	-9.82291	2.92294	-8.3896	2.29011	-8.42911	0.81722	-9.40517	2.83841	-13.7869	6.71379	-12.7889	3.78889	-10.1223	2.6279	-7.99429	1.69087	-7.15873	1.88679	-11.7382	2.88859	-13.859
19	-12.5204	1.1455	-9.61503	2.33911	-23.6494	1.70478	-11.9184	2.02377	-10.1806	2.41875	-6.71849	1.95702	-7.29125	2.67687	-11.068	2.62152	-12.0967	1.6952	-17.3562	2.36763	-12.4755	1.15437	-7.68716	3.94906	-15.4694	3.08006	-16.5921	2.15969	-11.2108	2.9103	-9.47707	2.46498	-9.61891	1.04812	-10.1534	2.33152	-14.7718	6.46106	-14.3046	3.54194	-11.7995	2.86998	-9.40155	1.85933	-8.32438	1.48213	-12.8728	2.74125	-15.124
20	-13.952	1.26274	-11.3115	2.59902	-23.7314	1.82418	-14.4149	1.86316	-12.3673	3.46476	-8.81022	2.22166	-8.16235	3.54175	-12.5932	2.96445	-13.6247	2.51687	-17.8195	1.7058	-12.7583	1.02549	-8.95452	3.8385	-16.9619	3.07884	-17.4479	1.52897	-12.1583	2.44909	-10.1615	2.24571	-10.1603	1.25471	-10.5511	1.80691	-15.6894	5.92911	-14.7722	2.61277	-13.64	3.17076	-10.5104	1.96829	-9.5322	1.14095	-13.9647	2.58916	-16.1154
21	-14.7786	1.46792	-12.9081	2.51506	-23.1018	2.12695	-16.3686	2.08144	-14.478	3.89608	-10.7021	2.53428	-9.39795	4.08926	-14.2418	3.10494	-13.7409	3.08702	-17.6857	1.23706	-12.5327	0.97195	-10.0519	3.66124	-17.2181	2.37629	-18.2768	1.13092	-12.6121	2.0402	-10.6432	1.7935	-10.0946	1.49545	-10.4618	1.55932	-16.1819	4.89339	-14.6939	1.52643	-15.1318	2.99135	-11.2175	1.70387	-10.6715	1.04484	-14.5837	2.20999	-16.4801
22	-15.0229	1.48438	-14.2111	2.22992	-21.7557	2.41767	-17.7858	2.7495	-15.868	3.8525	-12.1032	2.57406	-10.6828	4.2118	-15.873	3.0517	-13.2418	3.57328	-16.8719	0.595194	-12.1154	1.27781	-10.9213	3.55571	-17.2375	1.83498	-18.6928	1.22411	-12.6336	1.59445	-10.9026	0.979743	-9.38319	1.22749	-10.1593	1.82919	-16.3516	3.85056	-13.9717	0.562509	-16.2927	2.61218	-11.4181	1.35673	-11.7878	0.985748	-14.8626	1.86076	-16.5854
23	-14.7763	1.40877	-14.6622	1.91423	-20.1457	2.7143	-18.0547	3.16412	-16.515	3.18796	-12.8336	2.70271	-11.8059	3.78963	-17.3255	2.68723	-12.1659	3.20227	-15.9673	0.405955	-11.3984	1.61493	-11.4847	3.44005	-17.0212	1.44496	-18.848	1.44007	-12.1772	1.17963	-10.8976	0.367083	-8.49777	0.915382	-9.49546	1.80092	-15.937	2.6784	-12.9873	0.27101	-16.5263	1.96869	-11.1554	0.833795	-12.5702	0.924519	-14.506	1.28412	-15.9121
24	-14.1318	1.26665	-14.4753	1.76009	-18.3147	2.82038	-17.57	3.31711	-16.7594	2.67724	-12.7739	2.54177	-12.6658	2.71901	-18.1891	1.92377	-11.0686	2.69091	-14.9137	0.601185	-10.5844	1.89703	-11.7411	3.52492	-16.6867	1.34648	-18.5784	1.37136	-11.5396	0.941024	-10.7433	0.438114	-7.58882	0.609548	-8.77969	1.72311	-15.1325	1.56497	-11.6835	0.483206	-16.1601	1.42775	-10.6094	0.634499	-13.2819	1.14048	-13.8104	0.980006	-15.0664
25	-13.3433	1.1281	-13.8986	1.85461	-16.3568	2.87885	-16.5604	2.86673	-16.5208	2.708	-12.4447	2.44481	-12.6753	1.47047	-18.4522	1.50787	-10.0897	2.14523	-13.8319	0.592304	-9.58257	1.88477	-11.6433	3.42562	-16.2349	1.49573	-17.9569	1.2803	-10.7835	0.740961	-10.2971	0.694449	-6.70994	0.423371	-7.99299	1.55115	-13.9004	0.580143	-10.2682	0.464222	-15.1267	1.03438	-10.021	0.793898	-13.5429	1.53939	-12.8032	0.699296	-13.5565
26	-12.4189	1.08245	-12.9785	1.75518	-14.3285	2.841	-15.3379	2.298	-16.1288	3.14169	-11.8967	2.35215	-12.4168	0.682456	-17.8433	1.88471	-9.22075	1.76489	-12.5735	0.450265	-8.62495	1.75681	-11.3168	3.34896	-15.5667	1.81884	-16.8599	1.12933	-10.0046	0.880517	-9.67348	0.839856	-5.89598	0.344832	-7.1483	1.26658	-12.5452	0.251482	-8.77942	0.271721	-13.7815	0.816823	-9.359	0.80566	-13.639	2.02134	-11.6914	0.818579	-11.9949
27	-11.5097	1.08822	-12.0953	1.62639	-12.2518	2.76144	-14.0842	1.73137	-15.5049	3.67293	-11.3359	2.27431	-11.4511	0.98302	-16.7048	2.58017	-8.41191	1.54576	-11.0944	0.492629	-7.5965	1.44426	-10.7579	3.09829	-14.6216	2.13234	-15.3871	1.09379	-9.24483	1.13725	-8.90672	0.906278	-5.04923	0.362246	-6.2916	0.830896	-11.0831	0.758898	-7.31851	0.286641	-12.3667	0.743647	-8.74442	0.7919	-13.3621	2.29362	-10.5371	0.996534	-10.1031
28	-10.5992	1.09598	-11.2712	1.45356	-10.2618	2.56619	-12.8798	1.28536	-14.7195	3.89578	-10.7444	2.25876	-10.3926	1.54394	-15.0024	3.10208	-7.60559	1.46176	-9.40585	0.631929	-6.63535	1.07763	-10.0775	2.84233	-13.3165	2.39836	-13.6579	1.18988	-8.5274	1.37674	-8.04661	0.882494	-4.21234	0.392967	-5.37733	0.333447	-9.61509	1.05194	-5.9692	0.68576	-11.0658	0.773048	-8.13529	0.623276	-12.892	2.55176	-9.37854	1.23875	-8.27873
29	-9.71891	1.07221	-10.4635	1.28581	-8.37651	2.33349	-11.4898	1.1443	-13.7053	3.85072	-9.94298	2.20161	-9.22122	1.75184	-13.0955	3.52501	-6.777	1.44168	-7.60692	0.910761	-5.74328	0.78641	-9.25494	2.5709	-11.8092	2.58032	-11.7852	1.3152	-7.81948	1.4831	-7.18054	0.820519	-3.42415	0.522767	-4.45768	0.323234	-8.20464	1.17256	-4.76847	1.10209	-9.93741	0.895794	-7.52892	0.494162	-12.1959	2.73481	-8.26909	1.43629	-6.42678
30	-8.86889	1.04394	-9.63364	1.16174	-6.6954	1.98761	-10.0109	0.970204	-12.4929	3.54395	-9.02193	2.21533	-8.05189	1.85085	-10.9991	3.72717	-5.938	1.42837	-5.80998	1.13481	-4.95109	0.645785	-8.37417	2.31531	-10.0879	2.5721	-9.92483	1.44787	-7.17261	1.48463	-6.32958	0.681541	-2.6954	0.677846	-3.57703	0.894993	-6.80872	1.15849	-3.72003	1.53343	-9.04127	1.10529	-6.94684	0.475644	-11.398	2.89932	-7.17764	1.56815	-4.7493
31	-8.06602	0.991033	-8.75893	1.02453	-5.2397	1.6635	-8.3136	0.901596	-11.1044	3.07776	-7.90159	2.20057	-6.98538	1.89936	-8.88597	3.87369	-5.08589	1.39697	-4.07302	1.3105	-4.29403	0.895165	-7.398	2.06886	-8.32604	2.51657	-8.10505	1.56741	-6.56929	1.41163	-5.50972	0.55637	-2.10032	0.874892	-2.76008	1.45126	-5.53783	1.03306	-2.86343	1.85796	-8.29373	1.34504	-6.39492	0.652207	-10.4932	3.02202	-6.20072	1.62475	-3.24215
32	-7.33064	0.989255	-7.84963	0.893548	-3.9941	1.31484	-6.53882	0.753561	-9.58777	2.5366	-6.71483	2.21531	-5.94411	1.92271	-6.76881	3.96828	-4.24132	1.34578	-2.53745	1.43884	-3.72814	1.19398	-6.41287	1.82613	-6.59749	2.27655	-6.44244	1.65469	-6.00729	1.3128	-4.75751	0.492284	-1.60495	1.0508	-2.05791	1.95419	-4.34366	0.849753	-2.16302	2.09672	-7.7091	1.4946	-5.88756	0.916563	-9.55115	3.02419	-5.291	1.59419	-1.97529
33	-6.64673	0.982657	-6.91341	0.733588	-3.03224	1.02646	-4.771	0.545598	-8.05002	1.97716	-5.50322	2.23086	-4.96902	1.83191	-4.80441	3.90128	-3.41394	1.31004	-1.11117	1.52068	-3.25734	1.48535	-5.42022	1.58953	-4.91502	2.01996	-4.89055	1.71048	-5.49002	1.2321	-4.07581	0.62138	-1.24729	1.22786	-1.46038	2.33571	-3.2807	0.639519	-1.56389	2.20283	-7.24049	1.60144	-5.40537	1.16981	-8.55955	2.98084	-4.51454	1.50841	-0.968574
34	-6.02	0.983811	-5.97506	0.572443	-2.1966	0.860094	-3.08054	0.383245	-6.52641	1.49503	-4.31229	2.24568	-4.04456	1.70153	-2.86026	3.7677	-2.63396	1.29473	0.0844365	1.54991	-2.825	1.7117	-4.46425	1.38718	-3.34576	1.70017	-3.45468	1.71792	-4.9795	1.21543	-3.45254	0.876469	-0.991412	1.37832	-0.928212	2.63655	-2.34206	0.429142	-1.09333	2.20225	-6.87443	1.60596	-4.96556	1.37049	-7.52526	2.80396	-3.82765	1.3588	-0.209895
35	-5.4123	0.97222	-5.05169	0.420237	-1.58723	0.852609	-1.50195	0.194828	-5.10302	1.09926	-3.18036	2.23816	-3.21496	1.48284	-1.23537	3.43384	-1.90927	1.34393	1.13525	1.568	-2.45547	1.86922	-3.57081	1.21646	-1.86013	1.3693	-2.17455	1.65514	-4.48547	1.28467	-2.92608	1.15119	-0.827902	1.52794	-0.488889	2.75179	-1.52891	0.332636	-0.635762	2.11197	-6.57773	1.5628	-4.49153	1.47366	-6.49233	2.59512	-3.24167	1.18379	0.308205
36	-4.81013	0.955009	-4.13508	0.309886	-1.03282	1.0343	-0.0741939	0.162174	-3.76189	0.945167	-2.10984	2.21038	-2.44437	1.24234	0.315482	3.06277	-1.25235	1.39058	1.95363	1.48557	-2.07865	1.9385	-2.73878	1.09398	-0.515341	1.06128	-0.971432	1.55507	-3.99486	1.38244	-2.44563	1.41664	-0.75242	1.64346	-0.0860356	2.76081	-0.840669	0.436098	-0.258389	1.93111	-6.30106	1.46367	-4.01108	1.48044	-5.41954	2.29365	-2.71866	0.976441	0.614376
37	-4.18853	0.918595	-3.23522	0.283176	-0.575634	1.27306	1.22024	0.142069	-2.53041	0.915906	-1.13065	2.09424	-1.77886	1.04429	1.58468	2.57156	-0.664507	1.44945	2.60143	1.43674	-1.73588	1.92624	-1.97048	0.990989	0.722088	0.735396	0.103213	1.40409	-3.50628	1.52749	-2.00158	1.60191	-0.710046	1.75059	0.22353	2.64915	-0.264955	0.580894	0.162266	1.74078	-6.00554	1.34661	-3.47497	1.39658	-4.3974	1.98442	-2.24743	0.761126	0.761007
38	-3.5431	0.882233	-2.32951	0.32028	-0.125311	1.5336	2.34797	0.228206	-1.39077	0.988253	-0.238669	1.94927	-1.14279	0.868001	2.7095	2.12448	-0.12038	1.4716	3.07899	1.29662	-1.37202	1.84097	-1.26619	0.927068	1.80665	0.487686	1.1193	1.25078	-3.03334	1.62371	-1.58043	1.75338	-0.705312	1.7933	0.491401	2.41731	0.241516	0.751133	0.58298	1.53245	-5.62863	1.18601	-2.86149	1.20757	-3.35487	1.62987	-1.7868	0.548314	0.769154
39	-2.85548	0.81199	-1.42573	0.390079	0.303656	1.75152	3.28377	0.260654	-0.330413	1.06683	0.547205	1.73126	-0.563899	0.763362	3.66179	1.63484	0.367094	1.46093	3.43662	1.2042	-0.984002	1.66183	-0.60995	0.870364	2.77876	0.227671	2.06028	1.09604	-2.5607	1.72094	-1.12856	1.78152	-0.687851	1.80864	0.699538	2.12635	0.661749	0.858685	1.09582	1.34204	-5.13956	1.04999	-2.20352	0.988216	-2.37841	1.31533	-1.33286	0.347667	0.716716
40	-2.13629	0.734597	-0.510234	0.447485	0.760587	1.92197	4.08143	0.333715	0.645603	1.09661	1.23503	1.53227	0.0289549	0.683671	4.43629	1.24092	0.856859	1.39103	3.73394	1.09616	-0.577917	1.45099	-0.00235392	0.833942	3.61281	0.13733	2.93609	0.955226	-2.07854	1.725	-0.652866	1.78589	-0.641182	1.77459	0.863938	1.79077	1.07929	0.956242	1.63827	1.2064	-4.53435	0.880436	-1.45489	0.698294	-1.4166	1.04214	-0.841818	0.239071	0.641246
41	-1.36624	0.630994	0.401414	0.511781	1.22164	2.02921	4.66436	0.317465	1.56087	1.15977	1.83653	1.32606	0.6146	0.646655	5.09211	0.872551	1.31798	1.28638	3.96728	1.00529	-0.0951753	1.17817	0.570765	0.801108	4.34086	0.221023	3.77743	0.887308	-1.59605	1.71236	-0.141048	1.72962	-0.552997	1.6997	1.01092	1.47124	1.47309	1.01647	2.30556	1.05145	-3.75953	0.775878	-0.669642	0.444023	-0.501061	0.919774	-0.326462	0.284747	0.618277
42	-0.564839	0.525843	1.27551	0.553015	1.72242	2.09101	5.17619	0.32283	2.41252	1.18279	2.34779	1.186	1.22343	0.627344	5.55207	0.701441	1.80459	1.11055	4.17187	0.931661	0.401671	0.917654	1.11838	0.763974	4.95221	0.317437	4.52493	0.865982	-1.10517	1.65402	0.408095	1.66546	-0.405776	1.61017	1.15215	1.17477	1.90866	1.08467	3.01057	0.972357	-2.88506	0.676389	0.14967	0.256334	0.378499	0.964872	0.247536	0.461002	0.65985
43	0.262561	0.435021	2.11603	0.596581	2.24788	2.10533	5.57322	0.312956	3.22866	1.26115	2.80031	1.08765	1.83308	0.646179	5.91352	0.727512	2.28662	0.921899	4.32484	0.870496	0.970374	0.699043	1.65635	0.722952	5.49116	0.443971	5.2452	0.945852	-0.61386	1.58219	0.980304	1.59113	-0.201736	1.48714	1.30865	0.917987	2.37974	1.16472	3.78371	0.951001	-1.87757	0.645319	1.0026	0.318648	1.23247	1.19211	0.855901	0.626279	0.834283
44	1.07552	0.417322	2.88908	0.611668	2.81337	2.10138	5.94227	0.327812	3.99201	1.31845	3.17884	1.07932	2.45048	0.691391	6.11754	0.941433	2.76246	0.6986	4.4556	0.82164	1.54581	0.552355	2.19987	0.679988	5.94001	0.522008	5.8601	1.02858	-0.116854	1.51189	1.57001	1.52704	0.0610159	1.36573	1.4847	0.719561	2.90811	1.26209	4.56091	1.00595	-0.79366	0.65347	1.86392	0.50115	2.04716	1.48608	1.51315	0.817387	1.11464
45	1.86433	0.47152	3.57559	0.632001	3.41138	2.06658	6.24876	0.361984	4.7234	1.39704	3.52281	1.13248	3.04031	0.740878	6.274	1.18974	3.23465	0.487986	4.56181	0.770926	2.18404	0.521386	2.75505	0.654134	6.34669	0.636012	6.43391	1.12886	0.395619	1.41959	2.18405	1.45427	0.384931	1.2273	1.70349	0.550048	3.48022	1.37753	5.32879	1.13924	0.359247	0.709879	2.72575	0.678454	2.83644	1.80191	2.19352	0.955325	1.56073
46	2.58852	0.60511	4.19419	0.637329	4.0108	1.99267	6.52433	0.409744	5.34659	1.40054	3.80427	1.22152	3.62284	0.802336	6.34178	1.38207	3.67197	0.30796	4.67964	0.716692	2.7969	0.536126	3.31872	0.661318	6.67512	0.724121	6.91559	1.18222	0.923148	1.32607	2.80047	1.40344	0.758057	1.08343	1.94709	0.462438	4.10395	1.48415	6.01472	1.2659	1.54881	0.778195	3.57745	0.841629	3.57979	2.09403	2.88378	1.08993	2.09874
47	3.26548	0.746011	4.70867	0.628304	4.60475	1.88262	6.70413	0.43162	5.91802	1.38062	4.06862	1.32289	4.15041	0.827935	6.40892	1.55061	4.0842	0.263173	4.80954	0.671147	3.43734	0.576803	3.87843	0.714166	6.97829	0.8452	7.32584	1.22204	1.48743	1.20863	3.42651	1.34907	1.18463	0.93192	2.22413	0.437016	4.75562	1.59228	6.62755	1.37688	2.73631	0.830506	4.39449	0.972524	4.26407	2.30052	3.56681	1.16476	2.77709
48	3.88924	0.891556	5.1495	0.610036	5.13972	1.66079	6.83455	0.464093	6.3104	1.24846	4.26919	1.38103	4.65462	0.869638	6.39951	1.63198	4.44109	0.371225	4.95087	0.649879	4.03612	0.613462	4.41703	0.801618	7.18511	0.947812	7.66855	1.24497	2.07948	1.0801	4.04949	1.29794	1.63462	0.779442	2.51903	0.482118	5.42707	1.65938	7.12984	1.43789	3.90427	0.859274	5.16588	1.07479	4.88882	2.47084	4.20733	1.1907	3.48861
49	4.45016	1.00309	5.49418	0.555725	5.62749	1.40526	6.86774	0.447708	6.65941	1.09598	4.4614	1.42809	5.08392	0.862345	6.38293	1.72122	4.74053	0.456211	5.06045	0.643019	4.58551	0.629443	4.9004	0.881489	7.37655	1.06765	7.89978	1.26273	2.71407	0.952578	4.65035	1.22651	2.10767	0.619707	2.82984	0.549852	6.09569	1.72231	7.49817	1.39888	5.01598	0.810589	5.88806	1.18518	5.41061	2.49686	4.78952	1.18737	4.26607
50	4.96201	1.09116	5.75617	0.503728	6.03829	1.06295	6.85794	0.434181	6.83356	0.866932	4.57121	1.40549	5.46849	0.905557	6.25362	1.7414	4.95965	0.543476	5.14905	0.682246	5.07947	0.691673	5.34573	0.999625	7.47564	1.15386	8.09403	1.28855	3.38113	0.826075	5.23668	1.13352	2.56544	0.478868	3.13119	0.603409	6.74402	1.70738	7.76622	1.36582	6.03993	0.775943	6.51152	1.24013	5.86772	2.52136	5.29147	1.08845	5.00488
51	5.3636	1.1145	5.92443	0.441717	6.38648	0.781681	6.80049	0.404698	6.98515	0.636012	4.67392	1.37236	5.74717	0.867013	6.09943	1.79699	5.10454	0.523201	5.11895	0.674447	5.43563	0.699546	5.68153	1.04472	7.57036	1.23983	8.14906	1.30508	4.08685	0.73903	5.78146	1.01011	2.99102	0.327364	3.41514	0.638251	7.33227	1.6799	7.84006	1.18522	6.9627	0.618867	7.063	1.33771	6.20373	2.39606	5.67193	1.01267	5.69632
52	5.69504	1.1091	6.00349	0.393086	6.68362	0.598537	6.71973	0.395438	6.99452	0.389303	4.66649	1.28345	5.95245	0.917693	5.87143	1.80861	5.16233	0.5425	5.06301	0.699097	5.72547	0.770375	5.95809	1.15627	7.61418	1.27212	8.17631	1.32683	4.81063	0.657182	6.28067	0.883074	3.37573	0.223616	3.6581	0.648287	7.84859	1.57264	7.7962	1.06538	7.72764	0.537695	7.47109	1.35372	6.47634	2.28695	5.95211	0.823031	6.307
53	5.91848	1.06853	5.99298	0.358757	6.93276	0.532241	6.61695	0.411337	6.96711	0.195349	4.64672	1.18313	6.04064	0.890037	5.63354	1.81746	5.17138	0.517444	4.93348	0.697828	5.85303	0.766825	6.11138	1.20539	7.65528	1.29658	8.11964	1.34458	5.5342	0.623227	6.72631	0.756841	3.69361	0.181284	3.83817	0.651635	8.26981	1.42125	7.6146	0.938187	8.35564	0.392512	7.75025	1.39896	6.65336	2.10023	6.08972	0.695145	6.77232
54	6.07343	1.02104	5.90859	0.33328	7.14401	0.541122	6.49059	0.454398	6.79642	0.210636	4.52009	1.05965	6.04877	0.931629	5.38332	1.80398	5.09683	0.545763	4.79588	0.720583	5.91845	0.803951	6.14689	1.3027	7.63876	1.26006	8.0046	1.37769	6.23632	0.624252	7.09954	0.635493	3.96507	0.238767	3.97156	0.659546	8.57787	1.22558	7.32586	0.932427	8.79606	0.411225	7.90675	1.387	6.76816	1.92085	6.12396	0.513282	7.15219
55	6.16185	0.969804	5.75183	0.311212	7.30534	0.546417	6.31705	0.482835	6.56658	0.397122	4.38014	0.939048	5.95081	0.907904	5.12371	1.7698	4.97862	0.553583	4.65042	0.757416	5.83883	0.793261	6.05657	1.35865	7.59488	1.22392	7.82904	1.42783	6.86054	0.669941	7.37802	0.562962	4.17094	0.328125	4.02999	0.657586	8.77658	0.984771	6.97033	1.0607	9.08147	0.570004	7.87751	1.3662	6.79046	1.72925	6.01978	0.463687	7.35748
56	6.20416	0.928126	5.54992	0.273964	7.41088	0.572076	6.11733	0.524378	6.22401	0.572951	4.18076	0.835135	5.79637	0.90196	4.82365	1.70287	4.78992	0.553722	4.48957	0.785174	5.70352	0.804086	5.82166	1.39953	7.44395	1.13067	7.52667	1.49255	7.42873	0.757678	7.58262	0.50453	4.32786	0.417749	4.0498	0.6512	8.8503	0.757515	6.56691	1.2943	9.19277	0.787781	7.77277	1.32555	6.74919	1.54044	5.84354	0.55555	7.47755
57	6.21021	0.894081	5.31753	0.236247	7.46945	0.609932	5.85895	0.518607	5.84175	0.735802	3.97348	0.759172	5.5634	0.848536	4.51055	1.6296	4.56012	0.520969	4.3211	0.820068	5.46277	0.823144	5.50294	1.40486	7.22357	1.06546	7.16907	1.56028	7.85013	0.897758	7.66181	0.52991	4.42687	0.515202	4.02727	0.634344	8.81505	0.584554	6.12838	1.55133	9.14619	1.00735	7.47478	1.25149	6.6039	1.38372	5.55088	0.697211	7.44922
58	6.17895	0.850208	5.06351	0.191552	7.43436	0.676312	5.58549	0.533067	5.41344	0.875661	3.74692	0.713798	5.29514	0.782329	4.13534	1.5098	4.28267	0.473601	4.11002	0.822739	5.17933	0.840553	5.09653	1.36551	6.89778	0.965954	6.65936	1.56404	8.1947	1.04483	7.68022	0.577771	4.46034	0.59391	3.9615	0.611381	8.68186	0.581545	5.67702	1.7819	8.96504	1.22409	7.11576	1.1746	6.3972	1.22347	5.23748	0.888344	7.33313
59	6.0984	0.814196	4.79704	0.156806	7.3495	0.740986	5.28107	0.520739	4.98109	0.990108	3.5124	0.684474	4.97621	0.702791	3.76948	1.39617	3.98584	0.432916	3.86556	0.835351	4.83036	0.848261	4.65869	1.29251	6.50213	0.914597	6.11654	1.52872	8.39627	1.2405	7.60339	0.672897	4.44602	0.67788	3.87082	0.582489	8.43912	0.714791	5.19216	1.95258	8.61483	1.37368	6.62404	1.09128	6.11219	1.10151	4.84763	0.997744	7.09943
60	5.98163	0.772328	4.5189	0.138432	7.17009	0.798711	4.97216	0.526328	4.53936	1.09307	3.26743	0.663177	4.62912	0.620014	3.39203	1.26824	3.67344	0.414089	3.58134	0.840677	4.46371	0.839533	4.20119	1.17357	6.06361	0.851413	5.51741	1.41847	8.4788	1.39729	7.46408	0.78658	4.35035	0.722526	3.72767	0.563934	8.14129	0.921085	4.6798	2.0343	8.18104	1.54448	6.06599	0.995936	5.79223	0.978231	4.47477	1.09829	6.77
61	5.80601	0.740435	4.23569	0.132098	6.94299	0.84368	4.65358	0.517792	4.09279	1.15435	3.01212	0.633136	4.26436	0.563333	3.03371	1.15015	3.3652	0.420897	3.26954	0.854849	4.08037	0.787503	3.73494	1.02032	5.60591	0.812459	4.92248	1.28756	8.4668	1.57064	7.24145	0.920343	4.22174	0.762674	3.55964	0.534845	7.73611	1.08726	4.18072	2.05619	7.59164	1.66024	5.44248	0.907044	5.44947	0.869674	4.07111	1.13115	6.34807
62	5.60839	0.712958	3.95342	0.131688	6.65009	0.844258	4.32438	0.513703	3.63769	1.20688	2.74953	0.596675	3.87647	0.51048	2.70429	1.06659	3.06372	0.445036	2.94513	0.87081	3.70694	0.729812	3.27092	0.831366	5.13713	0.766181	4.34045	1.13606	8.29503	1.66612	6.95748	1.06004	4.03433	0.762238	3.35452	0.510843	7.29899	1.2588	3.68142	2.01478	6.97536	1.77896	4.78926	0.78412	5.10651	0.781715	3.70144	1.13206	5.83918
63	5.38455	0.674699	3.67806	0.128782	6.3363	0.849523	3.97554	0.500225	3.16027	1.22353	2.48452	0.549079	3.49017	0.482289	2.3776	0.990637	2.77513	0.46646	2.62361	0.890264	3.36513	0.663911	2.82541	0.64814	4.66375	0.727225	3.77262	1.02453	8.07125	1.75589	6.59052	1.16496	3.83071	0.755793	3.13516	0.479287	6.81044	1.39805	3.23022	1.9379	6.28963	1.87499	4.13535	0.662089	4.76259	0.703526	3.32577	1.1	5.27933
64	5.15508	0.64004	3.41611	0.117268	5.99887	0.836735	3.59802	0.481056	2.67692	1.23135	2.22109	0.494379	3.09701	0.467879	2.0732	0.946693	2.49697	0.489498	2.32437	0.904493	3.04909	0.612274	2.41086	0.485961	4.15663	0.686155	3.2114	0.922276	7.73891	1.79129	6.18483	1.26547	3.60303	0.721469	2.91207	0.456371	6.29926	1.53635	2.82476	1.83281	5.62917	1.91461	3.52567	0.54608	4.42029	0.644542	2.98583	1.02864	4.67871
65	4.91621	0.595745	3.17092	0.107814	5.64413	0.842667	3.19358	0.45263	2.18678	1.22145	1.97509	0.444517	2.6998	0.46962	1.77652	0.904864	2.22905	0.494118	2.04578	0.918475	2.76733	0.57178	2.04432	0.382976	3.62435	0.660944	2.64239	0.855573	7.37737	1.81175	5.7251	1.34049	3.37105	0.683042	2.69193	0.439022	5.78464	1.65189	2.45145	1.70172	4.96752	1.91883	2.9678	0.46446	4.07259	0.596876	2.64647	0.937027	4.06716
66	4.66135	0.552971	2.9353	0.105964	5.27543	0.848028	2.75799	0.414262	1.71751	1.19553	1.73498	0.393741	2.31186	0.492329	1.48698	0.8807	1.96395	0.499508	1.80051	0.920191	2.51321	0.548422	1.7139	0.321155	3.05878	0.630784	2.073	0.800904	6.97017	1.79915	5.24781	1.39969	3.14102	0.633867	2.4782	0.434139	5.26293	1.75036	2.12975	1.53449	4.33262	1.87327	2.47728	0.435915	3.718	0.549669	2.33538	0.818481	3.46041
67	4.39198	0.510551	2.71088	0.105724	4.85689	0.880082	2.30798	0.374297	1.27662	1.16452	1.52041	0.366467	1.92408	0.5168	1.2333	0.852735	1.69543	0.487284	1.57154	0.915924	2.2785	0.529582	1.43	0.298592	2.4754	0.605244	1.51557	0.748522	6.54087	1.77207	4.74832	1.44485	2.91327	0.581927	2.2776	0.434082	4.77164	1.80025	1.82829	1.3526	3.74714	1.76705	2.06386	0.423686	3.36785	0.500283	2.03554	0.697032	2.86441
68	4.09615	0.469013	2.48552	0.110994	4.40765	0.902496	1.8471	0.339825	0.880591	1.10475	1.30984	0.343911	1.54869	0.560347	0.982333	0.831117	1.42241	0.481065	1.35623	0.893556	2.06056	0.50379	1.1651	0.287843	1.91354	0.55857	0.983888	0.708783	6.09304	1.73211	4.24688	1.45835	2.69496	0.529215	2.08437	0.444765	4.2994	1.82177	1.56474	1.15264	3.17634	1.65812	1.6904	0.418869	3.01686	0.452946	1.76026	0.562145	2.2968
69	3.78441	0.434939	2.24989	0.10821	3.89708	0.937663	1.40437	0.321869	0.520571	1.04337	1.11113	0.34397	1.20571	0.584231	0.771492	0.794054	1.13857	0.466035	1.14278	0.863952	1.85068	0.475618	0.929385	0.276669	1.36	0.509786	0.50162	0.638786	5.62508	1.68414	3.74799	1.46241	2.48694	0.48171	1.89858	0.457465	3.86597	1.78527	1.33508	0.960916	2.66465	1.48774	1.36661	0.398835	2.6822	0.398152	1.51036	0.456061	1.75027
70	3.45865	0.409192	2.00551	0.107559	3.35148	0.950097	0.969954	0.313631	0.200436	0.957502	0.921595	0.342096	0.875811	0.629297	0.565932	0.756012	0.848971	0.458311	0.923605	0.820721	1.65252	0.437612	0.705296	0.266824	0.866492	0.441085	0.0816475	0.585696	5.14771	1.63853	3.26259	1.42825	2.28915	0.441055	1.7186	0.475711	3.47831	1.72211	1.14323	0.774968	2.1893	1.34979	1.06935	0.374409	2.35099	0.349391	1.28102	0.345305	1.24743
71	3.1297	0.39099	1.75075	0.10689	2.78479	0.949843	0.591318	0.329405	-0.0953175	0.872214	0.745206	0.353778	0.609025	0.632012	0.388119	0.703695	0.555985	0.447519	0.705508	0.779065	1.45522	0.39762	0.507161	0.244218	0.393234	0.393915	-0.27847	0.510312	4.65355	1.58314	2.78862	1.38854	2.10197	0.418349	1.54146	0.496423	3.12914	1.62896	0.991489	0.596481	1.76054	1.17754	0.801205	0.350084	2.02992	0.305216	1.08201	0.28599	0.784871
72	2.80371	0.382817	1.493	0.10488	2.22227	0.925151	0.239302	0.331995	-0.359538	0.77862	0.587235	0.35833	0.356686	0.656895	0.224692	0.652329	0.260639	0.428604	0.489826	0.74257	1.25713	0.361142	0.323959	0.22359	-0.0274907	0.371692	-0.564565	0.442959	4.16755	1.53373	2.35065	1.31993	1.9207	0.410109	1.3716	0.517085	2.83094	1.51596	0.871593	0.446039	1.38847	1.03086	0.569241	0.326291	1.71445	0.262884	0.895891	0.232377	0.358409
73	2.47669	0.363573	1.23663	0.102606	1.6851	0.871831	-0.0344514	0.353145	-0.586687	0.682242	0.453765	0.368984	0.165078	0.640518	0.0872976	0.590553	-0.0292478	0.39969	0.287277	0.716182	1.06097	0.328932	0.166847	0.200581	-0.420737	0.384199	-0.781794	0.398022	3.68415	1.46382	1.92914	1.25007	1.7338	0.424301	1.2098	0.542307	2.57046	1.39552	0.78129	0.298295	1.05572	0.87364	0.366374	0.307214	1.40553	0.231097	0.734037	0.227812	-0.00816274
74	2.1432	0.341219	0.99248	0.0935127	1.19003	0.797124	-0.273013	0.344048	-0.760994	0.577836	0.337717	0.373465	-0.0124034	0.640073	-0.025908	0.533384	-0.30992	0.355018	0.0995108	0.687605	0.859501	0.300642	0.0306716	0.18196	-0.757729	0.404694	-0.9272	0.35023	3.22229	1.39536	1.55042	1.15646	1.54097	0.445955	1.06069	0.560927	2.34771	1.26699	0.718143	0.191472	0.765125	0.736988	0.215722	0.293965	1.10925	0.193809	0.579201	0.233508	-0.355819
75	1.78579	0.316054	0.756304	0.0864308	0.736613	0.700331	-0.444657	0.335248	-0.868952	0.465519	0.241596	0.374019	-0.153848	0.622874	-0.112778	0.472123	-0.570855	0.310289	-0.0689016	0.661342	0.663941	0.275071	-0.084754	0.16969	-1.04102	0.435675	-1.00687	0.355602	2.78619	1.30874	1.21052	1.07234	1.3357	0.463675	0.924055	0.583643	2.15736	1.12947	0.676462	0.118963	0.502018	0.618753	0.0953688	0.286036	0.844273	0.171648	0.439795	0.261351	-0.633449
76	1.41035	0.297887	0.540802	0.0680565	0.338401	0.570457	-0.589252	0.302857	-0.906445	0.348317	0.155863	0.365599	-0.273787	0.622393	-0.174382	0.423241	-0.782085	0.270675	-0.211601	0.614413	0.477207	0.236042	-0.170724	0.153443	-1.24962	0.475229	-1.03198	0.329907	2.3624	1.21623	0.907979	0.976316	1.12208	0.476617	0.79852	0.594134	1.99201	0.994578	0.653982	0.113359	0.2593	0.530094	0.014861	0.278836	0.596857	0.143698	0.313442	0.279828	-0.89678
77	1.02227	0.309932	0.344656	0.0609187	-0.00277282	0.434222	-0.695283	0.267154	-0.879228	0.245457	0.0823195	0.347741	-0.356406	0.630694	-0.215891	0.38459	-0.943688	0.255587	-0.322967	0.562918	0.304438	0.203272	-0.239412	0.141248	-1.37196	0.537553	-1.02841	0.325317	1.95139	1.10607	0.673485	0.897564	0.919675	0.474219	0.682684	0.600004	1.85266	0.852215	0.647496	0.142566	0.0362451	0.474007	-0.0444788	0.278724	0.403167	0.125469	0.199381	0.30616	-1.08048
78	0.661478	0.31236	0.169593	0.0518281	-0.278881	0.270384	-0.782274	0.23208	-0.811696	0.184657	0.0248591	0.322288	-0.407125	0.655926	-0.240008	0.362526	-1.02463	0.226515	-0.398217	0.502526	0.151547	0.156548	-0.27937	0.128775	-1.42743	0.600177	-1.00468	0.304237	1.54654	0.994634	0.467044	0.821351	0.727163	0.481995	0.571115	0.594688	1.72417	0.716307	0.644116	0.177889	-0.17467	0.437594	-0.0896109	0.276599	0.223329	0.100909	0.107227	0.312952	-1.24379
79	0.331032	0.31472	0.0366022	0.0636502	-0.471358	0.15322	-0.837411	0.213849	-0.724142	0.168888	-0.0140285	0.288384	-0.405305	0.679728	-0.251224	0.351567	-1.03746	0.213953	-0.423953	0.440542	0.03012	0.134453	-0.302202	0.123985	-1.40351	0.653146	-0.969076	0.28696	1.15441	0.88125	0.323562	0.745801	0.549662	0.491754	0.473477	0.585115	1.6152	0.592554	0.643751	0.204179	-0.355711	0.422773	-0.122551	0.294863	0.0837645	0.0720014	0.0311523	0.329779	-1.32279
80	0.0648981	0.277815	-0.0683508	0.071925	-0.590167	0.0650986	-0.864662	0.206577	-0.650127	0.190129	-0.0272763	0.246035	-0.382753	0.688381	-0.248856	0.337842	-0.981047	0.17058	-0.414165	0.399373	-0.076852	0.119206	-0.299873	0.121131	-1.34455	0.681542	-0.911966	0.278272	0.818226	0.802262	0.192867	0.664685	0.387463	0.513866	0.387213	0.572244	1.50718	0.482194	0.63301	0.218361	-0.517908	0.40444	-0.144088	0.319593	-0.0451428	0.0499988	-0.0261124	0.340991	-1.37578
81	-0.150275	0.264006	-0.128746	0.0766513	-0.644824	0.0833534	-0.848674	0.209446	-0.593483	0.18919	-0.0248845	0.196558	-0.32903	0.679794	-0.238538	0.322108	-0.854682	0.144364	-0.368738	0.364054	-0.126334	0.121584	-0.284806	0.120774	-1.24587	0.661587	-0.833497	0.268716	0.537328	0.742004	0.0915207	0.57065	0.225989	0.524909	0.321394	0.563328	1.41341	0.4147	0.621565	0.22547	-0.628849	0.382814	-0.146496	0.359938	-0.147112	0.041787	-0.0632649	0.358166	-1.35373
82	-0.293164	0.217033	-0.162036	0.081059	-0.639359	0.10813	-0.8066	0.208602	-0.564307	0.19509	-0.0140513	0.14305	-0.271982	0.642737	-0.211422	0.289732	-0.695713	0.106131	-0.302096	0.35649	-0.161899	0.127923	-0.252684	0.115226	-1.13369	0.624813	-0.725444	0.265302	0.352428	0.713133	0.0150963	0.4744	0.078159	0.508395	0.269119	0.548668	1.32467	0.366406	0.61286	0.213147	-0.703352	0.347553	-0.121408	0.391692	-0.234038	0.0507143	-0.0915982	0.379211	-1.30824
83	-0.379167	0.185615	-0.164286	0.0708204	-0.608994	0.128348	-0.732286	0.199604	-0.536694	0.206607	-0.00754573	0.0939995	-0.220711	0.606439	-0.179717	0.255359	-0.510788	0.0888028	-0.22826	0.352934	-0.140178	0.127118	-0.214335	0.10967	-0.997395	0.559746	-0.602425	0.252185	0.220484	0.690346	-0.0392866	0.381248	-0.0510062	0.476002	0.229082	0.521281	1.24325	0.351594	0.616249	0.203471	-0.723441	0.315374	-0.0742695	0.413114	-0.292271	0.0679541	-0.10175	0.393142	-1.20966
84	-0.388771	0.146543	-0.149086	0.0683858	-0.543163	0.128559	-0.650704	0.181389	-0.499211	0.222635	-0.00313823	0.0706553	-0.156951	0.579049	-0.138527	0.21549	-0.349567	0.0778778	-0.145806	0.352948	-0.10008	0.135826	-0.16869	0.0987949	-0.854708	0.501805	-0.474894	0.237582	0.156339	0.648531	-0.0415178	0.319425	-0.137182	0.428845	0.191707	0.473839	1.1864	0.354119	0.634662	0.193033	-0.689084	0.267777	-0.0160049	0.400382	-0.332417	0.0682401	-0.10786	0.409938	-1.09248
85	-0.351836	0.106074	-0.116468	0.0545477	-0.468953	0.132675	-0.567519	0.153216	-0.439842	0.25157	0.000888965	0.0649873	-0.0961413	0.560474	-0.0952885	0.184257	-0.2354	0.0985151	-0.0674664	0.345945	-0.0242086	0.144153	-0.121938	0.089343	-0.700638	0.456498	-0.364673	0.218209	0.104541	0.587542	-0.0198973	0.280464	-0.145786	0.397154	0.167916	0.415131	1.14013	0.369687	0.665456	0.199225	-0.614396	0.233693	0.0384569	0.377549	-0.345065	0.0739367	-0.101993	0.415951	-0.94413
86	-0.268374	0.0800756	-0.0739983	0.0464511	-0.382909	0.12967	-0.493902	0.119858	-0.349862	0.248557	0.0305704	0.0699376	-0.0203713	0.555164	-0.0604076	0.164232	-0.169112	0.11776	-0.000964856	0.330389	0.0599566	0.148443	-0.0742506	0.0811132	-0.551014	0.420638	-0.268224	0.197913	0.0768031	0.502911	0.0269789	0.279549	-0.104385	0.343109	0.153542	0.357142	1.1176	0.38537	0.694204	0.205899	-0.495982	0.184626	0.0817188	0.328207	-0.338925	0.0708153	-0.0939408	0.423775	-0.784673
87	-0.181706	0.0651473	-0.0265827	0.036725	-0.302922	0.117364	-0.434937	0.08571	-0.248547	0.242156	0.0788656	0.0898777	0.071515	0.539541	-0.0257898	0.149046	-0.149521	0.128921	0.0397735	0.290804	0.140982	0.153213	-0.0294289	0.075642	-0.414332	0.405273	-0.204293	0.173814	0.0592655	0.409991	0.0696301	0.28347	0.00601271	0.298985	0.165924	0.324228	1.09791	0.399815	0.706392	0.208542	-0.364204	0.156922	0.0910098	0.276549	-0.310174	0.0719778	-0.0781542	0.417414	-0.617288
88	-0.097623	0.0564576	0.0180237	0.0399657	-0.233126	0.0912235	-0.389011	0.0542755	-0.145261	0.208824	0.152673	0.119735	0.145591	0.488001	-0.00366929	0.137444	-0.150909	0.123953	0.0503518	0.252993	0.215027	0.15156	0.0084825	0.0699169	-0.299451	0.376562	-0.153688	0.151637	0.0539984	0.319378	0.105145	0.293278	0.112189	0.245163	0.189027	0.30386	1.0612	0.392211	0.701506	0.19826	-0.23578	0.121744	0.0866036	0.222255	-0.265462	0.0624652	-0.0655597	0.408867	-0.468364
89	-0.0435003	0.0626956	0.0490031	0.0443599	-0.188821	0.0597527	-0.353123	0.0272141	-0.0547815	0.175919	0.228956	0.136131	0.216026	0.431118	0.0175573	0.122395	-0.156723	0.109861	0.0309801	0.197664	0.249409	0.138769	0.039953	0.0635042	-0.205188	0.34819	-0.123265	0.125945	0.0593143	0.247113	0.116517	0.276023	0.215612	0.1925	0.225704	0.299187	1.01495	0.381157	0.665418	0.174502	-0.117725	0.102077	0.0540484	0.175792	-0.20847	0.0483771	-0.0487745	0.383617	-0.32457
90	-0.00978715	0.0739168	0.0647098	0.0537577	-0.165867	0.0505286	-0.326578	0.0163422	0.00995084	0.140023	0.293814	0.144187	0.252626	0.32716	0.0317361	0.106339	-0.152448	0.0973196	-0.00122384	0.156057	0.268069	0.127065	0.0563399	0.0514129	-0.138996	0.295841	-0.100651	0.102049	0.0679569	0.189328	0.119651	0.256055	0.278345	0.164679	0.256749	0.286336	0.925878	0.346846	0.617314	0.145782	-0.0539458	0.0708373	0.0136827	0.147887	-0.146889	0.0351881	-0.0405259	0.349846	-0.222432
91	-0.00261554	0.0746247	0.06498	0.0546485	-0.165918	0.0663838	-0.300316	0.0233188	0.0534187	0.107968	0.327163	0.136054	0.251613	0.248941	0.0424116	0.0906481	-0.134834	0.0775597	-0.0364344	0.122411	0.244096	0.111352	0.0652165	0.0451371	-0.0878645	0.236646	-0.0835293	0.0752501	0.0687582	0.15273	0.119553	0.219934	0.323057	0.138662	0.282684	0.264977	0.82621	0.306605	0.549558	0.118898	-0.00884296	0.0657151	-0.0362498	0.13427	-0.0870934	0.0363363	-0.0335145	0.307639	-0.13511
92	-0.00280893	0.0702498	0.0522626	0.0554513	-0.164134	0.0720405	-0.276881	0.0331269	0.0744413	0.0830307	0.334314	0.123674	0.229818	0.172413	0.0475174	0.0729441	-0.100736	0.0707166	-0.0670425	0.0916447	0.209024	0.105156	0.0606527	0.0425295	-0.0500106	0.17035	-0.0737212	0.0467467	0.0612129	0.130955	0.115791	0.18524	0.342767	0.136017	0.288196	0.230129	0.707578	0.260227	0.473733	0.0955471	-0.0149359	0.0688638	-0.0791942	0.125251	-0.0404297	0.0422073	-0.0327578	0.25859	-0.0764403
93	-0.00783069	0.0554807	0.0356831	0.0542707	-0.160051	0.0554029	-0.245669	0.0336759	0.0832441	0.0610947	0.306282	0.111066	0.180882	0.123825	0.0459299	0.0578106	-0.0593793	0.0595882	-0.0920163	0.0637139	0.169687	0.105843	0.0520315	0.0432626	-0.0272487	0.11617	-0.0661172	0.0192963	0.0481105	0.125168	0.112548	0.15116	0.349084	0.1382	0.283123	0.187497	0.587655	0.211113	0.387435	0.0768464	-0.026576	0.0810222	-0.116355	0.11532	-0.00623484	0.0473105	-0.0342287	0.212134	-0.0405263
94	-0.00566621	0.0377669	0.0170797	0.0513023	-0.125114	0.0297426	-0.209439	0.0333798	0.0815568	0.0465788	0.265799	0.0986911	0.125482	0.0922035	0.0367008	0.0352625	-0.0121802	0.0537179	-0.122391	0.0196935	0.129097	0.103886	0.0386035	0.0406892	-0.00516422	0.0678664	-0.0638003	0.0206562	0.0319373	0.10184	0.0991996	0.120627	0.327336	0.140505	0.25166	0.154917	0.477987	0.164375	0.294045	0.0639854	-0.0465829	0.0805832	-0.130794	0.100707	0.0139674	0.042968	-0.0352075	0.167234	-0.015855
95	-0.0024816	0.0222306	-0.0010698	0.0448912	-0.0874165	0.030696	-0.159966	0.0236358	0.0721542	0.0344081	0.205696	0.0831895	0.0802271	0.0659212	0.0253784	0.0189731	0.0106485	0.0372171	-0.13963	0.049258	0.100772	0.0904829	0.0255491	0.0339798	0.00255315	0.0453557	-0.0650612	0.0413591	0.0198768	0.0767393	0.0824476	0.0948618	0.280555	0.147219	0.208564	0.119596	0.366826	0.127646	0.199295	0.0710227	-0.0547959	0.072143	-0.129975	0.0835239	0.0192442	0.0358853	-0.0333944	0.125813	-0.00767155
96	0.00306721	0.0218199	-0.0188429	0.0333075	-0.0415279	0.0284964	-0.101869	0.0162131	0.0566559	0.0251313	0.142594	0.0650271	0.0396502	0.0451452	0.0158259	0.00772914	0.0174552	0.0444559	-0.125419	0.0562659	0.0710223	0.0725255	0.0131241	0.0242941	0.00967528	0.0264346	-0.0679181	0.0397069	0.0127483	0.0491248	0.056349	0.072362	0.195485	0.134092	0.145406	0.0882455	0.255868	0.100713	0.117893	0.0661201	-0.0520974	0.0531861	-0.105527	0.068083	0.0199654	0.0251865	-0.0287093	0.0879377	-0.00290937
97	0.00607338	0.0166973	-0.0236942	0.0251293	-0.0160029	0.0178785	-0.0413979	0.0118179	0.0264183	0.021179	0.0762978	0.0443833	0.0154772	0.0202355	0.00609428	0.00474818	0.00974699	0.0290831	-0.0765674	0.0654135	0.0427687	0.0497758	0.00495916	0.0136714	0.00695706	0.0159407	-0.0517772	0.0346187	0.00704036	0.0258035	0.0330678	0.0457527	0.0924302	0.109732	0.0811359	0.0524395	0.140241	0.0841253	0.0508471	0.0507119	-0.0350069	0.0327998	-0.0672259	0.0419587	0.0115029	0.0154386	-0.0175629	0.0477977	0.000380867
98	0.00533404	0.00555189	-0.0146405	0.0197324	-0.00538357	0.00610961	0.0208299	0.0137783	-0.00889192	0.0223766	0.010739	0.0241748	-0.00437185	0.00749892	-0.00188988	0.00520889	0.000465589	0.0110615	-0.00718701	0.0616369	0.0138616	0.0260778	-0.00135971	0.00388527	0.00215715	0.00333355	-0.0172642	0.0237873	-0.0013794	0.00582384	0.0156943	0.0151063	-0.0255565	0.0725138	0.0166462	0.0193664	0.0184996	0.0665021	0.00411173	0.0130512	-0.011328	0.0140522	-0.0237968	0.0146805	0.00278466	0.00856079	-0.00536129	0.00916755	0.00547523
99	0.00474283	0.00668151	-0.0123547	0.0186058	-0.00255516	0.00756137	0.02971	0.0191491	-0.0135092	0.0216804	0.00640102	0.0245064	-0.00648823	0.0104951	-0.00282327	0.00484115	-0.000189531	0.0102154	0.00511292	0.0558529	0.00815144	0.0226856	-0.00233598	0.00329229	0.000796951	0.00167233	-0.00869315	0.0208444	-0.00380016	0.00362181	0.010979	0.013882	-0.0491329	0.0599399	-0.00688392	0.0281967	-0.00658061	0.0572266	-0.00904534	0.0124123	-0.00774269	0.0119737	-0.015092	0.0158669	0.00199739	0.00737801	-0.00595528	0.00800727	0.0056785
100	0.00474283	0.00668151	-0.0123547	0.0186058	-0.00255516	0.00756137	0.02971	0.0191491	-0.0135092	0.0216804	0.00640102	0.0245064	-0.00648823	0.0104951	-0.00282327	0.00484115	-0.000189531	0.0102154	0.00511292	0.0558529	0.00815144	0.0226856	-0.00233598	0.00329229	0.000796951	0.00167233	-0.00869315	0.0208444	-0.00380016	0.00362181	0.010979	0.013882	-0.0491329	0.0599399	-0.00688392	0.0281967	-0.00658061	0.0572266	-0.00904534	0.0124123	-0.00774269	0.0119737	-0.015092	0.0158669	0.00199739	0.00737801	-0.00595528	0.00800727	0.0056785
[truncated: 19 more columns]

## Sheet: ankle
	s01				s02				s03				s04				s07				s08				s09				s10				s11				s12				s14				s15				s16
	boot		shoe		boot		shoe		boot		shoe		boot		shoe		boot		shoe		boot		shoe		boot		shoe		boot		shoe		boot		shoe		boot		shoe		boot		shoe		boot		shoe		boot
	mean	std	mean	std	mean	std	mean	std	mean	std	mean	std	mean	std	mean	std	mean	std	mean	std	mean	std	mean	std	mean	std	mean	std	mean	std	mean	std	mean	std	mean	std	mean	std	mean	std	mean	std	mean	std	mean	std	mean	std	mean
0	-0.0430801	0.054448	0.00577505	0.00439416	-0.288185	0.0969517	0.00129697	0.0492285	0.0326595	0.0422806	0.00591475	0.0449082	-0.0304055	0.0317699	0.00405765	0.0121835	-0.304659	0.112792	-0.0470754	0.04417	-0.11658	0.0529883	-0.00376205	0.0252061	-0.0590167	0.0522348	-0.0515017	0.0460224	-0.104426	0.161349	-0.0119423	0.0248978	-0.158053	0.0589157	-0.0462325	0.0537041	0.014725	0.0741081	-0.0163337	0.130905	-0.00479278	0.00692345	-0.00193813	0.00417056	0.00648501	0.00333961	-0.0211301	0.0245158	-0.137536
1	-0.0922244	0.0868055	-0.020142	0.0159916	-0.522479	0.138505	-0.0246111	0.044297	0.00772082	0.0590686	-0.0147788	0.058017	-0.0862579	0.0691501	-0.0342818	0.0178294	-0.488495	0.177355	-0.103883	0.0785487	-0.259462	0.0931677	-0.0304386	0.0376908	-0.140618	0.0834748	-0.184797	0.090581	-0.190533	0.214042	-0.0332742	0.0572548	-0.23447	0.0909663	-0.101373	0.0849871	-0.0435151	0.114371	-0.184489	0.174151	-0.0231113	0.0221617	-0.0226766	0.01125	-0.0118197	0.0125519	-0.060448	0.0582924	-0.331796
2	-0.152593	0.11918	-0.0609224	0.0351994	-0.779041	0.189087	-0.061233	0.0378838	-0.0228954	0.0783265	-0.0397398	0.069911	-0.148537	0.107387	-0.0818987	0.0177746	-0.672444	0.264946	-0.170698	0.116995	-0.437146	0.102922	-0.0600835	0.052089	-0.243412	0.126498	-0.330704	0.145303	-0.303912	0.256434	-0.0657875	0.0967836	-0.316394	0.141537	-0.165174	0.138269	-0.136459	0.172656	-0.370675	0.223063	-0.0536074	0.0423084	-0.0459285	0.0224286	-0.0319133	0.0213215	-0.103078	0.0959406	-0.55403
3	-0.246274	0.162598	-0.141439	0.0661434	-1.12545	0.264682	-0.128879	0.0551493	-0.0924612	0.117826	-0.110623	0.0630907	-0.262411	0.158722	-0.199288	0.013926	-0.864748	0.339282	-0.304992	0.160735	-0.752079	0.0718804	-0.111672	0.0582126	-0.477275	0.205791	-0.520651	0.231031	-0.498058	0.290372	-0.13001	0.148196	-0.412866	0.234242	-0.236106	0.218959	-0.352924	0.282234	-0.593674	0.252256	-0.156344	0.0893572	-0.0825398	0.032539	-0.0981615	0.0643857	-0.179484	0.155362	-0.947816
4	-0.350713	0.198487	-0.226681	0.0882848	-1.40781	0.312857	-0.204796	0.127747	-0.179599	0.158931	-0.187976	0.06672	-0.377964	0.200712	-0.32796	0.0554432	-1.04852	0.410218	-0.453932	0.215893	-1.06471	0.0819804	-0.171788	0.077307	-0.710723	0.293865	-0.721792	0.33945	-0.684113	0.344711	-0.227312	0.172241	-0.496259	0.317777	-0.316928	0.301802	-0.595675	0.411393	-0.75721	0.243261	-0.281946	0.13252	-0.110916	0.0405014	-0.168945	0.108762	-0.259495	0.218658	-1.32642
5	-0.46147	0.226216	-0.318728	0.0992977	-1.60113	0.321651	-0.293088	0.21347	-0.336751	0.238933	-0.291338	0.0895904	-0.484597	0.203216	-0.477192	0.118361	-1.18884	0.472891	-0.643145	0.251935	-1.33726	0.152078	-0.250527	0.114733	-0.941637	0.371602	-0.936335	0.476359	-0.86235	0.41758	-0.353432	0.179387	-0.559747	0.397017	-0.39778	0.368683	-0.842821	0.540861	-0.870104	0.202214	-0.465182	0.198194	-0.13535	0.0557376	-0.291906	0.200672	-0.351636	0.277675	-1.67911
6	-0.542736	0.229178	-0.361589	0.0660619	-1.62168	0.292686	-0.339783	0.280512	-0.492311	0.31529	-0.391901	0.12268	-0.571802	0.195916	-0.61952	0.174037	-1.29986	0.539189	-0.826645	0.29921	-1.45826	0.0953798	-0.334802	0.167645	-1.12176	0.408747	-1.14009	0.577566	-0.956315	0.464413	-0.506294	0.137418	-0.597983	0.461846	-0.470207	0.415232	-0.911456	0.524465	-0.791696	0.154929	-0.640677	0.292686	-0.151064	0.0766144	-0.418854	0.296677	-0.432898	0.321984	-1.90537
7	-0.604631	0.213301	-0.388351	0.0471059	-1.54244	0.222631	-0.39858	0.270753	-0.66184	0.403224	-0.474285	0.157775	-0.610541	0.171193	-0.748021	0.226	-1.35364	0.619615	-1.00284	0.352532	-1.41642	0.116982	-0.425454	0.24945	-1.20356	0.484391	-1.32845	0.664225	-1.01648	0.512249	-0.659053	0.132655	-0.619565	0.527779	-0.531535	0.448987	-0.852103	0.501668	-0.653099	0.183776	-0.806348	0.412097	-0.159921	0.0916694	-0.554202	0.396666	-0.467773	0.349842	-1.93494
8	-0.613749	0.165913	-0.356774	0.0756496	-1.3846	0.18796	-0.373762	0.238823	-0.80236	0.501494	-0.546836	0.189718	-0.623442	0.160458	-0.858258	0.260283	-1.3445	0.686763	-1.12075	0.391696	-1.29234	0.161288	-0.476869	0.33277	-1.21566	0.522218	-1.36214	0.640894	-0.988905	0.521353	-0.779454	0.177543	-0.617068	0.583982	-0.561247	0.497501	-0.642886	0.457105	-0.41168	0.250602	-0.927814	0.546779	-0.165643	0.104129	-0.680984	0.503069	-0.47166	0.340106	-1.80869
9	-0.586122	0.111907	-0.307496	0.124416	-1.18875	0.146854	-0.354433	0.292433	-0.898513	0.545916	-0.594251	0.220055	-0.602445	0.160003	-0.951965	0.292876	-1.28703	0.761882	-1.182	0.425246	-1.05077	0.22897	-0.505419	0.42057	-1.14519	0.608572	-1.3266	0.599714	-0.925475	0.527805	-0.859845	0.225361	-0.602916	0.636318	-0.577281	0.547382	-0.342958	0.433048	-0.144042	0.293561	-1.0175	0.677922	-0.162953	0.107653	-0.761438	0.559303	-0.407284	0.331647	-1.51018
10	-0.505928	0.0674326	-0.201294	0.126647	-0.923648	0.140371	-0.296964	0.426121	-0.941621	0.599465	-0.626368	0.24475	-0.557188	0.151604	-1.00483	0.298744	-1.12401	0.760099	-1.08955	0.353812	-0.770787	0.280317	-0.457458	0.453523	-0.977557	0.625874	-1.05701	0.462845	-0.795144	0.504571	-0.876333	0.265114	-0.561594	0.662771	-0.5762	0.622437	-0.0295068	0.368664	0.109688	0.265196	-1.01979	0.791599	-0.150666	0.102507	-0.817504	0.61944	-0.305732	0.284447	-1.09158
11	-0.369102	0.0928929	-0.111283	0.107371	-0.613839	0.138414	-0.297175	0.719701	-0.913857	0.569784	-0.631784	0.27611	-0.494034	0.135586	-1.01139	0.280995	-0.911031	0.761602	-0.913681	0.285103	-0.448719	0.310647	-0.383375	0.451857	-0.786899	0.577135	-0.730326	0.373391	-0.625572	0.479427	-0.80709	0.229637	-0.508405	0.676181	-0.571437	0.708138	0.287322	0.250906	0.321162	0.243662	-0.989308	0.890218	-0.123746	0.0830962	-0.789625	0.592746	-0.176031	0.239074	-0.646908
12	-0.2025	0.159922	-0.0215001	0.0676398	-0.30753	0.148577	-0.343264	1.01362	-0.81426	0.515779	-0.60551	0.286273	-0.417588	0.114844	-0.945007	0.222702	-0.621536	0.665709	-0.64195	0.165744	-0.14961	0.27679	-0.274737	0.347323	-0.533313	0.453742	-0.386844	0.314801	-0.419917	0.457673	-0.683724	0.193133	-0.45444	0.657045	-0.568965	0.8084	0.479504	0.0995517	0.478755	0.212666	-0.856253	0.922776	-0.0858522	0.0520688	-0.731192	0.561247	-0.0415068	0.198602	-0.222839
13	-0.0151034	0.212639	-0.00965018	0.0169693	-0.0421239	0.130248	-0.476557	1.39547	-0.639071	0.387271	-0.539837	0.311261	-0.339342	0.0887784	-0.833907	0.190179	-0.334867	0.553996	-0.352825	0.125516	0.0614746	0.212831	-0.177455	0.255138	-0.332182	0.223212	-0.161596	0.201002	-0.243437	0.462532	-0.498412	0.122413	-0.390008	0.619113	-0.558542	0.860496	0.609147	0.0994928	0.415244	0.23424	-0.706338	0.940091	-0.0342736	0.0340809	-0.588554	0.450857	0.0766184	0.162052	0.0813583
14	0.152222	0.260371	-0.0601939	0.0622554	0.114707	0.0498497	-0.707225	1.7435	-0.415064	0.251842	-0.416796	0.290595	-0.267534	0.0808284	-0.679587	0.260031	-0.0770903	0.387046	-0.158508	0.127763	0.174241	0.147637	-0.129495	0.328802	-0.166593	0.0788472	-0.0848456	0.0949039	-0.0738053	0.441597	-0.306541	0.110178	-0.348072	0.546697	-0.538236	0.863593	0.55691	0.190876	0.219998	0.433735	-0.48797	0.85099	0.0109486	0.0588753	-0.418436	0.335452	0.166029	0.167504	0.194958
15	0.269982	0.241861	-0.209759	0.110814	0.171591	0.0917722	-1.01658	1.97252	-0.164654	0.233308	-0.265398	0.274397	-0.202885	0.0855174	-0.546179	0.333108	0.0793038	0.222993	-0.0393506	0.091073	0.148587	0.155033	-0.128114	0.558145	-0.145825	0.34355	-0.217521	0.290678	-0.00274288	0.391559	-0.117577	0.131579	-0.291561	0.433263	-0.482635	0.72184	0.43545	0.290891	-0.182925	0.829179	-0.280496	0.733426	0.0514801	0.0769376	-0.209989	0.199566	0.2097	0.168257	0.153318
16	0.301883	0.185442	-0.470295	0.225675	0.10771	0.212554	-1.42699	2.16107	0.0222154	0.332632	-0.0847739	0.228121	-0.150145	0.107432	-0.420626	0.397455	0.128469	0.187701	-0.108763	0.0445803	0.0323878	0.241003	-0.224629	0.850513	-0.23219	0.609332	-0.480149	0.506789	0.0295236	0.270954	0.0253665	0.136787	-0.26483	0.302483	-0.398557	0.491331	0.0594065	0.542337	-0.7248	1.18646	-0.0677532	0.542962	0.0675924	0.0491564	0.010318	0.0967512	0.211799	0.185201	-0.0842031
17	0.255978	0.084699	-0.887537	0.26787	-0.0251027	0.372823	-1.89988	2.18134	0.129299	0.322444	0.0574549	0.140014	-0.10012	0.134618	-0.360581	0.364319	0.00418802	0.414278	-0.310511	0.219027	-0.192455	0.277437	-0.375799	1.14727	-0.520416	0.856907	-0.94045	0.752655	-0.00765734	0.1322	0.131447	0.111127	-0.258686	0.194515	-0.325948	0.220358	-0.421859	0.74233	-1.30289	1.49964	0.0967444	0.326934	0.0630874	0.0306914	0.207159	0.120365	0.149913	0.194043	-0.477797
18	0.118818	0.116807	-1.38774	0.353523	-0.249062	0.521027	-2.39828	2.17757	0.0734749	0.248379	0.0662544	0.141666	-0.0595777	0.145169	-0.324474	0.309244	-0.252073	0.645267	-0.714441	0.404719	-0.470993	0.338939	-0.607121	1.39544	-0.914627	1.0916	-1.51997	0.906119	-0.110535	0.12488	0.139057	0.0314957	-0.305998	0.272048	-0.324565	0.224328	-1.06364	1.00442	-1.939	1.73971	0.203612	0.130785	0.00825136	0.111845	0.391818	0.214483	0.0345876	0.216062	-0.985121
19	-0.0843809	0.274445	-1.98391	0.419726	-0.516167	0.692545	-2.87806	2.11336	-0.127847	0.24203	-0.0583192	0.123637	-0.0164948	0.148295	-0.33977	0.276622	-0.685775	0.880603	-1.26382	0.633749	-0.87253	0.327248	-0.888348	1.61621	-1.4468	1.2921	-2.20962	1.10498	-0.281907	0.284243	0.0715501	0.114567	-0.422484	0.413876	-0.420325	0.432107	-1.76823	1.1543	-2.53405	1.9181	0.219452	0.0802715	-0.0828965	0.206835	0.497399	0.288117	-0.148539	0.242965	-1.6262
20	-0.363262	0.415749	-2.56003	0.526315	-0.874418	0.879301	-3.33091	2.06681	-0.420262	0.602226	-0.44288	0.146463	0.00758508	0.119466	-0.381754	0.352367	-1.23248	1.11824	-1.98607	0.787878	-1.31647	0.354868	-1.22476	1.75914	-2.03402	1.4934	-2.96203	1.19046	-0.550258	0.470919	-0.088163	0.265003	-0.605836	0.546746	-0.622918	0.614123	-2.4387	1.22439	-3.1204	2.01891	0.147525	0.234504	-0.255052	0.339727	0.571838	0.350448	-0.384906	0.299421	-2.32288
21	-0.70176	0.555769	-3.12853	0.653266	-1.29596	1.06747	-3.72609	1.99528	-0.8649	1.00766	-0.980446	0.167917	0.0134191	0.0835204	-0.460245	0.571269	-1.92759	1.34218	-2.8056	0.954472	-1.87387	0.320273	-1.61374	1.85278	-2.70042	1.58153	-3.68457	1.2279	-0.887975	0.653278	-0.349261	0.430681	-0.842641	0.66716	-0.948903	0.682064	-3.02491	1.27063	-3.63421	2.01186	-0.0484455	0.42999	-0.471712	0.470512	0.536839	0.395829	-0.680663	0.352744	-3.01655
22	-1.09804	0.67822	-3.66193	0.761211	-1.78863	1.25507	-4.10616	1.92754	-1.40965	1.48397	-1.7222	0.174363	-0.0271968	0.0534412	-0.583	0.826478	-2.70051	1.55775	-3.69554	1.05569	-2.43628	0.303444	-2.04096	1.8772	-3.37646	1.62703	-4.3383	1.1394	-1.31302	0.827101	-0.667137	0.566591	-1.14686	0.72441	-1.33135	0.6918	-3.51176	1.25024	-4.10739	1.94395	-0.321683	0.615238	-0.765109	0.642573	0.464179	0.427876	-1.02352	0.44835	-3.72061
23	-1.56143	0.775066	-4.18832	0.834684	-2.33799	1.38589	-4.44308	1.84013	-2.12395	1.96004	-2.57945	0.192332	-0.144539	0.0837594	-0.754335	1.09318	-3.57191	1.72954	-4.58881	1.07452	-3.01729	0.292668	-2.5042	1.84664	-4.0495	1.55993	-4.89706	1.00254	-1.78044	0.923544	-1.07018	0.658694	-1.48782	0.774494	-1.78071	0.619723	-3.88812	1.24733	-4.53566	1.81809	-0.714483	0.860538	-1.1248	0.792722	0.269951	0.467	-1.42004	0.524242	-4.30757
24	-2.06586	0.859839	-4.67603	0.873688	-2.89205	1.47691	-4.76881	1.75222	-2.95035	2.45157	-3.56488	0.21268	-0.313803	0.172535	-0.991358	1.33779	-4.47482	1.83839	-5.45246	1.05946	-3.57889	0.324158	-2.97651	1.76794	-4.68307	1.43976	-5.35404	0.782682	-2.28694	0.985227	-1.50879	0.72498	-1.88333	0.763178	-2.27263	0.519375	-4.214	1.22828	-4.92272	1.68011	-1.14671	1.11046	-1.53241	0.908051	0.0338664	0.503709	-1.86064	0.646373	-4.88404
25	-2.63479	0.897231	-5.15552	0.89557	-3.45541	1.51904	-5.07895	1.68107	-3.88193	2.91963	-4.62461	0.230721	-0.585263	0.231788	-1.28982	1.54765	-5.39476	1.87627	-6.22969	0.955616	-4.11042	0.404847	-3.45365	1.67252	-5.25083	1.28423	-5.73155	0.601749	-2.83875	0.945968	-2.01213	0.752624	-2.28693	0.726172	-2.7806	0.463764	-4.50878	1.21882	-5.26702	1.556	-1.65359	1.39067	-1.99855	0.981903	-0.336953	0.565077	-2.35401	0.739208	-5.36937
26	-3.21963	0.923445	-5.5923	0.882041	-3.99185	1.51586	-5.38473	1.61244	-4.8261	3.22059	-5.74087	0.259385	-0.895011	0.33854	-1.65222	1.715	-6.26712	1.83902	-6.92097	0.923278	-4.62781	0.517081	-3.91926	1.57276	-5.74248	1.11618	-6.08508	0.423061	-3.40994	0.902962	-2.5556	0.781571	-2.69821	0.66389	-3.28812	0.542358	-4.80284	1.20341	-5.59532	1.44552	-2.17536	1.61994	-2.45944	0.969886	-0.751217	0.624667	-2.88318	0.866939	-5.86076
27	-3.84021	0.91672	-6.02849	0.864647	-4.51386	1.49136	-5.70655	1.55887	-5.74175	3.36121	-6.81692	0.278316	-1.33872	0.459518	-2.07923	1.84069	-7.07813	1.7375	-7.48455	0.879047	-5.10908	0.637796	-4.36517	1.50792	-6.16799	0.950641	-6.42325	0.342207	-4.0166	0.845171	-3.14381	0.801338	-3.07708	0.573469	-3.77625	0.69769	-5.11675	1.19957	-5.90723	1.35039	-2.71712	1.78816	-2.928	0.943604	-1.2718	0.708575	-3.45205	0.972896	-6.35463
28	-4.46942	0.906	-6.4703	0.827881	-5.01867	1.44137	-6.0391	1.49331	-6.58552	3.2516	-7.81913	0.328773	-1.82981	0.637167	-2.56571	1.93479	-7.78631	1.59023	-7.94372	0.928833	-5.56079	0.736955	-4.79233	1.45639	-6.51942	0.779874	-6.80567	0.370446	-4.63537	0.81562	-3.7872	0.815746	-3.43677	0.479037	-4.23081	0.894992	-5.44778	1.19248	-6.21913	1.26078	-3.27379	1.86932	-3.36198	0.862007	-1.8313	0.797833	-4.03132	1.07592	-6.87446
29	-5.12021	0.892531	-6.92746	0.790913	-5.50482	1.37381	-6.39349	1.40906	-7.33302	2.95827	-8.63106	0.357437	-2.49916	0.791129	-3.12748	1.98724	-8.39771	1.40232	-8.29053	0.937816	-5.96194	0.800361	-5.19141	1.43092	-6.84041	0.613796	-7.22594	0.468277	-5.27146	0.823165	-4.45155	0.827021	-3.75635	0.374775	-4.65542	1.07706	-5.81437	1.19955	-6.52814	1.17323	-3.81402	1.86974	-3.7795	0.785112	-2.44511	0.906565	-4.62477	1.16452	-7.44196
30	-5.77776	0.884389	-7.40804	0.748186	-5.97824	1.29478	-6.76097	1.306	-7.98885	2.53327	-9.26979	0.433571	-3.20685	0.97301	-3.74673	2.00916	-8.88942	1.22282	-8.51275	0.947228	-6.31736	0.843056	-5.56733	1.40352	-7.11921	0.448786	-7.71065	0.576903	-5.90969	0.862005	-5.1421	0.83324	-4.05878	0.268598	-5.02865	1.22213	-6.1971	1.21715	-6.83442	1.08136	-4.34278	1.81273	-4.16081	0.684315	-3.09142	1.03829	-5.19556	1.21708	-8.02797
31	-6.45089	0.880506	-7.90475	0.689162	-6.42886	1.20249	-7.12875	1.1771	-8.56828	2.0184	-9.67007	0.475014	-4.03076	1.09623	-4.42634	1.99459	-9.26018	1.03945	-8.6616	0.916742	-6.59086	0.805407	-5.89929	1.36317	-7.39603	0.326632	-8.24244	0.669871	-6.54233	0.922386	-5.82812	0.841145	-4.33698	0.162273	-5.37544	1.3371	-6.61357	1.24713	-7.133	0.991586	-4.82662	1.7027	-4.51045	0.596795	-3.75668	1.17988	-5.75055	1.25837	-8.648
32	-7.10773	0.886229	-8.40661	0.62032	-6.86505	1.11477	-7.49176	1.05225	-9.06283	1.53467	-9.89858	0.58942	-4.86445	1.22454	-5.15169	1.93607	-9.51706	0.934925	-8.68063	0.81705	-6.80438	0.755842	-6.20624	1.31885	-7.66116	0.301069	-8.81631	0.725351	-7.15288	0.989373	-6.48418	0.857623	-4.60545	0.0809338	-5.68395	1.39889	-7.03681	1.29505	-7.42273	0.904185	-5.25803	1.55408	-4.82288	0.505393	-4.43117	1.33846	-6.25172	1.25869	-9.2392
33	-7.75078	0.895912	-8.88925	0.515468	-7.26739	1.03565	-7.83556	0.930617	-9.49637	1.06152	-9.93965	0.655442	-5.7012	1.29035	-5.87758	1.83361	-9.61528	0.849483	-8.65247	0.714581	-6.93796	0.660763	-6.44124	1.2379	-7.92679	0.384579	-9.39125	0.74099	-7.73525	1.04902	-7.08723	0.875884	-4.86285	0.123334	-5.9512	1.40491	-7.46849	1.35994	-7.69697	0.835958	-5.62616	1.3818	-5.08101	0.429348	-5.09289	1.50078	-6.71257	1.25385	-9.81846
34	-8.33184	0.906254	-9.358	0.402703	-7.65156	0.973055	-8.15406	0.85416	-9.87131	0.723438	-9.86623	0.798846	-6.52677	1.35156	-6.62201	1.6874	-9.62257	0.864009	-8.53642	0.60421	-6.99528	0.556804	-6.6511	1.16796	-8.18601	0.499787	-9.94645	0.715639	-8.24369	1.08605	-7.62846	0.903515	-5.11204	0.224594	-6.1939	1.37211	-7.88292	1.43458	-7.9562	0.780609	-5.92106	1.17664	-5.30723	0.365754	-5.72401	1.65089	-7.09802	1.23218	-10.2989
35	-8.86978	0.931235	-9.75309	0.268709	-7.97961	0.935915	-8.4461	0.81486	-10.1646	0.491266	-9.65965	0.875284	-7.28127	1.33163	-7.28216	1.46602	-9.45636	0.854384	-8.36947	0.563196	-6.979	0.473728	-6.77637	1.06366	-8.41884	0.610038	-10.4068	0.65097	-8.70355	1.10882	-8.05148	0.929111	-5.35615	0.335097	-6.37637	1.26783	-8.28191	1.51423	-8.19256	0.763701	-6.13497	0.989659	-5.47461	0.308056	-6.30585	1.80062	-7.42971	1.21515	-10.7077
36	-9.27997	0.94104	-10.1009	0.146096	-8.27185	0.919792	-8.69709	0.832416	-10.4103	0.434842	-9.39185	0.988277	-7.99553	1.2918	-7.9096	1.20369	-9.21383	0.887676	-8.13926	0.622807	-6.89029	0.467681	-6.87234	0.986546	-8.62693	0.69814	-10.7975	0.567859	-9.0135	1.09457	-8.38447	0.958429	-5.58085	0.434633	-6.51759	1.1174	-8.62023	1.58153	-8.39288	0.76627	-6.26982	0.789396	-5.61	0.271074	-6.8187	1.9128	-7.67634	1.22488	-10.9479
37	-9.61012	0.998849	-10.3629	0.118643	-8.48054	0.916978	-8.90476	0.868055	-10.5304	0.486897	-9.02648	1.0283	-8.5938	1.17249	-8.39292	0.870219	-8.83855	0.888048	-7.8503	0.752369	-6.73349	0.518671	-6.90672	0.894512	-8.76253	0.754072	-11.0115	0.478749	-9.26079	1.06441	-8.57481	0.995288	-5.79732	0.530786	-6.61058	0.950636	-8.92223	1.65212	-8.55202	0.791952	-6.31113	0.646828	-5.7108	0.25378	-7.25306	2.01423	-7.86208	1.24076	-11.0651
38	-9.79061	0.993344	-10.5212	0.22952	-8.61001	0.936073	-9.06145	0.926222	-10.59	0.598319	-8.63574	1.04745	-9.09426	1.01708	-8.76493	0.505678	-8.39535	0.884366	-7.50275	0.906464	-6.54115	0.643728	-6.90796	0.841001	-8.8491	0.803921	-11.1207	0.396619	-9.31287	1.0085	-8.6448	1.03252	-5.97509	0.612311	-6.64696	0.76449	-9.13455	1.65649	-8.64873	0.844936	-6.28123	0.529779	-5.77265	0.280431	-7.59046	2.0609	-7.9634	1.31938	-10.9726
39	-9.84441	1.05696	-10.6102	0.345379	-8.62788	0.942506	-9.12857	0.948627	-10.4761	0.812877	-8.17542	1.00287	-9.43005	0.811475	-8.95757	0.302986	-7.86945	0.875159	-7.09326	1.03413	-6.29464	0.736456	-6.87066	0.77971	-8.82553	0.845746	-11.0219	0.354203	-9.28605	0.944186	-8.57997	1.08012	-6.13285	0.678576	-6.63858	0.619551	-9.27678	1.68074	-8.65915	0.870537	-6.15476	0.485434	-5.81525	0.346586	-7.8194	2.07171	-7.991	1.37699	-10.7202
40	-9.76368	1.04697	-10.5376	0.477665	-8.50447	0.962847	-9.14377	0.980351	-10.2803	1.04079	-7.70644	0.910616	-9.62064	0.629282	-8.94919	0.593244	-7.29373	0.852044	-6.63067	1.13833	-6.0363	0.840055	-6.80593	0.745671	-8.73588	0.885495	-10.7698	0.319709	-9.066	0.825511	-8.38181	1.12164	-6.23872	0.740491	-6.58594	0.580728	-9.32027	1.61574	-8.57291	0.932315	-5.9834	0.492105	-5.81837	0.450025	-7.95384	2.03343	-7.94525	1.49447	-10.3049
41	-9.53725	1.07364	-10.4068	0.61321	-8.27487	0.967105	-9.00093	0.936978	-9.9073	1.34143	-7.18969	0.79852	-9.61055	0.522638	-8.76137	1.07235	-6.67642	0.842278	-6.09113	1.18557	-5.75258	0.866707	-6.7135	0.705382	-8.53009	0.970781	-10.3756	0.335363	-8.7407	0.716475	-8.07501	1.14785	-6.3068	0.778062	-6.499	0.62921	-9.24294	1.60299	-8.34017	0.917288	-5.72938	0.518663	-5.79758	0.557332	-7.945	1.92562	-7.80619	1.548	-9.72587
42	-9.19584	1.05832	-10.1081	0.709536	-7.87855	0.927522	-8.80337	0.924736	-9.41781	1.57146	-6.64878	0.711734	-9.44555	0.70296	-8.31473	1.52747	-6.02697	0.825699	-5.50143	1.21483	-5.47269	0.884705	-6.59599	0.669935	-8.24161	1.01344	-9.7835	0.335171	-8.29823	0.601213	-7.68721	1.15592	-6.31243	0.829731	-6.35449	0.719726	-9.05059	1.53718	-7.98213	0.889759	-5.45355	0.558976	-5.75545	0.669761	-7.85549	1.77886	-7.60088	1.64943	-9.06154
43	-8.73433	1.02123	-9.73057	0.843042	-7.39739	0.889225	-8.39393	0.83332	-8.82221	1.78366	-6.06948	0.749322	-9.07759	0.932675	-7.73057	1.99165	-5.36273	0.821379	-4.82865	1.19364	-5.17683	0.832097	-6.44975	0.636339	-7.88926	1.12105	-9.11683	0.378501	-7.73701	0.557656	-7.22813	1.11539	-6.2513	0.85864	-6.17157	0.805848	-8.73247	1.51266	-7.46175	0.839437	-5.13796	0.586981	-5.66656	0.753981	-7.62761	1.57264	-7.28685	1.6617	-8.28774
44	-8.1822	0.971333	-9.21556	0.918557	-6.77093	0.796815	-7.91525	0.801007	-8.06948	1.87942	-5.41124	0.943214	-8.57815	1.27261	-6.91758	2.31856	-4.67468	0.829819	-4.0969	1.17787	-4.89696	0.768225	-6.25835	0.602145	-7.4515	1.16578	-8.28048	0.436642	-7.12111	0.583713	-6.73281	1.05164	-6.11591	0.909499	-5.90866	0.829949	-8.2783	1.49533	-6.77375	0.705609	-4.81485	0.613155	-5.55995	0.829171	-7.33006	1.34479	-6.90805	1.72101	-7.49257
45	-7.55608	0.878968	-8.58125	1.01984	-6.08522	0.71484	-7.2039	0.77368	-7.25217	1.94414	-4.71735	1.24681	-7.90304	1.52083	-6.03351	2.64034	-3.97557	0.848836	-3.2823	1.12619	-4.59422	0.652553	-6.02473	0.59334	-6.99112	1.26931	-7.39605	0.511539	-6.43051	0.69841	-6.20221	0.89505	-5.87928	0.955897	-5.56607	0.823608	-7.71111	1.49276	-5.95064	0.615137	-4.48245	0.633029	-5.38135	0.858838	-6.91623	1.08928	-6.40956	1.69618	-6.64731
46	-6.8751	0.774176	-7.84299	1.06701	-5.30352	0.617278	-6.40162	0.798782	-6.23871	1.92348	-3.86122	1.5671	-7.13245	1.77723	-4.99808	2.77483	-3.24101	0.89346	-2.40592	1.08972	-4.30723	0.560902	-5.71254	0.588007	-6.46194	1.33937	-6.41748	0.597037	-5.7199	0.837184	-5.66064	0.707331	-5.55784	1.00771	-5.13172	0.775088	-7.01471	1.48789	-4.94797	0.489428	-4.15048	0.654613	-5.17237	0.883062	-6.44173	0.863972	-5.84991	1.71894	-5.81819
47	-6.15336	0.633639	-6.97697	1.0847	-4.48479	0.579898	-5.39087	0.937249	-5.17395	1.93237	-2.974	1.91187	-6.22743	1.93274	-3.94684	2.90078	-2.48645	0.941114	-1.45173	1.02643	-3.97903	0.483336	-5.33585	0.632806	-5.92742	1.46421	-5.38938	0.658852	-4.98568	0.97779	-5.10148	0.448047	-5.10658	1.06974	-4.58152	0.733404	-6.23552	1.47931	-3.84962	0.567616	-3.81714	0.682893	-4.87579	0.849276	-5.8865	0.68503	-5.16073	1.67882	-4.9796
48	-5.40717	0.488219	-6.01729	1.08163	-3.60816	0.631869	-4.27701	1.05253	-3.86064	1.99306	-1.8476	2.14838	-5.25519	2.05918	-2.82561	2.87744	-1.66763	1.02054	-0.451146	0.977963	-3.64048	0.538769	-4.85494	0.686032	-5.32302	1.58009	-4.32063	0.708309	-4.25908	1.10664	-4.51449	0.222554	-4.5723	1.116	-3.94154	0.694201	-5.3435	1.44664	-2.64265	0.851885	-3.47966	0.713483	-4.52657	0.833249	-5.27371	0.627378	-4.42527	1.67434	-4.15666
49	-4.62589	0.339987	-4.93459	1.0105	-2.70556	0.772584	-3.0094	1.27852	-2.50498	2.16019	-0.701546	2.38302	-4.18888	2.11415	-1.71147	2.84852	-0.817679	1.09478	0.618836	0.910557	-3.22667	0.686266	-4.28957	0.795772	-4.71449	1.74051	-3.19827	0.698072	-3.52504	1.21111	-3.90195	0.371908	-3.8957	1.172	-3.18872	0.687102	-4.41605	1.45906	-1.36677	1.25753	-3.133	0.762452	-4.09046	0.741293	-4.61892	0.684317	-3.56046	1.63574	-3.33378
50	-3.82681	0.253762	-3.76091	0.962547	-1.76273	0.980266	-1.64837	1.42991	-0.844768	2.44695	0.707631	2.41933	-3.06746	2.13485	-0.585838	2.76152	0.127347	1.20442	1.71153	0.862857	-2.77434	0.910303	-3.61407	0.926213	-3.99043	1.86765	-2.06116	0.688807	-2.81165	1.29535	-3.21203	0.759498	-3.15685	1.20798	-2.35069	0.725161	-3.38544	1.52038	-0.0523413	1.73415	-2.76443	0.802336	-3.57465	0.697849	-3.90582	0.78542	-2.67602	1.61669	-2.49579
51	-2.97444	0.287176	-2.47315	0.864096	-0.789604	1.18657	-0.196952	1.64427	0.854354	2.80772	2.12613	2.44509	-1.88351	2.12303	0.530953	2.67204	1.11373	1.30713	2.85782	0.805475	-2.19397	1.11283	-2.83645	1.10952	-3.25599	2.02484	-0.854388	0.642289	-2.08719	1.35951	-2.46488	1.15096	-2.28329	1.24449	-1.42538	0.761867	-2.35814	1.74008	1.27155	2.2339	-2.37398	0.868078	-2.97862	0.576536	-3.1731	0.917043	-1.68694	1.60659	-1.63345
52	-2.08657	0.409764	-1.10842	0.795379	0.219415	1.38862	1.30784	1.8043	2.83655	3.15622	3.73898	2.25427	-0.649358	2.09513	1.6392	2.59872	2.20343	1.43345	4.00792	0.765484	-1.54405	1.3046	-1.96103	1.31393	-2.34017	2.10555	0.374434	0.655458	-1.35537	1.39908	-1.59871	1.55422	-1.37099	1.26909	-0.449056	0.81917	-1.26432	2.06477	2.57034	2.73324	-1.93759	0.918613	-2.29766	0.502224	-2.38186	1.00459	-0.700668	1.61671	-0.72015
53	-1.14089	0.546838	0.330636	0.736901	1.26012	1.56397	2.8316	1.96959	4.86721	3.50623	5.35538	2.04696	0.623303	2.06475	2.74453	2.5202	3.32982	1.552	5.16983	0.732231	-0.771303	1.45347	-1.00565	1.55125	-1.39463	2.20999	1.674	0.739097	-0.590815	1.41426	-0.643152	1.9135	-0.380045	1.29028	0.567452	0.846718	-0.171304	2.50092	3.819	3.18854	-1.46725	0.988151	-1.53706	0.390979	-1.57089	1.09669	0.324915	1.65777	0.25317
54	-0.131716	0.667382	1.81425	0.699794	2.32146	1.70935	4.36134	2.12069	7.04381	3.71434	7.03048	1.70093	1.93786	2.03808	3.84285	2.46903	4.5274	1.66967	6.31973	0.711654	0.0947447	1.51907	0.0176914	1.79453	-0.241255	2.21814	3.03248	0.884269	0.211019	1.40453	0.430607	2.23596	0.636316	1.30121	1.60162	0.853356	0.946602	2.95182	4.98044	3.56645	-0.936592	1.05283	-0.717761	0.318985	-0.707839	1.14072	1.33118	1.71955	1.29133
55	0.93227	0.789781	3.33855	0.683564	3.40641	1.81197	5.83975	2.23817	9.24844	3.87887	8.69189	1.35735	3.2751	2.02061	4.9423	2.40326	5.74578	1.77193	7.44122	0.695697	1.03271	1.55448	1.0864	2.04435	0.966733	2.25206	4.45071	1.06565	1.08974	1.35123	1.60955	2.48538	1.68494	1.30702	2.63383	0.81427	2.05428	3.4116	6.09079	3.86544	-0.35399	1.12632	0.190165	0.275473	0.181044	1.17905	2.31912	1.78874	2.40614
56	2.08133	0.859307	4.86916	0.685186	4.47461	1.88516	7.28707	2.36416	11.4275	3.84872	10.2633	1.00793	4.6421	2.00726	6.02582	2.34614	6.97159	1.84661	8.52088	0.707844	2.05995	1.48484	2.17502	2.27798	2.36056	2.20085	5.95655	1.22847	2.01125	1.27948	2.8842	2.68507	2.74536	1.2978	3.65952	0.738696	3.17353	3.7732	7.05268	4.01308	0.292379	1.21064	1.13109	0.293676	1.10374	1.18396	3.27045	1.85145	3.58007
57	3.28016	0.936797	6.39784	0.699173	5.53942	1.91655	8.61372	2.44051	13.5471	3.78091	11.7846	0.784281	6.01861	1.99276	7.10666	2.27756	8.18371	1.90421	9.53465	0.721143	3.09422	1.3875	3.26815	2.49754	3.82087	2.17736	7.49498	1.38398	3.03281	1.17474	4.23399	2.79625	3.80331	1.28582	4.66528	0.66103	4.26624	4.08054	7.96847	4.04736	1.00735	1.29777	2.15631	0.350308	2.04897	1.17207	4.17397	1.88502	4.81171
58	4.54152	0.981935	7.88348	0.706023	6.53931	1.91633	9.8851	2.53223	15.5029	3.52323	13.101	0.72026	7.40682	1.96619	8.14258	2.19901	9.32806	1.91172	10.4693	0.778094	4.15028	1.28739	4.32413	2.67153	5.40932	2.09813	9.0847	1.47361	4.0955	1.07235	5.63545	2.85657	4.85372	1.25554	5.63548	0.57927	5.33438	4.27415	8.77502	3.95374	1.77921	1.40965	3.20148	0.417509	3.00016	1.13963	5.03067	1.87537	6.08287
59	5.83704	1.02403	9.3377	0.719608	7.49676	1.89141	10.9876	2.57019	17.2592	3.29339	14.3211	0.880996	8.78188	1.91506	9.15653	2.12508	10.4107	1.91545	11.3017	0.848962	5.14386	1.17929	5.35293	2.82376	7.05404	2.04269	10.6743	1.54976	5.21332	1.00641	7.048	2.8619	5.88161	1.23151	6.57085	0.559644	6.3611	4.36714	9.50347	3.74476	2.62456	1.51777	4.29812	0.494025	3.95895	1.0937	5.8384	1.82746	7.36471
60	7.1497	1.05724	10.6827	0.699844	8.36425	1.83681	12.0173	2.62177	18.7968	2.89386	15.2878	1.02173	10.1398	1.83161	10.0941	2.03322	11.3697	1.85128	12.0352	0.932821	6.12079	1.13787	6.30022	2.91072	8.75538	1.96387	12.2183	1.55338	6.35737	0.985214	8.45064	2.82431	6.86669	1.19295	7.45201	0.626172	7.334	4.3762	10.1818	3.45609	3.51197	1.6522	5.40323	0.564882	4.89856	1.03934	6.59493	1.71167	8.65814
61	8.45667	1.09536	11.9781	0.67005	9.15676	1.75242	12.8701	2.61346	19.9927	2.622	16.1166	1.20627	11.4428	1.70231	10.9699	1.94655	12.2101	1.81114	12.637	1.0503	6.95469	1.11434	7.19682	2.97032	10.4722	1.90354	13.6937	1.54965	7.50972	1.04776	9.80193	2.75206	7.82119	1.17406	8.27462	0.73717	8.23769	4.26876	10.7706	3.08125	4.45955	1.76365	6.5248	0.651641	5.82216	0.994817	7.31282	1.57715	9.90436
62	9.72942	1.12977	13.1086	0.634313	9.86208	1.66295	13.629	2.62335	20.9705	2.24131	16.706	1.28298	12.6902	1.52866	11.7618	1.86641	12.916	1.71238	13.1273	1.14981	7.74088	1.15313	8.00794	2.99246	12.1639	1.84105	15.0667	1.49667	8.63561	1.13162	11.0714	2.6572	8.69084	1.13827	9.02325	0.911365	9.06993	4.09804	11.3205	2.66872	5.43157	1.88413	7.62043	0.749426	6.71077	0.965241	7.97212	1.3749	11.1127
63	10.9526	1.17565	14.1402	0.577117	10.4637	1.53194	14.2378	2.54424	21.6068	1.97933	17.1311	1.35812	13.8243	1.31112	12.4398	1.77142	13.4735	1.63484	13.4851	1.27894	8.38252	1.17414	8.75202	2.98066	13.8094	1.80241	16.2385	1.43703	9.73871	1.24745	12.2208	2.5439	9.52086	1.13274	9.69058	1.04958	9.80871	3.85333	11.8076	2.23034	6.42276	1.96842	8.69746	0.865954	7.56056	0.967395	8.59584	1.19475	12.2391
64	12.0805	1.21251	15.0236	0.542551	10.9991	1.40286	14.7297	2.49548	22.0439	1.71657	17.3679	1.3447	14.8726	1.06298	13.0421	1.72098	13.9133	1.53915	13.7163	1.38773	8.93629	1.21253	9.42147	2.97179	15.3294	1.76125	17.2775	1.35101	10.7619	1.34113	13.2511	2.43096	10.2315	1.1071	10.2829	1.20707	10.459	3.55585	12.2244	1.78555	7.4069	2.03126	9.70035	0.973733	8.36655	1.00965	9.15009	1.00413	13.255
65	13.1389	1.23445	15.7228	0.507101	11.4107	1.22586	15.0863	2.34522	22.2026	1.50897	17.4327	1.33545	15.7379	0.830829	13.4765	1.64092	14.2091	1.45569	13.8373	1.50733	9.38006	1.22243	10.0124	2.92348	16.7459	1.75851	18.0195	1.2346	11.7272	1.40379	14.101	2.31726	10.8807	1.1023	10.7712	1.30651	11.0155	3.20931	12.5779	1.37268	8.36529	2.04905	10.6379	1.10561	9.11641	1.0876	9.65502	0.917017	14.1526
66	14.0448	1.24402	16.3252	0.518445	11.7737	1.05701	15.3152	2.24063	22.1814	1.39041	17.37	1.26952	16.5221	0.686941	13.8538	1.65646	14.4162	1.39913	13.8246	1.61072	9.71	1.22073	10.5513	2.89551	17.9249	1.75016	18.5923	1.10819	12.5814	1.45483	14.8097	2.19372	11.4114	1.08939	11.1966	1.39259	11.4692	2.84365	12.8382	0.959076	9.2695	2.01499	11.456	1.16933	9.8107	1.19808	10.0857	0.950275	14.8903
67	14.8614	1.22725	16.6523	0.550086	11.9899	0.842529	15.398	2.03819	21.943	1.26742	17.1409	1.22873	17.0533	0.7441	14.016	1.65375	14.5045	1.34488	13.7274	1.7111	9.94985	1.18243	10.9939	2.81025	18.9603	1.78113	18.8408	0.940899	13.323	1.44516	15.308	2.10763	11.8465	1.08426	11.493	1.4184	11.8317	2.45066	12.9954	0.659378	10.102	1.93831	12.1411	1.28139	10.4299	1.34003	10.447	1.11575	15.4677
68	15.5099	1.16147	16.9009	0.621081	12.1514	0.647273	15.3545	1.91018	21.5104	1.2734	16.8253	1.15394	17.5145	0.9838	14.1248	1.7771	14.5179	1.33991	13.4919	1.78865	10.104	1.167	11.3967	2.74089	19.6546	1.83823	18.862	0.77742	13.9467	1.4492	15.6331	1.99374	12.1816	1.07701	11.7215	1.41753	12.0949	2.05168	13.0497	0.412668	10.8302	1.79261	12.6877	1.32029	10.9691	1.47984	10.7264	1.35487	15.8611
69	16.0307	1.09302	16.8946	0.690285	12.1822	0.427427	15.1495	1.69037	20.9119	1.25559	16.3714	1.1106	17.6884	1.26576	14.032	1.90384	14.4396	1.32379	13.1981	1.85537	10.1649	1.09423	11.6877	2.60505	20.1945	1.9044	18.6315	0.612298	14.4143	1.43794	15.7928	1.94028	12.4052	1.08294	11.8379	1.37203	12.2585	1.66375	12.978	0.388812	11.4558	1.62811	13.0701	1.39993	11.4064	1.64531	10.9232	1.62945	16.0632
70	16.3862	0.947761	16.7568	0.78714	12.1207	0.258129	14.825	1.57491	20.0974	1.35061	15.8447	1.04411	17.7914	1.60532	13.8681	2.12169	14.2717	1.34642	12.7678	1.88905	10.1573	1.0752	11.927	2.46891	20.312	2.06876	18.1159	0.502359	14.763	1.43121	15.7285	1.85685	12.5462	1.09769	11.8484	1.31388	12.3407	1.26729	12.7863	0.47442	11.9246	1.40567	13.2867	1.45324	11.7316	1.76916	11.0295	1.89329	16.0878
71	16.5385	0.823164	16.444	0.865194	11.9548	0.20108	14.3334	1.38159	19.1634	1.42823	15.2114	0.99565	17.6046	1.8838	13.5474	2.33173	14.0155	1.34151	12.2927	1.91553	10.0544	0.987078	12.0412	2.28296	20.2703	2.20526	17.4146	0.479394	14.918	1.47125	15.5556	1.81435	12.5696	1.13229	11.7741	1.23691	12.302	0.927435	12.4544	0.612302	12.2716	1.21211	13.3558	1.51988	11.9214	1.8995	11.0477	2.15378	15.8999
72	16.5545	0.678443	15.9277	0.956887	11.6771	0.323869	13.7472	1.29198	18.0612	1.53904	14.5144	0.9305	17.3445	2.18717	13.1468	2.57001	13.6459	1.33456	11.7093	1.89534	9.88341	0.965746	12.0766	2.08433	19.8198	2.46626	16.4901	0.546036	14.9573	1.49166	15.1651	1.78618	12.5273	1.17672	11.5816	1.17669	12.1893	0.606918	11.9983	0.693192	12.4338	1.00193	13.2201	1.6084	11.9928	1.97667	10.9706	2.36561	15.5795
73	16.3189	0.503736	15.304	1.02792	11.3067	0.500491	13.0092	1.15941	16.8844	1.63746	13.7413	0.866285	16.8178	2.4054	12.6322	2.77944	13.1879	1.30226	11.0846	1.87944	9.6278	0.872102	11.9842	1.87209	19.1903	2.69258	15.4125	0.655125	14.7819	1.5653	14.68	1.74827	12.3655	1.22292	11.3105	1.12992	11.9677	0.356653	11.4287	0.780172	12.4451	0.890737	12.9639	1.7016	11.9021	2.02654	10.8074	2.55913	15.0347
74	15.9441	0.416802	14.4645	1.0718	10.83	0.676409	12.2071	1.0891	15.6248	1.71265	12.9239	0.798296	16.2249	2.62214	12.051	2.96211	12.6088	1.22446	10.3894	1.80873	9.29348	0.847163	11.7877	1.64812	18.2692	2.98038	14.1889	0.773467	14.4868	1.6208	14.0354	1.75458	12.1492	1.27934	10.9437	1.09708	11.6582	0.325343	10.7491	0.803128	12.2873	0.808435	12.4904	1.80602	11.7222	2.04472	10.5554	2.69563	14.4173
75	15.3461	0.314329	13.5558	1.10159	10.2691	0.829745	11.3144	1.01682	14.3338	1.76317	12.0632	0.727802	15.4137	2.75008	11.3908	3.10611	11.9605	1.14415	9.66791	1.74547	8.87997	0.750817	11.4771	1.45396	17.1756	3.22534	12.8718	0.856606	13.9991	1.67019	13.2793	1.71022	11.8219	1.31566	10.5061	1.08676	11.2544	0.507256	9.99771	0.825369	11.9498	0.861882	11.9139	1.93338	11.3771	2.00607	10.2281	2.80149	13.59
76	14.5966	0.367534	12.4969	1.08334	9.63946	0.983689	10.3869	0.959317	13.021	1.78209	11.1823	0.668789	14.5456	2.85162	10.693	3.18986	11.2041	1.00304	8.91131	1.6344	8.37729	0.725004	11.0514	1.27031	15.9189	3.45949	11.5008	0.929964	13.3977	1.71541	12.44	1.69527	11.4367	1.36479	10.0073	1.0908	10.7483	0.714965	9.18751	0.839024	11.4746	0.931412	11.1709	2.01405	10.9745	1.95545	9.83245	2.86462	12.7322
77	13.6849	0.41608	11.3889	1.04746	8.94801	1.09258	9.44792	0.904496	11.7173	1.75633	10.2874	0.616094	13.5287	2.88053	9.94643	3.23428	10.3981	0.87725	8.15267	1.5224	7.80521	0.657154	10.5327	1.1502	14.5476	3.61409	10.1332	0.944316	12.6373	1.71394	11.4977	1.63777	10.9552	1.39574	9.46151	1.09206	10.152	0.93059	8.3516	0.849884	10.8242	1.04113	10.3398	2.11166	10.4403	1.85172	9.37524	2.88581	11.7302
78	12.6532	0.520576	10.2311	0.990657	8.23675	1.18986	8.50495	0.849604	10.4358	1.70651	9.39387	0.576622	12.4666	2.86461	9.18692	3.23077	9.53319	0.731673	7.39093	1.39625	7.17072	0.632174	9.92532	1.0652	13.1125	3.72433	8.82158	0.936378	11.7844	1.69917	10.5182	1.58051	10.411	1.43021	8.88349	1.10374	9.48838	1.11348	7.51793	0.863768	10.0783	1.14357	9.4133	2.14719	9.87117	1.74066	8.8826	2.89145	10.7189
79	11.5094	0.586347	9.07242	0.910814	7.49534	1.23809	7.60191	0.791193	9.21101	1.60534	8.50924	0.54634	11.33	2.80094	8.41013	3.18294	8.64547	0.617386	6.64468	1.265	6.49386	0.607317	9.25509	1.0389	11.6626	3.70307	7.58891	0.891212	10.8339	1.64236	9.49806	1.5085	9.79865	1.43817	8.28065	1.10265	8.73785	1.25113	6.70651	0.871598	9.19863	1.19451	8.44652	2.16284	9.22628	1.60039	8.34158	2.85393	9.65354
80	10.3133	0.657156	7.93275	0.825176	6.7655	1.2637	6.71571	0.738012	8.04424	1.48819	7.64929	0.515207	10.1811	2.6716	7.64599	3.10159	7.75016	0.522947	5.92198	1.15428	5.79126	0.593305	8.53099	1.02971	10.2107	3.65155	6.48222	0.81737	9.83206	1.56319	8.47902	1.43036	9.13084	1.43433	7.66438	1.08984	7.96694	1.35585	5.93101	0.879087	8.27583	1.2413	7.45673	2.12412	8.56473	1.45636	7.79183	2.81493	8.59626
81	9.07922	0.679947	6.85584	0.736123	6.04154	1.25616	5.88916	0.679506	6.97815	1.34342	6.81886	0.490875	9.02349	2.51741	6.89514	2.96699	6.86957	0.47984	5.22933	1.03584	5.09682	0.580323	7.78369	1.03307	8.86959	3.42499	5.47716	0.736265	8.79946	1.46218	7.48331	1.33834	8.42593	1.40388	7.04753	1.06457	7.13574	1.39708	5.20678	0.867326	7.28627	1.20575	6.48275	2.05827	7.87465	1.30274	7.21362	2.73778	7.5672
82	7.89362	0.67526	5.84543	0.639128	5.35175	1.2208	5.09213	0.617531	5.9924	1.19035	6.04337	0.450222	7.89783	2.29618	6.17481	2.8154	6.01408	0.450793	4.57832	0.94572	4.4097	0.558651	7.02039	1.03463	7.57617	3.18882	4.61113	0.638779	7.76525	1.34748	6.53161	1.24771	7.70352	1.36769	6.42955	1.02805	6.32099	1.39654	4.53441	0.86504	6.30449	1.15793	5.55318	1.9487	7.18092	1.14997	6.64581	2.65832	6.57528
83	6.75873	0.637943	4.93485	0.567037	4.69409	1.15286	4.36672	0.562981	5.10525	1.03452	5.3143	0.419089	6.81218	2.0797	5.48571	2.61775	5.20372	0.466037	3.96154	0.846372	3.76647	0.532502	6.26922	1.00641	6.4367	2.85287	3.84987	0.551383	6.74594	1.22191	5.62276	1.15023	6.97531	1.32585	5.825	0.988917	5.49971	1.37344	3.90001	0.852269	5.33029	1.06245	4.66581	1.82594	6.48538	0.997256	6.07163	2.54829	5.65873
84	5.72902	0.605444	4.12501	0.476022	4.08544	1.07209	3.68593	0.488381	4.31082	0.883929	4.66542	0.370592	5.79386	1.83557	4.84478	2.42541	4.44895	0.436857	3.3887	0.759568	3.15833	0.480855	5.53831	0.985	5.38095	2.51825	3.17464	0.463675	5.77659	1.0905	4.79333	1.03156	6.26326	1.27706	5.24082	0.938497	4.71693	1.30585	3.32421	0.853047	4.414	0.947157	3.87576	1.66262	5.8002	0.852922	5.51783	2.4289	4.81389
85	4.79957	0.515761	3.42778	0.429034	3.52736	0.964155	3.09337	0.445504	3.60328	0.737224	4.06692	0.339593	4.83949	1.61914	4.23777	2.21974	3.77544	0.435308	2.85396	0.670285	2.609	0.444586	4.83889	0.917389	4.48538	2.19602	2.61793	0.388544	4.87066	0.953391	4.02224	0.92094	5.56009	1.2278	4.68207	0.880017	3.94713	1.23477	2.78523	0.848208	3.54122	0.824047	3.1555	1.49164	5.13521	0.70524	4.9741	2.29115	4.05699
86	4.00692	0.483695	2.81611	0.370863	3.02178	0.8597	2.5513	0.371074	2.9915	0.611852	3.53341	0.299339	3.98495	1.39977	3.69907	2.02442	3.18516	0.376014	2.37253	0.583546	2.1223	0.365998	4.18594	0.860062	3.68138	1.87323	2.12218	0.31849	4.04063	0.830576	3.33613	0.785823	4.89429	1.14217	4.1456	0.808252	3.2428	1.13737	2.30388	0.826964	2.77638	0.693235	2.51932	1.30815	4.50131	0.585116	4.45343	2.13981	3.39574
87	3.34137	0.376772	2.30528	0.331504	2.57848	0.747202	2.09683	0.341542	2.45493	0.488056	3.04571	0.277697	3.20055	1.20799	3.19852	1.8395	2.68089	0.34887	1.94405	0.502309	1.71052	0.314813	3.56481	0.771047	3.0284	1.62944	1.74033	0.26392	3.30557	0.701868	2.74462	0.677234	4.23764	1.05284	3.64942	0.728371	2.56311	1.03944	1.88345	0.791104	2.06636	0.577249	1.98777	1.11181	3.90446	0.451767	3.95401	1.98218	2.81194
88	2.79387	0.342782	1.86243	0.293689	2.18249	0.631556	1.69086	0.284146	2.01818	0.393869	2.60306	0.242777	2.54363	0.9949	2.77	1.65554	2.25796	0.301348	1.57527	0.427823	1.3585	0.249111	3.00632	0.684566	2.46324	1.3607	1.40639	0.221158	2.65384	0.612107	2.22573	0.555709	3.65462	0.924619	3.17644	0.64556	1.98472	0.910113	1.50582	0.733957	1.51107	0.45135	1.51877	0.928083	3.35953	0.368864	3.47938	1.80855	2.33847
89	2.35039	0.286919	1.51112	0.244425	1.85216	0.52992	1.34221	0.248929	1.64095	0.295425	2.20976	0.221754	1.97341	0.815554	2.3835	1.49065	1.88875	0.284741	1.25271	0.367837	1.08791	0.200934	2.48038	0.586675	2.01575	1.1722	1.14685	0.193703	2.09529	0.49215	1.81324	0.462447	3.10182	0.812342	2.75877	0.588067	1.44961	0.784681	1.20146	0.651881	1.0077	0.336906	1.16043	0.744381	2.85922	0.271638	3.03408	1.63436	1.92648
90	1.982	0.274879	1.21536	0.205408	1.55905	0.425701	1.03785	0.204852	1.35594	0.225651	1.85985	0.183995	1.51556	0.617637	2.04557	1.33041	1.5697	0.268079	0.96569	0.330304	0.860435	0.164978	2.02454	0.48753	1.64392	0.94493	0.915116	0.178727	1.62655	0.410849	1.45808	0.370016	2.64822	0.701158	2.37996	0.52526	1.04134	0.614273	0.929988	0.559561	0.679344	0.23067	0.855758	0.585691	2.42042	0.221207	2.61355	1.44271	1.60054
91	1.66899	0.26135	0.972911	0.1556	1.30702	0.354579	0.768258	0.16564	1.11475	0.147137	1.56272	0.168058	1.16503	0.474235	1.74719	1.20056	1.26879	0.260524	0.693549	0.314862	0.692182	0.13371	1.60701	0.399373	1.3539	0.782354	0.702544	0.173288	1.23815	0.299485	1.16353	0.292305	2.23212	0.605502	2.04611	0.483362	0.697338	0.478639	0.709544	0.465028	0.397262	0.144854	0.631384	0.455019	2.03295	0.170402	2.22943	1.26014	1.32572
92	1.37824	0.267829	0.761989	0.12515	1.07097	0.303414	0.539171	0.135123	0.932257	0.0968259	1.29773	0.14562	0.888092	0.33992	1.47257	1.08501	0.978643	0.250957	0.449343	0.301098	0.54253	0.121745	1.25782	0.310932	1.10477	0.603065	0.505045	0.165647	0.949384	0.222815	0.918255	0.24266	1.90453	0.528892	1.75336	0.432797	0.46406	0.327406	0.522308	0.380683	0.249869	0.0969495	0.449213	0.346371	1.70137	0.137997	1.86439	1.06377	1.08456
93	1.09522	0.275638	0.562372	0.0969535	0.843258	0.278852	0.340334	0.101483	0.771078	0.0518248	1.05669	0.15506	0.703652	0.26114	1.23675	1.00057	0.685689	0.249384	0.225316	0.288798	0.413002	0.116829	0.952374	0.246077	0.916311	0.489189	0.310049	0.156409	0.709092	0.147455	0.699273	0.213926	1.60259	0.448971	1.4789	0.388088	0.285805	0.220604	0.360388	0.310807	0.137064	0.0851933	0.306185	0.278547	1.42277	0.117143	1.54248	0.900198	0.878188
94	0.779293	0.296078	0.364265	0.0787689	0.603743	0.277875	0.17589	0.0860602	0.629018	0.0394399	0.819373	0.171119	0.560441	0.199482	1.03223	0.898713	0.380737	0.247542	0.0687847	0.208558	0.285761	0.122611	0.696509	0.186553	0.734325	0.383452	0.122565	0.09962	0.557188	0.103406	0.522658	0.211896	1.35667	0.382567	1.23107	0.358713	0.171829	0.141446	0.237706	0.255371	0.0840879	0.0768583	0.188037	0.22384	1.17842	0.0967155	1.22819	0.737018	0.670118
95	0.467925	0.294966	0.171587	0.0639696	0.366434	0.278687	0.0357944	0.0697381	0.480032	0.0371892	0.577344	0.189791	0.466932	0.169501	0.850184	0.819559	0.143091	0.155535	-0.0305798	0.133357	0.1619	0.132005	0.484806	0.15093	0.586358	0.348665	-0.020521	0.0653635	0.430847	0.0745487	0.353114	0.206919	1.13259	0.317451	0.986512	0.350345	0.0861189	0.085724	0.12825	0.203978	0.0476641	0.0710497	0.0902826	0.194296	0.978299	0.0926982	0.961892	0.624459	0.471084
96	0.159244	0.206956	-0.00306003	0.0529335	0.133318	0.263035	-0.0875238	0.0746764	0.328479	0.0598664	0.331487	0.210012	0.390107	0.147537	0.678406	0.733385	-0.0441505	0.0425414	-0.0836022	0.0423724	0.0483098	0.126643	0.301604	0.121874	0.427605	0.333805	-0.0493179	0.040026	0.344181	0.0598298	0.197922	0.168795	0.941587	0.27115	0.766496	0.369821	0.0342016	0.0678193	0.0503134	0.155989	0.0261449	0.0572872	0.025584	0.146972	0.791331	0.0898045	0.697974	0.521739	0.266618
97	-0.0486524	0.139463	-0.103206	0.0499017	0.00205116	0.178275	-0.123908	0.0405479	0.166189	0.0406626	0.129149	0.180545	0.324869	0.136405	0.511952	0.664215	-0.0920553	0.0126509	-0.0862072	0.0115621	-0.0444159	0.105094	0.161448	0.109669	0.319837	0.31294	-0.072403	0.0316876	0.272669	0.0549776	0.0884028	0.160041	0.771116	0.246702	0.550688	0.39294	-0.00345856	0.0601827	-0.0117766	0.108036	0.00910017	0.0425571	-0.0155013	0.109938	0.631301	0.114043	0.48727	0.443813	0.150885
98	-0.125047	0.0405245	-0.126199	0.0531007	-0.0651715	0.0521713	-0.128363	0.0156168	0.00425043	0.00851976	-0.0588894	0.151302	0.261903	0.127965	0.346294	0.599054	-0.0887596	0.0157669	-0.0735375	0.0148977	-0.120968	0.0681027	0.0373057	0.0986724	0.232426	0.275613	-0.0919539	0.0397902	0.212693	0.0542657	0.0305446	0.131758	0.617066	0.240394	0.361636	0.37828	-0.0260371	0.0549576	-0.052774	0.0617963	-0.00613304	0.0285302	-0.0357705	0.0655794	0.473837	0.14598	0.284873	0.368533	0.0803231
99	-0.138971	0.0291769	-0.13221	0.0531665	-0.0855535	0.0168262	-0.129803	0.0162488	-0.0158186	0.0172428	-0.0701273	0.159596	0.256474	0.128804	0.332669	0.604759	-0.0885307	0.0162376	-0.070488	0.0187934	-0.129333	0.0692995	0.0193544	0.102194	0.227569	0.280184	-0.0968787	0.042603	0.198541	0.0579066	0.0161985	0.123323	0.587803	0.232058	0.30319	0.388321	-0.0314592	0.0580582	-0.0646129	0.0479537	-0.00837826	0.0274258	-0.0370409	0.0621806	0.458205	0.163577	0.27692	0.375374	0.0762399
100	-0.138971	0.0291769	-0.13221	0.0531665	-0.0855535	0.0168262	-0.129803	0.0162488	-0.0158186	0.0172428	-0.0701273	0.159596	0.256474	0.128804	0.332669	0.604759	-0.0885307	0.0162376	-0.070488	0.0187934	-0.129333	0.0692995	0.0193544	0.102194	0.227569	0.280184	-0.0968787	0.042603	0.198541	0.0579066	0.0161985	0.123323	0.587803	0.232058	0.30319	0.388321	-0.0314592	0.0580582	-0.0646129	0.0479537	-0.00837826	0.0274258	-0.0370409	0.0621806	0.458205	0.163577	0.27692	0.375374	0.0762399
[truncated: 19 more columns]

## Sheet: hip_adduction
	s01				s02				s03				s04				s07				s08				s09				s10				s11				s12				s14				s15				s16
	boot		shoe		boot		shoe		boot		shoe		boot		shoe		boot		shoe		boot		shoe		boot		shoe		boot		shoe		boot		shoe		boot		shoe		boot		shoe		boot		shoe		boot
	mean	std	mean	std	mean	std	mean	std	mean	std	mean	std	mean	std	mean	std	mean	std	mean	std	mean	std	mean	std	mean	std	mean	std	mean	std	mean	std	mean	std	mean	std	mean	std	mean	std	mean	std	mean	std	mean	std	mean	std	mean
0	-0.138638	0.106094	0.142089	0.0445679	0.057679	0.100466	0.0509144	0.0904355	0.822031	0.963003	-0.517739	0.699555	0.174264	0.234807	0.255329	0.165024	0.075778	0.210312	0.0868457	0.201155	-0.0874174	0.222875	0.218046	0.0635526	0.0151812	0.147622	0.21287	0.0453356	0.769797	0.4182	0.394945	0.177345	-0.076923	0.140311	-0.0311701	0.0956995	-0.00263314	0.00375613	0.00171708	0.0253502	0.616487	0.283515	0.695627	0.434442	-0.0544578	0.176998	0.148573	0.207874	-0.113257
1	-0.181091	0.138718	0.113301	0.0549691	-0.0547751	0.105419	0.0661773	0.131919	0.637436	0.913966	-0.845002	0.678683	0.2022	0.226934	0.20539	0.135637	-0.0580199	0.186226	-0.00772368	0.158136	-0.23286	0.255786	0.162024	0.0766469	-0.136032	0.195826	-6.76239e-05	0.148282	0.665607	0.430686	0.380375	0.159185	-0.0953892	0.151437	-0.0991366	0.133988	1.72933e-05	0.00697039	0.00133004	0.0199889	0.60489	0.293774	0.637183	0.398393	-0.0592742	0.135258	0.0655031	0.206593	-0.457201
2	-0.234427	0.166731	0.0660754	0.0852925	-0.180556	0.13288	0.0805013	0.174027	0.449338	0.856009	-1.16943	0.658809	0.222751	0.213746	0.144593	0.111087	-0.180974	0.198035	-0.0907314	0.218225	-0.368075	0.312967	0.0959294	0.141066	-0.288739	0.243734	-0.215846	0.23962	0.530801	0.446363	0.353201	0.207509	-0.104928	0.152801	-0.147066	0.139823	0.00155386	0.0146105	-0.00518085	0.0404523	0.576799	0.317474	0.561587	0.355197	-0.0636321	0.098801	-0.0211361	0.20712	-0.768676
3	-0.314171	0.185883	-0.0316587	0.128249	-0.358282	0.189355	0.0552928	0.144681	0.148454	0.594714	-1.39947	0.52179	0.194829	0.145564	-0.013479	0.0715207	-0.259865	0.185648	-0.117717	0.321182	-0.473519	0.401416	-0.0336585	0.212091	-0.458417	0.231287	-0.442792	0.281658	0.302999	0.451682	0.287947	0.288347	-0.0985288	0.0768889	-0.181855	0.143235	0.00123096	0.0289409	-0.0280085	0.0744934	0.47103	0.31352	0.435428	0.305297	-0.0929377	0.0701526	-0.15603	0.194032	-0.898269
4	-0.415697	0.175948	-0.159704	0.171764	-0.568641	0.243546	0.032831	0.115003	-0.120711	0.325509	-1.60616	0.472559	0.15649	0.0888172	-0.195167	0.0462664	-0.332492	0.16374	-0.130735	0.403385	-0.548037	0.520272	-0.155035	0.277196	-0.636666	0.226483	-0.616154	0.313039	0.0197597	0.454584	0.170591	0.37846	-0.103479	0.0514074	-0.212896	0.167076	-0.00584434	0.0527459	-0.0496938	0.104415	0.33069	0.332627	0.282835	0.258716	-0.120873	0.100715	-0.291737	0.183088	-0.974356
5	-0.528506	0.154961	-0.314324	0.223033	-0.81628	0.310416	-0.0568432	0.0845215	-0.351355	0.349016	-1.7241	0.487357	0.0819092	0.0859227	-0.431573	0.049889	-0.406034	0.0945939	-0.117305	0.40471	-0.564215	0.628992	-0.271226	0.331287	-0.819859	0.245624	-0.734613	0.333843	-0.3297	0.44377	0.00238112	0.467958	-0.128525	0.119576	-0.261085	0.153135	-0.0175743	0.0806495	-0.0722621	0.132723	0.127596	0.356266	0.103321	0.228898	-0.16559	0.163535	-0.427776	0.173636	-0.901237
6	-0.634754	0.103247	-0.442944	0.254296	-1.07868	0.336549	-0.143653	0.261412	-0.557441	0.716278	-1.81248	0.541585	-0.00108935	0.147277	-0.682006	0.0666524	-0.524671	0.0617805	-0.12133	0.336192	-0.601576	0.656424	-0.337632	0.396107	-1.01096	0.291389	-0.832122	0.37685	-0.70825	0.388794	-0.246051	0.45448	-0.22337	0.151737	-0.337211	0.110408	-0.0430218	0.131557	-0.0765064	0.143687	-0.118414	0.392227	-0.109599	0.193459	-0.214041	0.234609	-0.54752	0.156238	-0.869591
7	-0.733992	0.124929	-0.560141	0.278094	-1.31982	0.335653	-0.261512	0.495038	-0.718062	1.10079	-1.86993	0.542303	-0.111535	0.202571	-0.943242	0.11933	-0.679101	0.129866	-0.123605	0.243962	-0.619783	0.606407	-0.355878	0.464199	-1.18545	0.384564	-0.916239	0.443861	-1.10538	0.29994	-0.518831	0.397222	-0.347854	0.188653	-0.454466	0.221534	-0.0759406	0.192562	-0.0770897	0.157557	-0.406219	0.443679	-0.328542	0.196763	-0.266733	0.289248	-0.632811	0.168188	-0.881505
8	-0.791493	0.189199	-0.62664	0.256719	-1.48731	0.333825	-0.46234	0.679719	-0.945036	1.33637	-1.91501	0.547676	-0.229356	0.255444	-1.16695	0.173155	-0.876815	0.235808	-0.155632	0.213813	-0.688863	0.461707	-0.33442	0.495791	-1.31991	0.446577	-1.05594	0.454203	-1.39933	0.187739	-0.785213	0.190349	-0.501757	0.220243	-0.573357	0.421245	-0.121451	0.27488	-0.0616713	0.160481	-0.711227	0.507133	-0.537835	0.235205	-0.332574	0.330764	-0.701159	0.193683	-1.0234
9	-0.825792	0.260122	-0.723963	0.272556	-1.56445	0.32166	-0.643722	0.696117	-1.15889	1.48869	-1.93798	0.572179	-0.3717	0.283442	-1.38503	0.231677	-1.06753	0.379685	-0.193662	0.279736	-0.780657	0.28529	-0.291134	0.505466	-1.41675	0.524331	-1.18441	0.439046	-1.63195	0.304506	-1.01041	0.0686441	-0.631699	0.290145	-0.684209	0.63436	-0.176525	0.37019	-0.0461998	0.15765	-1.02924	0.575347	-0.701834	0.330305	-0.385074	0.341831	-0.736732	0.319043	-1.27889
10	-0.815312	0.306176	-0.886332	0.320447	-1.55208	0.346756	-0.982136	0.610865	-1.51461	1.43208	-1.94216	0.601846	-0.521013	0.312704	-1.5344	0.326962	-1.20084	0.501717	-0.32609	0.306971	-0.937605	0.124668	-0.304325	0.425268	-1.4107	0.499598	-1.39687	0.232753	-1.71037	0.489036	-1.15146	0.349866	-0.671937	0.354061	-0.741217	0.789753	-0.242041	0.468723	-0.0242408	0.143945	-1.30544	0.625697	-0.81097	0.41817	-0.444627	0.338312	-0.794345	0.456356	-1.65052
11	-0.759064	0.297405	-1.11358	0.452726	-1.43423	0.334441	-1.2705	0.386467	-1.83528	1.30725	-1.88019	0.667545	-0.693105	0.315481	-1.68131	0.417181	-1.30531	0.600598	-0.503229	0.197779	-1.17896	0.113473	-0.344289	0.353756	-1.36731	0.483702	-1.58109	0.25762	-1.74506	0.627387	-1.20246	0.541061	-0.651388	0.385295	-0.742123	0.875489	-0.303757	0.547675	-0.0107337	0.13201	-1.57136	0.662536	-0.814593	0.436972	-0.496249	0.350383	-0.830522	0.538451	-2.09247
12	-0.673531	0.275351	-1.40367	0.541019	-1.33267	0.400982	-1.51177	0.177919	-2.25144	1.11371	-1.77717	0.664679	-0.876073	0.323914	-1.80573	0.459881	-1.31139	0.587766	-0.854848	0.320514	-1.52706	0.133943	-0.503069	0.235215	-1.27256	0.42514	-1.77095	0.543489	-1.68492	0.567266	-1.21993	0.70212	-0.581758	0.346522	-0.669327	0.799348	-0.378041	0.604642	0.00152663	0.133115	-1.73948	0.625986	-0.780967	0.415414	-0.528434	0.396017	-0.896128	0.599827	-2.57515
13	-0.587033	0.226266	-1.56654	0.537546	-1.28285	0.536616	-1.65126	0.340649	-2.61951	0.897964	-1.635	0.639324	-1.07423	0.317431	-1.94311	0.43619	-1.35368	0.500287	-1.23418	0.605857	-1.9734	0.191178	-0.674196	0.122917	-1.19189	0.383377	-1.94537	0.701479	-1.69049	0.480259	-1.23214	0.747536	-0.50099	0.30098	-0.581794	0.598558	-0.44585	0.636567	-0.0129714	0.176915	-1.87469	0.552361	-0.684515	0.307478	-0.576787	0.507465	-0.941933	0.548979	-3.03422
14	-0.534257	0.190134	-1.62863	0.469774	-1.34448	0.661439	-1.57117	0.462881	-3.0332	0.680436	-1.52841	0.563147	-1.26667	0.298739	-2.10159	0.336693	-1.40706	0.376527	-1.59374	0.878837	-2.40871	0.406309	-0.912336	0.156247	-1.1658	0.410234	-2.0442	0.726103	-1.68288	0.501751	-1.28354	0.791916	-0.491255	0.303915	-0.541205	0.427508	-0.536898	0.668268	-0.041386	0.253784	-1.90853	0.430752	-0.596476	0.250092	-0.610512	0.662792	-0.97058	0.490953	-3.4418
15	-0.528888	0.150106	-1.46556	0.35285	-1.54807	0.659569	-1.39814	0.408632	-3.43291	0.613999	-1.52526	0.418363	-1.44063	0.290089	-2.23066	0.389519	-1.538	0.355185	-1.88313	0.946494	-2.72009	0.582906	-1.10363	0.420713	-1.18232	0.448647	-2.09009	0.649034	-1.70663	0.597707	-1.38677	0.770012	-0.625267	0.386169	-0.697126	0.53972	-0.632132	0.70452	-0.0991332	0.361036	-1.90883	0.362825	-0.543728	0.257903	-0.649278	0.784905	-1.0125	0.458839	-3.73685
16	-0.617773	0.159383	-1.22249	0.243406	-1.83252	0.569354	-1.17554	0.265891	-3.77607	0.810641	-1.66241	0.367878	-1.60272	0.321821	-2.40506	0.553547	-1.72746	0.405578	-2.00316	0.83485	-2.8511	0.759798	-1.24129	0.643058	-1.23638	0.511672	-2.02686	0.636161	-1.7485	0.702175	-1.49498	0.649682	-0.823128	0.430194	-1.05974	0.865749	-0.761266	0.790463	-0.210142	0.534615	-1.85917	0.537765	-0.566568	0.307317	-0.69801	0.881806	-1.0397	0.451131	-3.89889
17	-0.74064	0.214746	-0.906538	0.170339	-2.14235	0.45985	-1.03236	0.3083	-4.09581	1.1207	-1.91338	0.36175	-1.73391	0.416577	-2.4597	0.731694	-1.83828	0.451566	-2.06512	0.632836	-2.74968	0.774057	-1.3368	0.821754	-1.25823	0.50745	-1.96843	0.608028	-1.73217	0.632051	-1.61006	0.451814	-1.16129	0.566037	-1.48568	1.35838	-0.897534	0.885396	-0.351559	0.732344	-1.81261	0.771777	-0.636202	0.32002	-0.735315	0.873605	-1.1266	0.465785	-3.96071
18	-0.927991	0.369688	-0.700424	0.127818	-2.34532	0.450749	-1.01147	0.475939	-4.14707	1.34765	-2.0988	0.432646	-1.92487	0.702774	-2.6272	0.9498	-1.88859	0.546712	-2.0544	0.574223	-2.57671	0.728216	-1.38599	0.796184	-1.26055	0.468827	-1.82176	0.491146	-1.71763	0.567624	-1.65966	0.300257	-1.43784	0.769415	-1.76493	1.52514	-1.05222	1.00075	-0.547086	0.965002	-1.77791	0.998962	-0.827244	0.397405	-0.778773	0.802222	-1.24253	0.510792	-3.89243
19	-1.0989	0.579839	-0.608655	0.185212	-2.48099	0.464672	-1.13364	0.516582	-4.04527	1.38928	-2.1633	0.513921	-2.16936	0.993159	-2.79855	1.07864	-1.72579	0.537423	-2.09381	0.664313	-2.36557	0.674879	-1.4236	0.718674	-1.21935	0.372784	-1.77025	0.263218	-1.65957	0.519725	-1.69501	0.450518	-1.63065	1.02649	-1.82442	1.4064	-1.22508	1.1314	-0.712956	1.10225	-1.75548	1.08588	-1.01819	0.525815	-0.827917	0.747257	-1.40001	0.544066	-3.81919
20	-1.22906	0.770688	-0.627788	0.276184	-2.43764	0.485564	-1.35248	0.492749	-3.78205	1.47017	-1.93959	0.749701	-2.48468	1.32491	-3.0967	1.03051	-1.48805	0.561354	-2.07232	0.871424	-2.14672	0.666909	-1.44749	0.578136	-1.17032	0.260841	-1.79473	0.24669	-1.63279	0.623946	-1.62054	0.540837	-1.63456	1.03854	-1.68236	1.03986	-1.4155	1.26828	-0.802407	1.07207	-1.75655	1.04867	-1.21975	0.672983	-0.876586	0.705418	-1.56466	0.612863	-3.70131
21	-1.29602	0.895959	-0.732881	0.439377	-2.33625	0.499158	-1.60276	0.327822	-3.26154	1.30856	-1.55111	0.891977	-2.87476	1.51187	-3.47253	0.882097	-1.1587	0.526377	-2.05128	1.08721	-1.9987	0.677645	-1.42944	0.454109	-1.23013	0.226556	-1.89716	0.397514	-1.60228	0.817511	-1.55972	0.588708	-1.55787	0.93749	-1.65203	0.932331	-1.6338	1.43207	-0.83388	0.907807	-1.70717	0.95447	-1.32622	0.70477	-0.928202	0.783117	-1.6767	0.637472	-3.64065
22	-1.26277	0.86094	-0.851117	0.628873	-2.1554	0.431991	-1.81592	0.312708	-2.81884	1.14105	-1.07629	1.05666	-3.18162	1.4826	-3.78949	0.525147	-0.841627	0.54581	-1.92333	1.15063	-1.81348	0.641254	-1.34577	0.393509	-1.33416	0.217583	-2.08628	0.450989	-1.60318	1.07245	-1.46774	0.553332	-1.48353	0.736293	-1.77065	1.04101	-1.85059	1.57583	-0.852758	0.74677	-1.63415	0.871087	-1.3833	0.677965	-0.99037	0.937847	-1.72987	0.67347	-3.58939
23	-1.18733	0.759594	-0.93161	0.856935	-1.98524	0.32074	-1.93003	0.38634	-2.30909	0.957886	-0.616389	1.18156	-3.34723	1.2849	-3.97612	0.292374	-0.551343	0.601997	-1.73754	1.16109	-1.61969	0.537717	-1.21464	0.356017	-1.61511	0.305522	-2.29014	0.423278	-1.62652	1.27738	-1.43515	0.597652	-1.51303	0.563604	-2.12012	1.4101	-2.0485	1.6821	-1.06327	0.828536	-1.50014	0.918756	-1.36287	0.571359	-1.00662	1.11592	-1.6875	0.689048	-3.58396
24	-1.06293	0.632406	-0.922195	0.972213	-1.79171	0.205453	-1.95158	0.488265	-1.89959	0.903233	-0.223075	1.24958	-3.36131	1.01613	-3.86847	0.255291	-0.250224	0.651073	-1.48877	1.06072	-1.39233	0.434797	-1.03122	0.29583	-1.95044	0.385513	-2.48793	0.316878	-1.61943	1.31668	-1.42954	0.714689	-1.77836	0.603157	-2.43267	1.56605	-2.20301	1.70172	-1.36489	0.972204	-1.33115	0.979155	-1.33156	0.490795	-1.01344	1.29879	-1.58942	0.732088	-3.5826
25	-0.94241	0.55864	-0.875742	1.06081	-1.5762	0.196511	-1.90522	0.47607	-1.53607	0.97695	0.153023	1.36592	-3.14911	0.786656	-3.60427	0.428858	0.0581684	0.695647	-1.2181	0.94765	-1.10985	0.310191	-0.852086	0.223233	-2.34322	0.478975	-2.63216	0.237883	-1.61303	1.2627	-1.44766	0.915894	-2.1158	0.683631	-2.7269	1.46338	-2.33074	1.67472	-1.79551	1.16969	-1.14781	1.04844	-1.33056	0.457796	-0.91645	1.40678	-1.46578	0.791529	-3.59541
26	-0.790492	0.503995	-0.753205	1.02784	-1.29527	0.338763	-1.83237	0.448331	-1.1643	1.03871	0.531099	1.51173	-2.92029	0.744001	-3.12546	0.498152	0.422396	0.667768	-0.976124	0.876254	-0.772293	0.273006	-0.679666	0.126481	-2.70764	0.516791	-2.71542	0.216534	-1.55784	1.13042	-1.44789	1.11973	-2.51292	0.850837	-2.85497	1.09656	-2.42082	1.56187	-2.17241	1.29716	-0.953847	1.08999	-1.30559	0.430317	-0.771222	1.43296	-1.33281	0.874696	-3.59758
27	-0.589832	0.431621	-0.624856	0.987738	-0.942219	0.452172	-1.73021	0.426335	-0.779335	1.08724	0.904611	1.64969	-2.68607	0.716182	-2.67831	0.508407	0.791799	0.629331	-0.746118	0.804215	-0.398459	0.262714	-0.536861	0.0821689	-3.00481	0.546952	-2.71533	0.278505	-1.42996	0.967658	-1.37118	1.20676	-2.80852	0.885737	-2.87792	0.581353	-2.49132	1.42806	-2.4529	1.31398	-0.713347	1.06822	-1.27378	0.418888	-0.541591	1.45137	-1.21098	0.969493	-3.57267
28	-0.346986	0.332329	-0.45283	0.936293	-0.518889	0.562005	-1.62119	0.409584	-0.273554	1.07493	1.27114	1.78552	-2.49815	0.69408	-2.24108	0.459396	1.15942	0.554408	-0.547421	0.750818	0.00414524	0.278654	-0.40317	0.11568	-3.16739	0.553325	-2.62685	0.393329	-1.22849	0.810116	-1.25486	1.24539	-3.02485	0.867827	-2.79277	0.223771	-2.54349	1.25116	-2.54735	1.26363	-0.433714	1.07075	-1.14183	0.377671	-0.279716	1.42903	-1.08593	1.07026	-3.53354
29	-0.0213992	0.218881	-0.237821	0.847669	-0.0745688	0.620812	-1.44819	0.454195	0.275573	1.04023	1.55797	1.82675	-2.326	0.704084	-1.80055	0.403173	1.48241	0.495758	-0.368586	0.67359	0.39975	0.316525	-0.270323	0.168266	-3.24719	0.595129	-2.47163	0.498299	-0.925484	0.648147	-1.09305	1.21432	-3.07018	0.667877	-2.6385	0.600178	-2.52603	1.01715	-2.54905	1.26747	-0.0741576	1.02566	-0.966176	0.408076	-0.0178243	1.437	-0.927201	1.14627	-3.45423
30	0.339645	0.147942	0.049474	0.724189	0.379058	0.659223	-1.2253	0.464131	0.895322	0.949721	1.79384	1.84124	-2.12232	0.729613	-1.3764	0.325012	1.73288	0.413138	-0.194198	0.538123	0.789055	0.36357	-0.133656	0.22083	-3.15415	0.674755	-2.23331	0.551689	-0.569703	0.5246	-0.917618	1.16287	-3.02786	0.485629	-2.38753	1.1202	-2.47632	0.760902	-2.44533	1.3382	0.31825	0.979091	-0.711663	0.525186	0.237301	1.44606	-0.748621	1.21422	-3.33335
31	0.750895	0.204264	0.396189	0.54852	0.810606	0.664615	-0.935176	0.489895	1.50233	0.859035	1.93854	1.77432	-1.80293	0.846732	-0.834978	0.310845	1.91142	0.397719	-0.0347791	0.384886	1.14542	0.446707	0.0190427	0.268238	-3.00792	0.789702	-1.95957	0.583972	-0.186298	0.494466	-0.741523	1.10492	-2.82084	0.348216	-2.07191	1.58645	-2.33312	0.469755	-2.28143	1.46947	0.747046	0.887306	-0.42447	0.667352	0.454949	1.43137	-0.50934	1.23918	-3.15679
32	1.16848	0.32154	0.779161	0.377567	1.23552	0.658705	-0.610685	0.493806	2.03279	0.747408	2.03997	1.70827	-1.41758	1.02289	-0.252842	0.319631	2.01542	0.393223	0.108205	0.206403	1.48188	0.563813	0.176665	0.317488	-2.75018	0.918151	-1.62357	0.528024	0.190653	0.558771	-0.550235	1.02507	-2.50794	0.438949	-1.69914	1.9408	-2.15804	0.377783	-2.01219	1.50921	1.13906	0.726977	-0.104269	0.807683	0.654423	1.40058	-0.239769	1.25317	-2.88415
33	1.58313	0.442652	1.18708	0.292748	1.64719	0.646705	-0.243136	0.540841	2.48855	0.663608	2.05893	1.58024	-0.897083	1.1529	0.395337	0.369288	2.03302	0.466267	0.237168	0.210566	1.79672	0.734147	0.340566	0.358816	-2.46357	1.04509	-1.27204	0.485256	0.548518	0.683427	-0.369442	0.937444	-2.05259	0.608779	-1.29309	2.11668	-1.93101	0.560538	-1.7091	1.5101	1.50539	0.579956	0.21468	0.907321	0.821325	1.34219	0.0860408	1.2307	-2.52115
34	1.95941	0.55852	1.59854	0.385999	2.05786	0.63455	0.130862	0.591065	2.83514	0.55556	2.05227	1.45898	-0.353866	1.31532	1.07106	0.399382	2.00787	0.546971	0.348458	0.388572	2.08923	0.932389	0.507868	0.40275	-2.1227	1.13106	-0.905147	0.444222	0.862681	0.848478	-0.183569	0.859902	-1.53393	0.786404	-0.878702	2.19289	-1.67295	0.843658	-1.29207	1.45809	1.82447	0.429554	0.548441	0.974098	0.969081	1.2752	0.444841	1.20607	-2.04214
35	2.30031	0.640741	1.99813	0.536968	2.44154	0.615959	0.542852	0.709444	3.08403	0.473326	1.97345	1.26353	0.272798	1.3335	1.69604	0.414213	1.91943	0.621337	0.45261	0.582772	2.35738	1.13808	0.682883	0.431904	-1.76268	1.19453	-0.539553	0.453037	1.14495	1.0469	-0.0238009	0.7825	-0.957835	0.925709	-0.471861	2.09946	-1.36243	1.10989	-0.868207	1.37798	2.09726	0.412308	0.841751	0.974981	1.09138	1.20722	0.844493	1.14152	-1.47361
36	2.56396	0.722888	2.37974	0.698776	2.80652	0.600107	0.963145	0.829663	3.24049	0.36498	1.88552	1.06642	0.867706	1.3561	2.29513	0.428112	1.82108	0.679646	0.550765	0.744093	2.61142	1.33566	0.865372	0.463736	-1.35416	1.20319	-0.178218	0.49972	1.34965	1.21099	0.122339	0.717789	-0.406559	0.985943	-0.0824284	1.93301	-1.02027	1.35584	-0.371832	1.288	2.33098	0.479177	1.12799	0.929939	1.18779	1.15109	1.25394	1.07088	-0.822476
37	2.77254	0.749442	2.72132	0.814179	3.10473	0.542934	1.38746	0.95302	3.30664	0.315037	1.77625	0.821487	1.46265	1.29067	2.75738	0.410409	1.72383	0.716445	0.653548	0.873954	2.81494	1.47907	1.06663	0.493773	-0.922686	1.19285	0.167773	0.566002	1.51917	1.37066	0.226443	0.642881	0.133557	1.02738	0.298966	1.70623	-0.63332	1.54586	0.080434	1.22767	2.51369	0.619898	1.38167	0.842964	1.25464	1.10671	1.66774	0.959731	-0.130179
38	2.90828	0.794593	3.01833	0.88455	3.35625	0.489888	1.81146	1.07819	3.30972	0.336472	1.68311	0.572147	1.97928	1.2174	3.13925	0.407692	1.64562	0.749018	0.763178	0.961796	3.00764	1.60305	1.27813	0.523692	-0.434467	1.12466	0.509873	0.62564	1.60883	1.44771	0.316179	0.565665	0.606846	1.00713	0.64338	1.41226	-0.235363	1.69663	0.513076	1.2071	2.65052	0.740893	1.6212	0.725844	1.29979	1.08446	2.04331	0.831265	0.576217
39	2.9852	0.793476	3.27633	0.906727	3.52393	0.39554	2.17974	1.12207	3.24297	0.44989	1.61262	0.319151	2.41268	1.13327	3.37646	0.381034	1.60627	0.7788	0.883638	1.00203	3.13392	1.63725	1.5056	0.552054	0.0707154	1.05198	0.832959	0.674436	1.65814	1.49922	0.357686	0.467421	1.05016	0.965874	0.957463	1.09732	0.172118	1.75179	0.840825	1.18444	2.73916	0.854391	1.85393	0.621466	1.30695	1.06385	2.37195	0.711145	1.25668
40	3.01622	0.79608	3.4673	0.872958	3.61826	0.342428	2.52552	1.17368	3.14712	0.588108	1.5841	0.176639	2.77071	1.08693	3.50911	0.321542	1.59871	0.815067	1.02413	1.0022	3.25065	1.66115	1.73847	0.569802	0.610723	0.940552	1.15092	0.700836	1.65336	1.47517	0.393294	0.390033	1.43023	0.896854	1.23082	0.780629	0.562509	1.77418	1.11264	1.17651	2.79023	0.931984	2.09806	0.534794	1.32349	1.05396	2.63045	0.575031	1.89225
41	3.01724	0.774893	3.6281	0.821403	3.64806	0.300783	2.77429	1.13701	3.01531	0.690338	1.59259	0.35563	3.01276	1.04668	3.56505	0.293023	1.63807	0.853871	1.16186	0.949263	3.31781	1.59333	1.97234	0.573073	1.14475	0.827859	1.45439	0.719965	1.60921	1.42714	0.405624	0.363007	1.77123	0.790593	1.46989	0.462274	0.928008	1.67703	1.26705	1.15446	2.82391	0.973123	2.34975	0.497298	1.31684	1.03409	2.80633	0.530458	2.43682
42	3.00277	0.744685	3.72626	0.736965	3.61442	0.287945	2.99395	1.11047	2.89154	0.778863	1.65616	0.644251	3.20338	1.06008	3.53854	0.246994	1.70607	0.88717	1.32102	0.868039	3.38438	1.5146	2.20233	0.558478	1.6692	0.714299	1.74525	0.71818	1.55037	1.35339	0.418904	0.414947	2.05012	0.689077	1.65751	0.188507	1.25846	1.55152	1.36427	1.10167	2.84024	0.98722	2.62108	0.491715	1.33654	1.01225	2.9112	0.481045	2.92285
43	2.99094	0.701253	3.79636	0.657118	3.55169	0.293765	3.12498	1.03176	2.76905	0.794152	1.75171	0.94191	3.29837	1.05004	3.49065	0.368109	1.80755	0.92057	1.47563	0.7684	3.43883	1.38861	2.4242	0.527242	2.17707	0.592844	2.02742	0.715692	1.48755	1.28545	0.431612	0.520591	2.27832	0.558145	1.8178	0.0762406	1.55398	1.35767	1.39269	1.05173	2.85952	0.960381	2.89095	0.490365	1.3561	0.982837	2.93674	0.535391	3.3045
44	3.00092	0.659255	3.84078	0.595879	3.47765	0.287865	3.23344	0.962551	2.68737	0.768189	1.89786	1.23066	3.36172	1.06876	3.40482	0.557759	1.93313	0.943532	1.64617	0.675231	3.50594	1.24115	2.6289	0.481612	2.65571	0.48086	2.29416	0.69455	1.43875	1.24268	0.463059	0.629708	2.44406	0.457653	1.93041	0.266502	1.79259	1.1216	1.36902	0.962331	2.87042	0.906116	3.16194	0.497872	1.3868	0.964466	2.90644	0.577432	3.6381
45	3.03856	0.612252	3.87827	0.554986	3.40316	0.310752	3.27636	0.855645	2.62516	0.673778	2.06529	1.5048	3.36473	1.05571	3.31695	0.778761	2.07896	0.971387	1.82323	0.608712	3.59264	1.09245	2.81831	0.42758	3.1223	0.359019	2.55247	0.672417	1.42539	1.21367	0.506016	0.724657	2.56016	0.360139	2.01308	0.431311	1.98942	0.860434	1.31009	0.884678	2.87746	0.811093	3.39761	0.462853	1.41319	0.96087	2.82859	0.646813	3.8871
46	3.1324	0.567413	3.92223	0.551241	3.36076	0.356483	3.30393	0.762151	2.62197	0.53861	2.26062	1.71047	3.3585	1.04891	3.24642	0.98662	2.24557	0.989398	2.01717	0.592341	3.69872	0.915387	2.97	0.369821	3.54865	0.235468	2.7947	0.633927	1.43462	1.19862	0.580805	0.773707	2.63019	0.286859	2.07267	0.56125	2.11331	0.575024	1.2174	0.793043	2.87677	0.690957	3.60849	0.423762	1.42919	0.992903	2.71394	0.702007	4.10613
47	3.26603	0.528845	3.98403	0.567762	3.33848	0.412845	3.28035	0.635403	2.6433	0.377613	2.46739	1.89092	3.31859	1.00692	3.17725	1.18149	2.42213	1.01178	2.2167	0.616745	3.84007	0.769274	3.09166	0.307787	3.96111	0.130262	3.0157	0.591133	1.46279	1.15845	0.675564	0.775088	2.66009	0.224137	2.12182	0.656634	2.19472	0.333792	1.10733	0.710238	2.87095	0.563097	3.7575	0.361369	1.44158	1.03857	2.58119	0.733676	4.26735
48	3.44264	0.499746	4.06037	0.605096	3.34897	0.462926	3.24599	0.532723	2.72281	0.224454	2.66196	1.94534	3.28683	0.964125	3.17438	1.33032	2.60596	1.02321	2.42023	0.663653	3.98482	0.625719	3.16625	0.287896	4.28337	0.145496	3.21687	0.54136	1.50401	1.08126	0.795638	0.720939	2.66397	0.173742	2.16727	0.730141	2.21139	0.266869	0.983379	0.632477	2.87209	0.472967	3.86784	0.281726	1.43483	1.10202	2.43587	0.75572	4.41049
49	3.64258	0.480824	4.13834	0.649932	3.36248	0.488563	3.18419	0.436883	2.8192	0.172488	2.85964	1.9786	3.24703	0.884379	3.16284	1.45126	2.78689	1.03027	2.58601	0.681953	4.14749	0.558031	3.20609	0.304398	4.58847	0.280539	3.37804	0.485394	1.53776	0.989711	0.945371	0.610395	2.6409	0.150901	2.20285	0.768456	2.20127	0.420296	0.855587	0.566131	2.88698	0.493998	3.93016	0.204127	1.44401	1.14664	2.29177	0.747785	4.49823
50	3.84856	0.481657	4.21083	0.706208	3.3812	0.499455	3.1167	0.390379	2.94854	0.246211	2.99904	1.84969	3.21254	0.808252	3.2358	1.53079	2.95252	1.03101	2.74486	0.681674	4.30223	0.518139	3.22258	0.388483	4.7576	0.411299	3.52558	0.434064	1.5724	0.878595	1.10806	0.469975	2.6017	0.17467	2.24529	0.768921	2.13111	0.550919	0.725537	0.504336	2.93189	0.592354	3.96335	0.137122	1.44004	1.18466	2.16382	0.731741	4.57624
51	4.03629	0.479564	4.24224	0.735025	3.3492	0.466881	3.05155	0.380897	3.08099	0.372843	3.13638	1.70784	3.19228	0.704862	3.28464	1.58329	3.10111	1.0124	2.81763	0.61699	4.4186	0.593761	3.21313	0.461345	4.91553	0.553433	3.62523	0.374296	1.59275	0.81322	1.30255	0.35148	2.53521	0.225747	2.25011	0.713599	2.06626	0.674894	0.611576	0.447952	3.00872	0.749092	3.97463	0.182598	1.46829	1.20364	2.06131	0.710539	4.58059
52	4.20257	0.491782	4.236	0.755848	3.2778	0.44705	2.97891	0.415315	3.20668	0.451184	3.20245	1.44769	3.16424	0.61858	3.37791	1.60404	3.21012	0.981269	2.87731	0.55271	4.52178	0.695257	3.20806	0.528196	4.96623	0.640012	3.71391	0.321642	1.61822	0.798324	1.49857	0.348747	2.46262	0.291382	2.25619	0.624352	1.97248	0.735505	0.50846	0.391808	3.12224	0.874217	3.97537	0.278298	1.49918	1.21167	1.99774	0.684053	4.58288
53	4.33813	0.491089	4.17901	0.72796	3.15474	0.411724	2.92268	0.444086	3.32413	0.518488	3.26405	1.18592	3.14664	0.533565	3.44223	1.61982	3.29702	0.92841	2.87335	0.484112	4.58921	0.869512	3.18553	0.546134	5.00937	0.732241	3.76896	0.275805	1.63966	0.821226	1.69855	0.467323	2.37296	0.340768	2.24362	0.506259	1.89619	0.789436	0.428872	0.339141	3.26405	0.997561	3.97039	0.390251	1.55156	1.21018	1.97943	0.67008	4.53716
54	4.42926	0.475612	4.09192	0.672832	2.99007	0.38452	2.85437	0.481121	3.42089	0.536113	3.28523	0.903796	3.10796	0.464517	3.48134	1.58082	3.3316	0.85913	2.8472	0.443567	4.651	1.04921	3.1727	0.551416	4.97369	0.763224	3.79225	0.261117	1.67009	0.857528	1.87572	0.590657	2.28618	0.372687	2.23095	0.44513	1.82895	0.836637	0.376227	0.292004	3.43391	1.07802	3.96586	0.49668	1.61064	1.2059	2.00488	0.668274	4.49254
55	4.48519	0.448056	3.97911	0.583104	2.80292	0.360934	2.79498	0.489074	3.50928	0.536293	3.29868	0.63617	3.07311	0.413542	3.48439	1.53411	3.34185	0.777807	2.77669	0.429113	4.67867	1.21911	3.14865	0.542586	4.92029	0.807937	3.77967	0.302292	1.71199	0.863956	2.04591	0.684735	2.2002	0.371958	2.22309	0.486181	1.77243	0.892605	0.340943	0.272379	3.61877	1.13735	3.96285	0.59266	1.6615	1.18077	2.07994	0.676703	4.44348
56	4.46546	0.374133	3.85755	0.485649	2.60595	0.341481	2.72439	0.489956	3.59075	0.513802	3.3	0.404252	3.00983	0.373894	3.43358	1.42851	3.30172	0.692457	2.68214	0.445404	4.71214	1.37728	3.1351	0.559263	4.7804	0.797211	3.70628	0.358657	1.75991	0.857677	2.17541	0.709203	2.11635	0.350532	2.22021	0.609296	1.72969	0.938866	0.337054	0.28563	3.81484	1.15874	3.96214	0.687083	1.70694	1.16162	2.18479	0.708035	4.39941
57	4.39991	0.299977	3.72692	0.400877	2.41407	0.322103	2.65047	0.464222	3.68164	0.489362	3.29035	0.208124	2.95821	0.35301	3.35549	1.31246	3.24084	0.606795	2.55475	0.474769	4.6887	1.45583	3.11386	0.59994	4.61404	0.801802	3.60504	0.421883	1.8314	0.79763	2.30491	0.692941	2.04267	0.289472	2.23003	0.756522	1.68603	0.981234	0.338432	0.327055	3.99569	1.13413	3.95119	0.768636	1.73041	1.12468	2.32691	0.736803	4.36013
58	4.27294	0.195185	3.58284	0.342842	2.243	0.30849	2.56618	0.424284	3.77435	0.463634	3.28065	0.0944337	2.88425	0.358673	3.24196	1.17806	3.14422	0.524098	2.41524	0.506439	4.66336	1.53385	3.0989	0.646256	4.38264	0.762475	3.4403	0.425119	1.91159	0.733578	2.40605	0.622267	1.964	0.215917	2.22959	0.880017	1.63825	1.00306	0.356439	0.391734	4.16138	1.07331	3.93019	0.837904	1.74208	1.09011	2.46902	0.767362	4.32455
59	4.10729	0.109024	3.42672	0.32464	2.08792	0.299327	2.47095	0.368471	3.87802	0.447351	3.25971	0.153359	2.82566	0.368921	3.11319	1.03771	3.04116	0.442066	2.26022	0.521869	4.56269	1.502	3.06539	0.681339	4.13839	0.720558	3.25747	0.407769	2.00459	0.643858	2.50538	0.538618	1.89482	0.126583	2.22274	0.972869	1.57976	1.00686	0.372862	0.450056	4.27462	0.969978	3.88305	0.886725	1.75075	1.04705	2.62167	0.79051	4.27224
60	3.91618	0.0912837	3.24345	0.310422	1.96465	0.281204	2.36755	0.304904	3.96694	0.434329	3.24503	0.242457	2.75327	0.396858	2.96933	0.905347	2.92774	0.374859	2.11322	0.519984	4.46071	1.47515	3.02647	0.690282	3.87749	0.66653	3.0349	0.366116	2.09825	0.565342	2.58644	0.454663	1.82193	0.115219	2.1994	1.0405	1.51296	0.988532	0.401102	0.50406	4.3509	0.84785	3.80793	0.892322	1.75086	0.997664	2.73989	0.789386	4.21706
61	3.7216	0.131282	3.05111	0.305831	1.86135	0.270358	2.25149	0.239515	4.02137	0.415026	3.22025	0.318857	2.68403	0.421234	2.81414	0.767114	2.82403	0.327009	1.97258	0.496353	4.29985	1.36177	2.97015	0.676879	3.61766	0.608469	2.7982	0.328794	2.18922	0.498067	2.66217	0.386881	1.75431	0.214927	2.14481	1.04071	1.43281	0.951685	0.432107	0.557823	4.36507	0.760188	3.7136	0.882011	1.75966	0.940317	2.83856	0.792791	4.1258
62	3.5213	0.170023	2.84285	0.284873	1.78073	0.248848	2.13687	0.184213	4.03629	0.402335	3.1974	0.388588	2.61238	0.446814	2.651	0.637342	2.7276	0.320695	1.85304	0.458295	4.14664	1.25893	2.91132	0.661488	3.3642	0.559406	2.54801	0.313584	2.25307	0.472192	2.70388	0.350246	1.69621	0.331389	2.07248	1.02455	1.35145	0.896987	0.47725	0.598134	4.33191	0.690637	3.58405	0.828544	1.75553	0.882405	2.87948	0.768145	4.02259
63	3.34584	0.168348	2.63661	0.26097	1.72412	0.235696	2.01226	0.141159	3.99021	0.374433	3.16281	0.447013	2.52974	0.456143	2.48808	0.506742	2.64129	0.348127	1.74928	0.415936	3.97461	1.13136	2.85666	0.650054	3.10795	0.516178	2.30219	0.317928	2.30573	0.474381	2.73551	0.327607	1.64464	0.44843	1.98823	0.98455	1.26654	0.831412	0.521973	0.629894	4.25158	0.708669	3.44619	0.779359	1.74832	0.818823	2.88152	0.762587	3.89261
64	3.16776	0.144446	2.43365	0.237692	1.67897	0.219197	1.89953	0.119404	3.90292	0.382894	3.11305	0.504293	2.45926	0.454065	2.31994	0.389743	2.55781	0.39343	1.6701	0.370926	3.80799	1.02538	2.80775	0.65055	2.85794	0.471694	2.06246	0.329364	2.32309	0.500836	2.73947	0.300842	1.60998	0.53342	1.89238	0.933841	1.19101	0.751575	0.571615	0.639362	4.12723	0.746551	3.29176	0.735331	1.71805	0.761927	2.82074	0.7443	3.74536
65	3.00431	0.103492	2.25043	0.221432	1.65324	0.209512	1.77904	0.111167	3.78184	0.412053	3.0498	0.540395	2.37527	0.436779	2.17102	0.290682	2.47898	0.42862	1.6015	0.329766	3.64472	0.954359	2.76248	0.657778	2.6076	0.4263	1.84866	0.328219	2.33258	0.532179	2.72564	0.257189	1.58634	0.606663	1.79875	0.88618	1.12141	0.671361	0.615695	0.611794	3.96181	0.811253	3.12855	0.69881	1.67488	0.699787	2.71537	0.745885	3.59375
66	2.84035	0.0850321	2.07607	0.221253	1.63237	0.203196	1.67257	0.106387	3.65081	0.481672	2.95678	0.563867	2.30639	0.412977	2.01881	0.210991	2.38785	0.457798	1.54713	0.290794	3.46607	0.905616	2.7111	0.665295	2.37287	0.368287	1.64997	0.325012	2.31445	0.543575	2.69614	0.20269	1.56987	0.641542	1.7049	0.846008	1.06927	0.57958	0.645351	0.552677	3.77975	0.862477	2.95691	0.666438	1.61105	0.6451	2.56801	0.75112	3.42664
67	2.68076	0.119538	1.94012	0.219422	1.6225	0.199009	1.56209	0.0950531	3.52429	0.565939	2.8493	0.553402	2.22782	0.395986	1.89551	0.175414	2.29593	0.466605	1.49519	0.255488	3.30273	0.881159	2.63584	0.671774	2.14778	0.302537	1.4815	0.302857	2.29652	0.536982	2.64491	0.142753	1.56049	0.66283	1.62313	0.809091	1.02761	0.489166	0.667578	0.46364	3.57506	0.905336	2.7676	0.620699	1.53548	0.587628	2.38512	0.76097	3.26733
68	2.52202	0.175415	1.81373	0.226351	1.61245	0.193847	1.46351	0.0768011	3.41548	0.645819	2.71342	0.528798	2.15604	0.394062	1.77306	0.158034	2.18397	0.473185	1.4399	0.220375	3.11347	0.863049	2.54455	0.670094	1.95337	0.227239	1.32765	0.288109	2.26928	0.509611	2.57632	0.119648	1.55011	0.661368	1.54107	0.77891	1.00402	0.393448	0.669159	0.363488	3.36356	0.896921	2.57131	0.566373	1.44923	0.541308	2.19514	0.768798	3.09654
69	2.37277	0.230186	1.7227	0.221878	1.6085	0.191591	1.36634	0.0521884	3.31255	0.712773	2.5575	0.485528	2.07852	0.403424	1.6687	0.162339	2.06015	0.469055	1.37814	0.193714	2.95608	0.824606	2.41855	0.653436	1.7725	0.155228	1.19429	0.265399	2.2464	0.465075	2.49596	0.15862	1.53382	0.649846	1.47086	0.745315	0.991707	0.300657	0.650912	0.279759	3.14982	0.871882	2.35644	0.494268	1.35774	0.49615	1.99247	0.76938	2.92509
70	2.22259	0.267187	1.64223	0.214787	1.60249	0.189394	1.27838	0.0290369	3.21311	0.750103	2.38489	0.438074	1.99821	0.427183	1.567	0.159657	1.91219	0.462796	1.30086	0.177354	2.78586	0.782123	2.2783	0.625223	1.62322	0.0977164	1.07085	0.248543	2.22628	0.411082	2.38962	0.201145	1.51056	0.632147	1.39867	0.71598	0.9925	0.215054	0.613344	0.225554	2.91215	0.770185	2.13487	0.416974	1.26084	0.469209	1.81076	0.752918	2.74954
71	2.08371	0.289207	1.57831	0.201016	1.59596	0.202092	1.19569	0.0420074	3.0921	0.750395	2.19031	0.392055	1.91488	0.436534	1.47173	0.154232	1.74454	0.446399	1.21182	0.172006	2.65098	0.709182	2.11308	0.575028	1.48493	0.096575	0.9597	0.230069	2.21255	0.350273	2.27932	0.250795	1.46933	0.610649	1.32976	0.682279	1.00008	0.158015	0.56068	0.201982	2.68304	0.655457	1.90264	0.34292	1.16271	0.450782	1.63725	0.730778	2.56291
72	1.94046	0.294194	1.51268	0.173302	1.5852	0.22903	1.11698	0.0714452	2.93776	0.71702	1.98919	0.34575	1.82537	0.447963	1.37715	0.156558	1.55318	0.41387	1.10505	0.17956	2.50427	0.637394	1.94131	0.514397	1.36512	0.124421	0.859307	0.21451	2.20057	0.28953	2.15179	0.275374	1.41427	0.591479	1.25673	0.647651	1.00735	0.137627	0.493368	0.203299	2.43678	0.508149	1.67284	0.28665	1.06313	0.449153	1.49231	0.687925	2.372
73	1.79412	0.284983	1.44518	0.15152	1.56653	0.27077	1.04253	0.090528	2.74116	0.645173	1.77555	0.303775	1.72942	0.436019	1.28534	0.182256	1.34897	0.366098	0.986651	0.182523	2.37013	0.570451	1.75387	0.442203	1.25137	0.15731	0.771638	0.20847	2.18773	0.23351	2.02691	0.296421	1.3314	0.574172	1.17705	0.604461	1.00711	0.165383	0.427913	0.221921	2.20568	0.365414	1.44129	0.257327	0.966021	0.459276	1.3618	0.640504	2.16597
74	1.63774	0.270552	1.35199	0.129256	1.52879	0.310603	0.965363	0.105192	2.49661	0.563608	1.56523	0.259252	1.62881	0.423616	1.19509	0.232559	1.13663	0.298109	0.851715	0.186971	2.21659	0.538382	1.56411	0.365248	1.14378	0.174011	0.698483	0.206675	2.16432	0.192774	1.89817	0.302604	1.23193	0.557758	1.08867	0.562432	0.994134	0.195829	0.363847	0.257262	1.98161	0.245523	1.23187	0.261089	0.871797	0.471766	1.24984	0.585082	1.94938
75	1.47276	0.259752	1.25054	0.133467	1.47191	0.342304	0.889856	0.101178	2.21231	0.478594	1.36001	0.218684	1.51377	0.393695	1.10609	0.29921	0.923832	0.218633	0.712279	0.19058	2.04861	0.541802	1.36663	0.294785	1.0358	0.179391	0.640805	0.212286	2.12719	0.17005	1.78185	0.30535	1.10381	0.54893	0.995164	0.503517	0.961459	0.244639	0.314438	0.302678	1.77261	0.151239	1.03882	0.277139	0.78657	0.4876	1.14987	0.521347	1.70837
76	1.29138	0.241934	1.11935	0.139943	1.38222	0.355095	0.808646	0.0922668	1.89841	0.434681	1.17251	0.179905	1.39571	0.366078	1.02479	0.350959	0.721955	0.144338	0.564762	0.207635	1.86452	0.600442	1.16712	0.233107	0.931239	0.178718	0.599537	0.212695	2.07727	0.164329	1.66936	0.307037	0.966702	0.540811	0.889783	0.448959	0.905978	0.274191	0.27505	0.339144	1.57484	0.0970735	0.87675	0.295978	0.705324	0.49509	1.0525	0.46699	1.45671
77	1.10098	0.231912	0.987971	0.155204	1.25814	0.33647	0.727567	0.078557	1.57658	0.417843	1.00681	0.158023	1.25971	0.327052	0.943881	0.399537	0.530666	0.106953	0.43266	0.22623	1.644	0.645636	0.971976	0.188541	0.824553	0.180267	0.570098	0.196845	2.00997	0.173533	1.57201	0.308116	0.816304	0.539654	0.787324	0.379492	0.826432	0.321023	0.246917	0.347832	1.3828	0.0811244	0.749804	0.29425	0.637299	0.495823	0.963191	0.405871	1.18606
78	0.900636	0.218045	0.850389	0.165936	1.1058	0.309405	0.646164	0.081474	1.26464	0.445784	0.870136	0.156868	1.12157	0.28925	0.871158	0.42223	0.361906	0.144637	0.308722	0.248042	1.42374	0.706127	0.784339	0.154022	0.724822	0.198363	0.550331	0.171442	1.9309	0.197548	1.47766	0.312535	0.670149	0.546279	0.68628	0.318729	0.725461	0.357631	0.220214	0.327801	1.1906	0.0935618	0.649938	0.284042	0.571473	0.488589	0.86712	0.363429	0.914802
79	0.695179	0.205783	0.724927	0.161116	0.924674	0.258109	0.567027	0.095061	0.989391	0.437017	0.759739	0.187879	0.968386	0.241845	0.798559	0.433443	0.221121	0.188984	0.22226	0.236714	1.16591	0.710457	0.613491	0.123663	0.629482	0.235391	0.533129	0.13539	1.83215	0.235871	1.39196	0.306812	0.527078	0.557198	0.586434	0.265182	0.604601	0.396598	0.191368	0.276725	0.995298	0.103029	0.584987	0.242784	0.513798	0.473192	0.774553	0.325323	0.658347
80	0.502208	0.181928	0.605551	0.152821	0.732421	0.212007	0.493202	0.122392	0.746856	0.442872	0.676903	0.224336	0.816407	0.195396	0.733874	0.430081	0.108377	0.229207	0.152338	0.222485	0.912018	0.714204	0.468527	0.0894204	0.542907	0.288061	0.51222	0.109314	1.71318	0.282479	1.29926	0.294737	0.390487	0.574775	0.489531	0.235632	0.471244	0.429236	0.152289	0.203362	0.792874	0.114196	0.536144	0.20346	0.456621	0.454149	0.674399	0.307266	0.412593
81	0.321808	0.163087	0.496842	0.136561	0.541389	0.169822	0.424364	0.136814	0.563675	0.373693	0.609506	0.26963	0.657397	0.152201	0.667361	0.417542	0.0355578	0.22682	0.117049	0.173723	0.663573	0.642268	0.346598	0.0597856	0.465805	0.340891	0.480786	0.091248	1.5758	0.337255	1.20278	0.274638	0.259039	0.590274	0.39559	0.226215	0.331814	0.450817	0.101199	0.127037	0.594863	0.126877	0.496165	0.165195	0.397763	0.430684	0.57438	0.299871	0.218281
82	0.174195	0.125983	0.3958	0.118422	0.369468	0.132638	0.356864	0.150905	0.412878	0.316281	0.556962	0.30077	0.508945	0.123595	0.608959	0.400942	-0.015484	0.20771	0.0945418	0.131661	0.426027	0.558268	0.258065	0.0646982	0.393471	0.395381	0.430626	0.10001	1.419	0.386061	1.08543	0.241998	0.134448	0.591317	0.298259	0.221691	0.200905	0.457221	0.0430098	0.0622034	0.402713	0.149685	0.454656	0.150646	0.340826	0.403763	0.470626	0.30371	0.0454276
83	0.0494464	0.0936111	0.301581	0.101353	0.215145	0.110236	0.290947	0.150373	0.30062	0.239048	0.503262	0.319239	0.36547	0.114002	0.548706	0.380625	-0.0442656	0.167739	0.080394	0.0886135	0.223218	0.451469	0.188728	0.0980252	0.333722	0.427242	0.360057	0.101378	1.2483	0.42498	0.960345	0.207569	0.0183889	0.574768	0.206264	0.219428	0.0809527	0.450691	-0.0146632	0.0426389	0.229059	0.181085	0.406462	0.144605	0.280753	0.371976	0.369506	0.309497	-0.0718666
84	-0.0419229	0.0685317	0.21592	0.0772314	0.105536	0.0836295	0.22605	0.146875	0.212433	0.190007	0.452512	0.323083	0.245983	0.109047	0.490967	0.356874	-0.0612939	0.117339	0.0694775	0.0559254	0.0384934	0.344522	0.145545	0.139349	0.278597	0.450161	0.277053	0.116903	1.07734	0.439868	0.818983	0.17686	-0.0736405	0.520837	0.126716	0.199326	-0.00657359	0.418184	-0.0605588	0.0575137	0.0894645	0.212508	0.347593	0.147147	0.226	0.333793	0.269733	0.315921	-0.165124
85	-0.110003	0.0509007	0.139979	0.0558624	0.0186753	0.0699908	0.161767	0.133716	0.14121	0.163852	0.392628	0.30298	0.14369	0.103107	0.434764	0.328504	-0.0693252	0.0767567	0.0554272	0.0309415	-0.100205	0.254676	0.113711	0.172281	0.230101	0.439495	0.185205	0.122114	0.902423	0.43197	0.67853	0.149904	-0.141018	0.451586	0.0599927	0.177852	-0.0831214	0.370399	-0.09309	0.071771	-0.0243433	0.241855	0.27677	0.130265	0.172269	0.292394	0.181151	0.312725	-0.216519
86	-0.145	0.0634478	0.0736097	0.0321805	-0.03206	0.0473781	0.103799	0.117669	0.0796899	0.151099	0.332702	0.276149	0.0673355	0.0939161	0.374624	0.293595	-0.0724121	0.041985	0.0381649	0.0184445	-0.214052	0.206304	0.0932514	0.190783	0.186919	0.416607	0.0970788	0.128556	0.738868	0.401266	0.54336	0.132275	-0.170546	0.351381	0.0110304	0.144464	-0.126319	0.301774	-0.102208	0.0723003	-0.0882744	0.252865	0.202847	0.11404	0.125404	0.246219	0.0983692	0.305906	-0.251441
87	-0.160071	0.0812001	0.0225002	0.0205372	-0.056523	0.034964	0.051731	0.0978138	0.0275972	0.140377	0.268505	0.232379	0.0125982	0.0723226	0.318229	0.253061	-0.0676923	0.0321166	0.0200405	0.0143998	-0.284705	0.180572	0.0765469	0.201016	0.135689	0.366588	0.0275853	0.118462	0.58517	0.353418	0.427705	0.119694	-0.16814	0.265898	-0.0160674	0.114159	-0.165519	0.224169	-0.0964831	0.0677509	-0.132919	0.25948	0.123444	0.0928361	0.0849442	0.204404	0.0333811	0.282987	-0.26533
88	-0.149676	0.0838448	-0.0166578	0.0235612	-0.061746	0.027289	0.0114067	0.0741723	-0.0145801	0.115359	0.206088	0.190974	-0.0253357	0.0546154	0.260335	0.207918	-0.0602309	0.03249	0.00307768	0.0166317	-0.326716	0.215198	0.059996	0.19095	0.092592	0.308021	-0.028468	0.109514	0.443863	0.300145	0.329051	0.1149	-0.145721	0.180537	-0.0334927	0.0838189	-0.20134	0.152061	-0.0808398	0.0619201	-0.135885	0.237272	0.0470776	0.0876133	0.0520615	0.158613	-0.0216732	0.256259	-0.257594
89	-0.127806	0.0873775	-0.0376087	0.0273256	-0.0490332	0.0226471	-0.0170298	0.0515474	-0.0454124	0.0918102	0.148854	0.15151	-0.0489275	0.0324265	0.207322	0.163405	-0.0478564	0.0351891	-0.00857087	0.015506	-0.33783	0.24094	0.042676	0.174933	0.0410186	0.238682	-0.0579966	0.0867464	0.316201	0.24277	0.263191	0.0995584	-0.109616	0.11865	-0.0366973	0.0658427	-0.236811	0.0821574	-0.0614228	0.0491205	-0.13098	0.211909	-0.0165582	0.0876172	0.0293656	0.121338	-0.0576413	0.215524	-0.251796
90	-0.0937925	0.075016	-0.045153	0.0300076	-0.0305621	0.0204485	-0.0311612	0.0299072	-0.0607779	0.0625396	0.0939889	0.119201	-0.0618271	0.0195809	0.156965	0.123	-0.0339406	0.0310197	-0.00787732	0.0247335	-0.325329	0.283939	0.0255311	0.142853	0.00265577	0.163043	-0.072401	0.0710725	0.205684	0.184578	0.21419	0.0949328	-0.0793349	0.0776253	-0.0354335	0.0527437	-0.27464	0.0483251	-0.0430973	0.0353466	-0.10823	0.170703	-0.0695615	0.0888219	0.0157143	0.0768503	-0.0804133	0.175345	-0.225044
91	-0.0600405	0.0616775	-0.0360804	0.0433267	-0.0102515	0.0180836	-0.0329954	0.00964725	-0.0663808	0.0444089	0.0508418	0.0970434	-0.067134	0.0263445	0.112657	0.0944422	-0.0207436	0.0240485	0.00038161	0.0372598	-0.285316	0.30297	0.008695	0.110173	-0.0295334	0.0968034	-0.0757428	0.0565084	0.110031	0.121839	0.185826	0.0869978	-0.0483438	0.0500605	-0.0281283	0.0448464	-0.310965	0.0363931	-0.0296797	0.021181	-0.0847795	0.130712	-0.101337	0.09059	0.012015	0.0420337	-0.0835277	0.137072	-0.211631
92	-0.0303809	0.0459029	-0.0114183	0.0588464	0.00572627	0.0170053	-0.0232325	0.0139738	-0.0636196	0.0440733	0.0109766	0.0798571	-0.0633115	0.0395372	0.0716561	0.0805548	-0.00718214	0.0142018	0.0262135	0.0637588	-0.237157	0.324803	-0.000621402	0.067788	-0.0538841	0.0401878	-0.0684897	0.0483694	0.0444858	0.0660236	0.166165	0.0888701	-0.0261683	0.0287921	-0.0154122	0.0417005	-0.334481	0.0398736	-0.0143855	0.0213833	-0.0615956	0.0946596	-0.11365	0.0871869	0.0141741	0.0265918	-0.0734794	0.113409	-0.200019
93	-0.00803808	0.0316316	0.0230246	0.0815613	0.018005	0.0162103	-0.00803252	0.0274531	-0.0567438	0.0557263	-0.0145324	0.0659439	-0.0524434	0.0529305	0.0394278	0.078306	0.00545767	0.00887689	0.0609644	0.090944	-0.170245	0.313976	-0.00406445	0.030286	-0.0614949	0.0373539	-0.0592637	0.0436479	-0.00562046	0.0290168	0.151169	0.0921789	-0.00554626	0.0105696	0.0016927	0.0460231	-0.345367	0.0430478	0.00147295	0.0312968	-0.0402663	0.0670119	-0.109458	0.0982443	0.0259742	0.0492958	-0.0450923	0.11528	-0.201595
94	0.00574383	0.0318731	0.0685013	0.104272	0.0223068	0.019556	0.0114816	0.0389223	-0.0500078	0.0717981	-0.0357213	0.0577374	-0.0360332	0.0620096	0.0110573	0.0780739	0.0198407	0.0190809	0.115292	0.123987	-0.11255	0.290613	0.00254604	0.0214092	-0.0677309	0.0722229	-0.0444031	0.0407045	-0.0216191	0.0337608	0.133968	0.0893419	0.0101865	0.00982348	0.0228135	0.0539923	-0.335128	0.0459925	0.0336693	0.0411504	-0.0226128	0.0517588	-0.0825907	0.113475	0.0398186	0.079083	-0.00908247	0.135409	-0.212048
95	0.0166824	0.0444117	0.11583	0.127104	0.0240958	0.023974	0.0293211	0.0476886	-0.0418169	0.0886457	-0.0415994	0.0529817	-0.0153907	0.064927	-0.00579212	0.0760517	0.0396551	0.0374952	0.17623	0.155645	-0.0490553	0.242466	0.0213553	0.0539882	-0.0592223	0.092459	-0.0283343	0.0392992	-0.0281153	0.0522047	0.114598	0.0825699	0.0279193	0.0242163	0.0460157	0.0644465	-0.304911	0.0465478	0.0709683	0.053812	-0.00584383	0.0488898	-0.0430408	0.133927	0.0604493	0.0986674	0.0402423	0.163523	-0.228338
96	0.0273766	0.0621849	0.154159	0.136166	0.0228173	0.030681	0.0465521	0.0531386	-0.0345235	0.106983	-0.0435215	0.0605496	0.00730862	0.0646889	-0.0196107	0.069386	0.0643958	0.0592486	0.239617	0.187326	0.0065599	0.188826	0.0484642	0.0878031	-0.0513254	0.11206	-0.00922701	0.0407978	-0.0217071	0.0515425	0.0911806	0.0633624	0.0479482	0.0381094	0.0690787	0.0696381	-0.254226	0.0509312	0.11604	0.0653753	0.00981142	0.0533848	0.0132824	0.161856	0.0805209	0.117378	0.0913514	0.194759	-0.245074
97	0.0426782	0.0780871	0.188836	0.133263	0.0248364	0.0363505	0.055023	0.0493466	-0.0238719	0.123092	-0.0279491	0.0746485	0.0259328	0.0572774	-0.0234143	0.061147	0.106428	0.0813851	0.298957	0.204662	0.0596822	0.141916	0.0938286	0.107579	-0.036665	0.119837	0.010172	0.0444678	-0.0116213	0.0493273	0.0686495	0.0410662	0.0798011	0.0519887	0.0901872	0.0708814	-0.189037	0.0508416	0.156375	0.0776702	0.0276325	0.0625643	0.0822426	0.182634	0.0990265	0.125602	0.149682	0.228262	-0.24233
98	0.0642663	0.0894236	0.214823	0.114513	0.0290755	0.0402723	0.0616778	0.0414812	-0.0124701	0.138353	-0.00972839	0.0959823	0.0441129	0.0513484	-0.0255456	0.0519451	0.157421	0.108385	0.352052	0.215253	0.109823	0.115076	0.144958	0.12401	-0.0233635	0.127582	0.0299138	0.0498832	0.000784769	0.0457611	0.0474185	0.0151481	0.119152	0.0652294	0.102369	0.0552987	-0.115708	0.0521228	0.190315	0.0892605	0.0464397	0.0730292	0.159278	0.204798	0.114856	0.132783	0.206925	0.263661	-0.229428
99	0.0695688	0.0923559	0.220846	0.11105	0.0298431	0.0411506	0.0628479	0.0395658	-0.0110985	0.140473	-0.00827313	0.0985305	0.0459597	0.050269	-0.0256122	0.0506829	0.166087	0.113835	0.361216	0.219499	0.110202	0.117122	0.15294	0.128445	-0.0215354	0.129839	0.0348726	0.0515755	0.00393289	0.0455129	0.0426364	0.011729	0.126123	0.0665831	0.105009	0.0503525	-0.101978	0.0532199	0.199649	0.0926381	0.0492909	0.0749069	0.17935	0.215919	0.116795	0.135319	0.211168	0.268122	-0.224944
100	0.0695688	0.0923559	0.220846	0.11105	0.0298431	0.0411506	0.0628479	0.0395658	-0.0110985	0.140473	-0.00827313	0.0985305	0.0459597	0.050269	-0.0256122	0.0506829	0.166087	0.113835	0.361216	0.219499	0.110202	0.117122	0.15294	0.128445	-0.0215354	0.129839	0.0348726	0.0515755	0.00393289	0.0455129	0.0426364	0.011729	0.126123	0.0665831	0.105009	0.0503525	-0.101978	0.0532199	0.199649	0.0926381	0.0492909	0.0749069	0.17935	0.215919	0.116795	0.135319	0.211168	0.268122	-0.224944
[truncated: 19 more columns]
